# Supplementary material for: Old wine into new wineskins? “Legacy data” in research on Roman Period East Germanic iron smelting
Source: PLoS One. 2023 Oct 19;18(10):e0289771. doi: 10.1371/journal.pone.0289771 (PMC10586651; doi:10.1371/journal.pone.0289771)
Supplement: S1 Dataset — (XLS) [file pone.0289771.s002.xls]

## Sheet: Working Data
																							Replaced values
																								Si	Ca	Al			Mn	Total:	Out of:	%
																								3	3	26			11	43	960	4.47917
								Regions:	Lowest non-0 regional values:									K missing vals.		152
								Holy Cross Mountains	HCM	0.710448	0.050029	0.291115	0.041505	0.07839	0.0007745	0.02		Mg missing vals.		67			HCM	0.710448	0.050029	0.291115	0.041505	0.07839	0.0007745	0.02
								Masovia	MAS	4.51041	0.50029	0.306994	0.373545	0.01206	0.193625	0.15274		Al missing vals.		26			MAS	4.51041	0.50029	0.306994	0.373545	0.01206	0.193625	0.15274
STEP 1	Possible variables for multivariate analyses: Mg, Al, Si, K, Ca, Mn; P as filter							Silesia	SIL	4.40291	0.07147	0.301701	0	0	0.038725	0.048004		Mn missing vals.		11			SIL	4.40291	0.07147	0.301701	0.24903	0.04221	0.038725	0.048004
								Jura	JUR	5.79576	0.07147	0.280529	0	0.04221	0.224605	0.1091		Ca missing vals.		3			JUR	5.79576	0.07147	0.280529	0	0.04221	0.224605	0.1091
			Coordinate system - EPSG:2180, ETRS89 / Poland CS92															Si missing vals.		3
	Localities/sites with both Ore and Slag samples (110)		Cursive - locality and not site coordinates							0s not replaced, dots instead of commas to calculate min values							0s not replaced							0s replaced with lowest regional value, save P							Centered Log-Ratio (CLR)
New Obs. No.	Site	District	X (QGIS: Y)	Y (QGIS: X)	Period	Context/Sample No.	Find Type	Site_Find_Region	Region	Si	Ca	Al	K	Mg	Mn	P	Si	Ca	Al	K	Mg	Mn	P	Si	Ca	Al	K	Mg	Mn	P	Si	Ca	Al	Mn	Method		Source
1	Baszowice	Kielce	336486.96	645378.30	Roman Period		Slag	Baszowice_S_HCM	HCM	10.9278	0.821905	3.51985	0.0	0.54873	0.96038	0.148376	10.9278	0.821905	3.51985	0	0.54873	0.96038	0.148376	10.9278	0.821905	3.51985	0.041505	0.54873	0.96038	0.148376	0.667953	-0.455759	0.175943	-0.388137	not specified		[70] Piaskowski J. Metalurgia żelaza… 1956, 53, Tab. I; see also [71] Radwan M., Dotychczasowe próby… 1962, 256, Tab. 1
2	Góra Chełmowa	Kielce	337424.12	648239.34	Roman Period		Slag	Góra Chełmowa_S_HCM	HCM	11.7504	1.00058	2.33421	0.0	0.51858	1.21596	0.097	11.7504	1.00058	2.33421	0	0.51858	1.21596	0.097	11.7504	1.00058	2.33421	0.041505	0.51858	1.21596	0.097	0.689212	-0.38059	-0.0127014	-0.295921	not specified		[72] Bieleniń, Holewiński, Rudki - starożytny ośrodek hutniczy 1961, 135; see also [18] Piaskowski J., Cechy charakterystyczne… 1963a, 33, Tab. V; see also [71] Radwan M., Dotychczasowe próby… 1962, 256, Tab. 1;
3	Góra Chełmowa	Kielce	337424.12	648239.34	Roman Period		Slag	Góra Chełmowa_S_HCM	HCM	11.7504	1.00058	2.33421	0.0	0.51858	1.21596	0.078552	11.7504	1.00058	2.33421	0	0.51858	1.21596	0.078552	11.7504	1.00058	2.33421	0.041505	0.51858	1.21596	0.078552	0.689212	-0.38059	-0.0127014	-0.295921	not specified		[70] Piaskowski J. Metalurgia żelaza… 1956, 53, Tab. I; see also [71] Radwan M., Dotychczasowe próby… 1962, 256, Tab. 1
4	Góra Jeleniowska pass	Kielce	330948.75	648549.30	Roman Period		Slag	Góra Jeleniowska_S_HCM	HCM	13.1854	2.05834	4.95954	0.0	1.18188	3.64015	0.15	13.1854	2.05834	4.95954	0	1.18188	3.64015	0.15	13.1854	2.05834	4.95954	0.041505	1.18188	3.64015	0.15	0.44755	-0.359026	0.0228993	-0.111423	not specified		[72] Bieleniń, Holewiński, Rudki - starożytny ośrodek hutniczy 1961, 135; see also [18] Piaskowski J., Cechy charakterystyczne… 1963a, 33, Tab. V; see also [71] Radwan M., Dotychczasowe próby… 1962, 256, Tab. 1;
5	Jeleniów, Site 4	Kielce	332192.21	649370.27	Roman Period		Ore, hematite dust	Jeleniów_O_HCM	HCM	8.6469	0.821905	3.6257	0.0	0.10251	0.67	0.06546	8.6469	0.821905	3.6257	0	0.10251	0.67	0.06546	8.6469	0.821905	3.6257	0.041505	0.10251	0.67	0.06546	0.627573	-0.394466	0.250105	-0.483213	not specified		[73] Piaskowski J., Sprawozdanie z badań rudy… 1960d, 574, Tab. 1; [74] Zimny J 1965, 73, Tab. 1, quoted after [11] Orzechowski 2013, 32, Tab. 3
6	Jeleniów, Site 4	Kielce	332192.21	649370.27	Roman Period	cultural layer	Slag	Jeleniów_S_HCM	HCM	19.972	1.14352	3.01701	0.0	0.22311	0.18588	0.0864072	19.972	1.14352	3.01701	0	0.22311	0.18588	0.0864072	19.972	1.14352	3.01701	0.041505	0.22311	0.18588	0.0864072	1.02355	-0.218625	0.202708	-1.00764	not specified		[73] Piaskowski J., Sprawozdanie z badań rudy… 1960d, 574, Tab. 1
7	Jeleniów, Site 4	Kielce	332192.21	649370.27	Roman Period	furnace site cultural layer	Slag	Jeleniów_S_HCM	HCM	12.7366	1.00773	0.291115	0.0	0.11457	0.518915	0.069824	12.7366	1.00773	0.291115	0	0.11457	0.518915	0.069824	12.7366	1.00773	0.291115	0.041505	0.11457	0.518915	0.069824	1.03317	-0.0685468	-0.607825	-0.356794	not specified		[73] Piaskowski J., Sprawozdanie z badań rudy… 1960d, 574, Tab. 1
8	Jeleniów, Site 4	Kielce	332192.21	649370.27	Roman Period	Furnace 47	Slag	Jeleniów_S_HCM	HCM	12.4328	1.05061	2.1966	0.0	0.21105	0.131665	0.148376	12.4328	1.05061	2.1966	0	0.21105	0.131665	0.148376	12.4328	1.05061	2.1966	0.041505	0.21105	0.131665	0.148376	0.950262	-0.122867	0.197442	-1.02484	not specified		[73] Piaskowski J., Sprawozdanie z badań rudy… 1960d, 574, Tab. 1
9	Jeleniów, Site 4	Kielce	332192.21	649370.27	Roman Period	Furnace wall	Slag	Jeleniów_S_HCM	HCM	34.1249	0.964845	8.09829	0.0	0.16884	0.49568	0.061096	34.1249	0.964845	8.09829	0	0.16884	0.49568	0.061096	34.1249	0.964845	8.09829	0.041505	0.16884	0.49568	0.061096	1.00279	-0.545823	0.378112	-0.835079	not specified		[73] Piaskowski J., Sprawozdanie z badań rudy… 1960d, 574, Tab. 1
10	Jeziorko	Kielce	338094.30	641756.03	Roman Period		Ore, hematite dust	Jeziorko_O_HCM	HCM	7.57188	0.200116	2.30245	0.0	0.2412	1.43	0.039276	7.57188	0.200116	2.30245	0	0.2412	1.43	0.039276	7.57188	0.200116	2.30245	0.041505	0.2412	1.43	0.039276	0.704701	-0.873221	0.187688	-0.0191671	not specified		[73] Piaskowski J., Sprawozdanie z badań rudy… 1960d, 574, Tab. 1; [74] Zimny J 1965, 73, Tab. 1, quoted after [11] Orzechowski 2013, 32, Tab. 3
11	Kunów (Site 1)	Ostrowiec Świętokrzyski	344239.67	656816.42	Roman Period (Early - Phase B2)	ore from Slag Block 12	Ore, limonite	Kunów_O_HCM	HCM	13.6154	0.793317	0.0	0.0	0.24723	0.11	0.48004	13.6154	0.793317	0	0	0.24723	0.11	0.48004	13.6154	0.793317	0.291115	0.041505	0.24723	0.11	0.48004	1.2493	0.0147135	-0.420669	-0.843341	not specified		[73] Piaskowski J., Sprawozdanie z badań rudy… 1960d, 574, Tab. 1; [74] Zimny J 1965, 73, Tab. 1, quoted after [11] Orzechowski 2013, 32, Tab. 3
12	Kunów (Site 1)	Ostrowiec Świętokrzyski	344239.67	656816.42	Roman Period (Early - Phase B2)	Furnace 1	Slag Block	Kunów_S_HCM	HCM	12.115	0.721847	0.0	0.0	0.0	3.12898	0.48004	12.115	0.721847	0	0	0	3.12898	0.48004	12.115	0.721847	0.291115	0.041505	0.07839	3.12898	0.48004	0.858015	-0.366864	-0.761244	0.270094	not specified		[75] Nosek E., Niektóre zabytki żelazne… 1966, 182, Tab. III
13	Kunów (Site 1)	Ostrowiec Świętokrzyski	344239.67	656816.42	Roman Period (Early - Phase B2)	Furnace 2	Slag Block	Kunów_S_HCM	HCM	14.7138	0.35735	0.0	0.0	0.0	0.890675	0.048004	14.7138	0.35735	0	0	0	0.890675	0.048004	14.7138	0.35735	0.291115	0.041505	0.07839	0.890675	0.048004	1.13407	-0.480556	-0.569586	-0.083931	not specified		[75] Nosek E., Niektóre zabytki żelazne… 1966, 182, Tab. III
14	Kunów (Site 1)	Ostrowiec Świętokrzyski	344239.67	656816.42	Roman Period (Early - Phase B2)	Trench 26	Ore	Kunów_O_HCM	HCM	21.9351	0.443114	0.0	0.0	0.0	0.72803	0.558592	21.9351	0.443114	0	0	0	0.72803	0.558592	21.9351	0.443114	0.291115	0.041505	0.07839	0.72803	0.558592	1.26267	-0.431952	-0.614403	-0.216318	not specified		[75] Nosek E., Niektóre zabytki żelazne… 1966, 182, Tab. III
15	Kunów (Site 1)	Ostrowiec Świętokrzyski	344239.67	656816.42	Roman Period (Early - Phase B2)		Slag	Kunów_S_HCM	HCM	11.0634	0.614642	1.06919	0.0	0.0	0.57313	0.104736	11.0634	0.614642	1.06919	0	0	0.57313	0.104736	11.0634	0.614642	1.06919	0.041505	0.07839	0.57313	0.104736	0.888933	-0.366332	-0.125901	-0.396701	not specified		[18] Piaskowski J., Cechy charakterystyczne… 1963a, 33, Tab. V; see also [71] Radwan M., Dotychczasowe próby… 1962, 256, Tab. 1
16	Kunów (Site 1)	Ostrowiec Świętokrzyski	344239.67	656816.42	Roman Period (Early - Phase B2)		Slag	Kunów_S_HCM	HCM	11.442	1.15781	0.989791	0.0	0.2412	0.20137	0.733152	11.442	1.15781	0.989791	0	0.2412	0.20137	0.733152	11.442	1.15781	0.989791	0.041505	0.2412	0.20137	0.733152	0.953081	-0.0417805	-0.109876	-0.801425	not specified		[70] Piaskowski J. Metalurgia żelaza… 1956, 53, Tab. I; see also [71] Radwan M., Dotychczasowe próby… 1962, 256, Tab. 1
17	Łysa Góra	Kielce	334647.98	644154.17	Roman Period	Slag 1	Slag	Łysa Góra_S_HCM	HCM	11.1335	1.80104	9.47447	0.0	1.10952	1.22371	0.0794248	11.1335	1.80104	9.47447	0	1.10952	1.22371	0.0794248	11.1335	1.80104	9.47447	0.041505	1.10952	1.22371	0.0794248	0.455033	-0.336073	0.384958	-0.503919	not specified		[76] Sedlak W., Piaskowski J., Znalezienie łupek żelaza… 1961, 94, Tab. 1
18	Łysa Góra	Kielce	334647.98	644154.17	Roman Period	Slag 2	Slag	Łysa Góra_S_HCM	HCM	10.1987	1.37222	10.0355	0.0	0.68139	0.54215	0.0432036	10.1987	1.37222	10.0355	0	0.68139	0.54215	0.0432036	10.1987	1.37222	10.0355	0.041505	0.68139	0.54215	0.0432036	0.538136	-0.332982	0.531133	-0.736288	not specified		[76] Sedlak W., Piaskowski J., Znalezienie łupek żelaza… 1961, 94, Tab. 1
19	Łysa Góra	Kielce	334647.98	644154.17	Roman Period	Slag 3	Slag	Łysa Góra_S_HCM	HCM	27.3429	1.4294	6.82797	0.0	1.5075	0.10843	0.192016	27.3429	1.4294	6.82797	0	1.5075	0.10843	0.192016	27.3429	1.4294	6.82797	0.041505	1.5075	0.10843	0.192016	1.07148	-0.210206	0.468932	-1.33021	not specified		[76] Sedlak W., Piaskowski J., Znalezienie łupek żelaza… 1961, 94, Tab. 1
20	Łysa Góra	Kielce	334647.98	644154.17	Early Medieval or earlier	Slag 4	Slag	Łysa Góra_S_HCM	HCM	14.3071	1.59378	6.70094	0.0	0.71154	0.286565	0.1091	14.3071	1.59378	6.70094	0	0.71154	0.286565	0.1091	14.3071	1.59378	6.70094	0.041505	0.71154	0.286565	0.1091	0.745217	-0.207906	0.415801	-0.953112	not specified		[76] Sedlak W., Piaskowski J., Znalezienie łupek żelaza… 1961, 94, Tab. 1
21	Łysa Góra	Kielce	334647.98	644154.17	Roman Period	Slag 5	Slag	Łysa Góra_S_HCM	HCM	19.4251	2.65154	4.84839	0.0	0.4824	0.165743	0.536772	19.4251	2.65154	4.84839	0	0.4824	0.165743	0.536772	19.4251	2.65154	4.84839	0.041505	0.4824	0.165743	0.536772	0.884141	0.0192741	0.281374	-1.18479	not specified		[76] Sedlak W., Piaskowski J., Znalezienie łupek żelaza… 1961, 94, Tab. 1
22	Łysa Góra	Kielce	334647.98	644154.17	Roman Period	Slag 6 from Bloom 5	Slag	Łysa Góra_S_HCM	HCM	0.0	0.0	0.0	0.0	0.0	0.0	2.05108	0	0	0	0	0	0	2.05108	0.710448	0.050029	0.291115	0.041505	0.07839	0.0007745	2.05108	1.12557	-0.0267382	0.738105	-1.83694	not specified		[76] Sedlak W., Piaskowski J., Znalezienie łupek żelaza… 1961, 94, Tab. 1
23	Łysa Góra	Kielce	334647.98	644154.17	Roman Period	Slag 7 from Bloom 6	Slag	Łysa Góra_S_HCM	HCM	0.0	0.0	0.0	0.0	0.0	0.0	0.510588	0	0	0	0	0	0	0.510588	0.710448	0.050029	0.291115	0.041505	0.07839	0.0007745	0.510588	1.12557	-0.0267382	0.738105	-1.83694	not specified		[76] Sedlak W., Piaskowski J., Znalezienie łupek żelaza… 1961, 94, Tab. 1
24	Łysa Góra	Kielce	334647.98	644154.17	Roman Period	Slag 8	Slag	Łysa Góra_S_HCM	HCM	16.9199	1.54375	5.87523	0.0	0.25326	0.109979	0.111282	16.9199	1.54375	5.87523	0	0.25326	0.109979	0.111282	16.9199	1.54375	5.87523	0.041505	0.25326	0.109979	0.111282	0.92157	-0.11825	0.462198	-1.26552	not specified		[76] Sedlak W., Piaskowski J., Znalezienie łupek żelaza… 1961, 94, Tab. 1
25	Łysa Góra	Kielce	334647.98	644154.17	Roman Period	Slag 9 from Bloom 7	Slag	Łysa Góra_S_HCM	HCM	24.4918	6.04636	3.15463	0.0	0.35577	1.37861	0.776792	24.4918	6.04636	3.15463	0	0.35577	1.37861	0.776792	24.4918	6.04636	3.15463	0.041505	0.35577	1.37861	0.776792	0.686794	0.0792682	-0.203278	-0.562785	not specified		[76] Sedlak W., Piaskowski J., Znalezienie łupek żelaza… 1961, 94, Tab. 1
26	Łysa Góra	Kielce	334647.98	644154.17	Roman Period	Slag 10 from Bloom 8	Slag	Łysa Góra_S_HCM	HCM	0.0	0.0	0.0	0.0	0.0	0.0	0.154486	0	0	0	0	0	0	0.154486	0.710448	0.050029	0.291115	0.041505	0.07839	0.0007745	0.154486	1.12557	-0.0267382	0.738105	-1.83694	not specified		[76] Sedlak W., Piaskowski J., Znalezienie łupek żelaza… 1961, 94, Tab. 1
27	Łysa Góra	Kielce	334647.98	644154.17	Roman Period	Slag 11 from Bloom 9	Slag	Łysa Góra_S_HCM	HCM	13.2742	1.14352	4.2344	0.0	0.525816	0.596365	0.3273	13.2742	1.14352	4.2344	0	0.525816	0.596365	0.3273	13.2742	1.14352	4.2344	0.041505	0.525816	0.596365	0.3273	0.727118	-0.337645	0.230903	-0.620377	not specified		[76] Sedlak W., Piaskowski J., Znalezienie łupek żelaza… 1961, 94, Tab. 1
28	Łysa Góra	Kielce	334647.98	644154.17	Roman Period	Slag 12 from Bloom 10	Slag	Łysa Góra_S_HCM	HCM	34.1202	1.1864	1.47145	0.0	0.62712	0.0	0.322063	34.1202	1.1864	1.47145	0	0.62712	0	0.322063	34.1202	1.1864	1.47145	0.041505	0.62712	0.0007745	0.322063	1.86701	0.408229	0.501744	-2.77698	not specified		[76] Sedlak W., Piaskowski J., Znalezienie łupek żelaza… 1961, 94, Tab. 1
29	Łysa Góra	Kielce	334647.98	644154.17	Roman Period	Slag 13	Slag	Łysa Góra_S_HCM	HCM	14.4193	3.35909	4.78487	0.0	0.39195	0.766755	0.096008	14.4193	3.35909	4.78487	0	0.39195	0.766755	0.096008	14.4193	3.35909	4.78487	0.041505	0.39195	0.766755	0.096008	0.596521	-0.0362015	0.117447	-0.677766	not specified		[76] Sedlak W., Piaskowski J., Znalezienie łupek żelaza… 1961, 94, Tab. 1
30	Łysa Góra slope	Kielce	334647.98	644154.17	Roman Period		Slag	Łysa Góra_S_HCM	HCM	11.1849	1.28646	4.21852	0.0	0.74169	3.64015	0.157104	11.1849	1.28646	4.21852	0	0.74169	3.64015	0.157104	11.1849	1.28646	4.21852	0.041505	0.74169	3.64015	0.157104	0.462555	-0.476681	0.0390834	-0.0249575	not specified		[18] Piaskowski J., Cechy charakterystyczne… 1963a, 33, Tab. V; see also [71] Radwan M., Dotychczasowe próby… 1962, 256, Tab. 1
31	Łysa Góra, near Baszowice rail	Kielce	335098.43	644574.85	Roman Period		Slag	Łysa Góra_S_HCM	HCM	9.5817	0.829052	3.75274	0.0	0.57285	4.03514	0.06	9.5817	0.829052	3.75274	0	0.57285	4.03514	0.06	9.5817	0.829052	3.75274	0.041505	0.57285	4.03514	0.06	0.461385	-0.601476	0.0542902	0.0858012	not specified		[72] Bieleniń, Holewiński, Rudki - starożytny ośrodek hutniczy 1961, 135; see also [18] Piaskowski J., Cechy charakterystyczne… 1963a, 33, Tab. V; see also [71] Radwan M., Dotychczasowe próby… 1962, 256, Tab. 1;
32	Mychów, Site 1	Ostrowiec Świętokrzyski	341166.91	661694.81	Roman Period (Late)	Slag Block Top	Slag Block	Mychów_S_HCM	HCM	2.51461	0.907669	0.672211	0.0	0.17487	0.13941	0.048004	2.51461	0.907669	0.672211	0	0.17487	0.13941	0.048004	2.51461	0.907669	0.672211	0.041505	0.17487	0.13941	0.048004	0.567921	0.125378	-0.00504389	-0.688256	not specified		[75] Nosek E., Niektóre zabytki żelazne… 1966, 182, Tab. III
33	Mychów, Site 1	Ostrowiec Świętokrzyski	341166.91	661694.81	Roman Period (Late)	Slag Block Centre	Slag Block	Mychów_S_HCM	HCM	6.23512	3.17327	1.28091	0.0	1.10952	0.209115	0.104736	6.23512	3.17327	1.28091	0	1.10952	0.209115	0.104736	6.23512	3.17327	1.28091	0.041505	1.10952	0.209115	0.104736	0.613781	0.320443	-0.0735462	-0.860678	not specified		[75] Nosek E., Niektóre zabytki żelazne… 1966, 182, Tab. III
34	Mychów, Site 1	Ostrowiec Świętokrzyski	341166.91	661694.81	Roman Period (Late)	Slag Block Bottom	Slag Block	Mychów_S_HCM	HCM	9.91823	1.00773	2.12249	0.0	0.27135	0.20137	0.069824	9.91823	1.00773	2.12249	0	0.27135	0.20137	0.069824	9.91823	1.00773	2.12249	0.041505	0.27135	0.20137	0.069824	0.83878	-0.154312	0.169192	-0.85366	not specified		[75] Nosek E., Niektóre zabytki żelazne… 1966, 182, Tab. III
35	not specified	approximate region centre	333500.46	648284.64	Roman Period	KB24a	Ore	NN_O_HCM	HCM	9.348	0.200116	8.68581	0.0	0.21708	0.317545	0.061096	9.348	0.200116	8.68581	0	0.21708	0.317545	0.061096	9.348	0.200116	8.68581	0.041505	0.21708	0.317545	0.061096	0.792565	-0.876872	0.760656	-0.676349	not specified		[77] Bielenin 1992, Tab. 24, quoted after [78] Bielenin et al. 1998, 161
36	not specified	approximate region centre	333500.46	648284.64	Roman Period	KB24b	Ore	NN_O_HCM	HCM	7.15122	0.157234	8.23062	0.0	0.15075	0.0007745	0.039276	7.15122	0.157234	8.23062	0	0.15075	0.0007745	0.039276	7.15122	0.157234	8.23062	0.041505	0.15075	0.0007745	0.039276	1.39054	-0.267299	1.45159	-2.57482	not specified		[77] Bielenin 1992, Tab. 24, quoted after [78] Bielenin et al. 1998, 161
37	not specified	approximate region centre	333500.46	648284.64	Roman Period	KB24c	Ore	NN_O_HCM	HCM	2.77636	0.235851	1.03214	0.0	0.15678	0.472445	0.052368	2.77636	0.235851	1.03214	0	0.15678	0.472445	0.052368	2.77636	0.235851	1.03214	0.041505	0.15678	0.472445	0.052368	0.567425	-0.503412	0.137686	-0.201699	not specified		[77] Bielenin 1992, Tab. 24, quoted after [78] Bielenin et al. 1998, 161
38	not specified	approximate region centre	333500.46	648284.64	Roman Period	KB24d	Ore	NN_O_HCM	HCM	1.05632	0.764729	0.63516	0.0	0.09045	2.3932	0.02182	1.05632	0.764729	0.63516	0	0.09045	2.3932	0.02182	1.05632	0.764729	0.63516	0.041505	0.09045	2.3932	0.02182	0.00150521	-0.138784	-0.219409	0.356688	not specified		[77] Bielenin 1992, Tab. 24, quoted after [78] Bielenin et al. 1998, 161
39	not specified	approximate region centre	333500.46	648284.64	Roman Period	Slag Block IV, Sample1	Slag Block	NN_S_HCM	HCM	6.87078	0.14294	3.7051	0.0	0.2412	0.193625	0.157104	6.87078	0.14294	3.7051	0	0.2412	0.193625	0.157104	6.87078	0.14294	3.7051	0.041505	0.2412	0.193625	0.157104	0.875026	-0.806827	0.60682	-0.675019	wet chemical analysis		[79] Hensel Z, Z badań nad technologią … 1986, 82, Tab. 6
40	not specified	approximate region centre	333500.46	648284.64	Roman Period	Slag Block IV, Sample2	Slag Block	NN_S_HCM	HCM	14.3959	0.14294	5.8223	0.0	0.3618	0.534405	0.15274	14.3959	0.14294	5.8223	0	0.3618	0.534405	0.15274	14.3959	0.14294	5.8223	0.041505	0.3618	0.534405	0.15274	0.95665	-1.04644	0.563505	-0.473719	wet chemical analysis		[79] Hensel Z, Z badań nad technologią … 1986, 82, Tab. 6
41	not specified	approximate region centre	333500.46	648284.64	Roman Period	Slag Block IV, Sample3	Slag Block	NN_S_HCM	HCM	13.2274	0.14294	5.71644	0.0	0.4221	0.549895	0.113464	13.2274	0.14294	5.71644	0	0.4221	0.549895	0.113464	13.2274	0.14294	5.71644	0.041505	0.4221	0.549895	0.113464	0.927967	-1.03835	0.563617	-0.453229	wet chemical analysis		[79] Hensel Z, Z badań nad technologią … 1986, 82, Tab. 6
42	not specified	approximate region centre	333500.46	648284.64	Roman Period	Slag Block IV, Sample4	Slag Block	NN_S_HCM	HCM	11.0774	0.21441	3.96975	0.0	0.3015	0.425975	0.165832	11.0774	0.21441	3.96975	0	0.3015	0.425975	0.165832	11.0774	0.21441	3.96975	0.041505	0.3015	0.425975	0.165832	0.89348	-0.819712	0.447806	-0.521573	wet chemical analysis		[79] Hensel Z, Z badań nad technologią … 1986, 82, Tab. 6
43	not specified	approximate region centre	333500.46	648284.64	Roman Period	Slag Block IV, Sample5	Slag Block	NN_S_HCM	HCM	12.1057	0.50029	4.44612	0.0	0.2412	0.224605	0.165832	12.1057	0.50029	4.44612	0	0.2412	0.224605	0.165832	12.1057	0.50029	4.44612	0.041505	0.2412	0.224605	0.165832	0.887586	-0.496181	0.452578	-0.843983	wet chemical analysis		[79] Hensel Z, Z badań nad technologią … 1986, 82, Tab. 6
44	not specified	approximate region centre	333500.46	648284.64	Roman Period	Slag Block IV, Sample6	Slag Block	NN_S_HCM	HCM	13.2274	0.14294	5.76937	0.0	0.3015	0.456955	0.08728	13.2274	0.14294	5.76937	0	0.3015	0.456955	0.08728	13.2274	0.14294	5.76937	0.041505	0.3015	0.456955	0.08728	0.947067	-1.01925	0.586721	-0.514534	wet chemical analysis		[79] Hensel Z, Z badań nad technologią … 1986, 82, Tab. 6
45	not specified	approximate region centre	333500.46	648284.64	Roman Period	Slag Block IV, Sample7	Slag Block	NN_S_HCM	HCM	10.0491	0.14294	4.71077	0.0	0.2412	0.410485	0.082916	10.0491	0.14294	4.71077	0	0.2412	0.410485	0.082916	10.0491	0.14294	4.71077	0.041505	0.2412	0.410485	0.082916	0.89121	-0.955764	0.562174	-0.49762	wet chemical analysis		[79] Hensel Z, Z badań nad technologią … 1986, 82, Tab. 6
46	not specified	approximate region centre	333500.46	648284.64	Roman Period	Slag Block IV, Sample8	Slag Block	NN_S_HCM	HCM	12.6198	0.14294	5.34593	0.0	0.3015	0.6196	0.08728	12.6198	0.14294	5.34593	0	0.3015	0.6196	0.08728	12.6198	0.14294	5.34593	0.041505	0.3015	0.6196	0.08728	0.906967	-1.03893	0.533938	-0.401974	wet chemical analysis		[79] Hensel Z, Z badań nad technologią … 1986, 82, Tab. 6
47	not specified	approximate region centre	333500.46	648284.64	Roman Period	Slag Block IV, Sample9	Slag Block	NN_S_HCM	HCM	11.9187	0.21441	3.81096	0.0	0.2412	0.35627	0.078552	11.9187	0.21441	3.81096	0	0.2412	0.35627	0.078552	11.9187	0.21441	3.81096	0.041505	0.2412	0.35627	0.078552	0.941157	-0.803827	0.445962	-0.583293	wet chemical analysis		[79] Hensel Z, Z badań nad technologią … 1986, 82, Tab. 6
48	Osiny	Starachowice	371240.57	646569.27	Roman Period		Ore, limonite dust	Osiny_O_HCM	HCM	11.3765	0.157234	2.29187	0.0	0.0	0.97	0.187652	11.3765	0.157234	2.29187	0	0	0.97	0.187652	11.3765	0.157234	2.29187	0.041505	0.07839	0.97	0.187652	0.90613	-0.953333	0.21031	-0.163108	not specified		[73] Piaskowski J., Sprawozdanie z badań rudy… 1960d, 574, Tab. 1; [74] Zimny J 1965, 73, Tab. 1, see also [11] Orzechowski 2013, 32, Tab. 3
49	Podchełmie (Site 1)	Kielce	336534.98	649119.04	Roman Period		Ore, hematite dust	Podchełmie_O_HCM	HCM	3.0381	2.07263	2.14366	0.0	0.13266	0.0	1.44448	3.0381	2.07263	2.14366	0	0.13266	0	1.44448	3.0381	2.07263	2.14366	0.041505	0.13266	0.0007745	1.44448	0.977777	0.811696	0.826331	-2.6158	not specified		[73] Piaskowski J., Sprawozdanie z badań rudy… 1960d, 574, Tab. 1; see also [74] Zimny J 1965, 73, Tab. 1, see also [11] Orzechowski 2013, 32, Tab. 3
50	Pokrzywnica, Site 1	Starachowice	342031.06	650748.42	Roman Period (1st-4th c.AD)		Bloomery Slag	Pokrzywnica_S_HCM	HCM	11.9374	1.70099	2.42949	0.0	0.38592	1.6187	0.0	11.9374	1.70099	2.42949	0	0.38592	1.6187	0	11.9374	1.70099	2.42949	0.041505	0.38592	1.6187	0	0.601336	-0.244872	-0.0900586	-0.266405	not specified		[80] Suliga et al. Żużle miseczkowate… 2004, 514, Tab. 1
51	Rudki	Kielce	338896.79	646713.23	Roman Period		Ore, hematite dust	Rudki_O_HCM	HCM	5.77706	0.164381	2.32363	0.0	0.22914	1.51	0.0	5.77706	0.164381	2.32363	0	0.22914	1.51	0	5.77706	0.164381	2.32363	0.041505	0.22914	1.51	0	0.631032	-0.914824	0.235491	0.0483014	not specified		[73] Piaskowski J., Sprawozdanie z badań rudy… 1960d, 574, Tab. 1; [74] Zimny J 1965, 73, Tab. 1, quoted after [11] Orzechowski 2013, 32, Tab. 3
52	Rudki	Kielce	338896.79	646713.23	Roman Period		Slag	Rudki_S_HCM	HCM	8.66092	1.27931	2.75236	0.0	0.81405	1.95174	0.178924	8.66092	1.27931	2.75236	0	0.81405	1.95174	0.178924	8.66092	1.27931	2.75236	0.041505	0.81405	1.95174	0.178924	0.493897	-0.33669	-0.0039618	-0.153245	not specified		[18] Piaskowski J., Cechy charakterystyczne… 1963a, 33, Tab. V; see also [71] Radwan M., Dotychczasowe próby… 1962, 256, Tab. 1
53	Rudki	Kielce	338896.79	646713.23	Roman Period		Ore, hematite, sorted	Rudki_O_HCM	HCM	10.3669	0.200116	2.21247	0.0	0.1809	0.162645	0.02	10.3669	0.200116	2.21247	0	0.1809	0.162645	0.02	10.3669	0.200116	2.21247	0.041505	0.1809	0.162645	0.02	1.04739	-0.666981	0.376615	-0.757022	not specified		[81] Pleiner R., Radwan M., Polsko-czechosłowackie doświadczalne wytopy… 1962, 312
54	Rudki	Kielce	338896.79	646713.23	Roman Period		Ore, hematite, not sorted	Rudki_O_HCM	HCM	7.2447	0.200116	1.91077	0.0	0.16281	0.162645	0.02	7.2447	0.200116	1.91077	0	0.16281	0.162645	0.02	7.2447	0.200116	1.91077	0.041505	0.16281	0.162645	0.02	0.946582	-0.612156	0.367771	-0.702197	not specified		[81] Pleiner R., Radwan M., Polsko-czechosłowackie doświadczalne wytopy… 1962, 312
55	Rudki, Staszic Mine (Site 2)	Kielce	338468.23	646683.09	Roman Period		Slag	Rudki Mine_S_HCM	HCM	8.66092	1.27931	2.75236	0.0	1.17585	1.95174	0.17	8.66092	1.27931	2.75236	0	1.17585	1.95174	0.17	8.66092	1.27931	2.75236	0.041505	1.17585	1.95174	0.17	0.493897	-0.33669	-0.0039618	-0.153245	not specified		[72] Bieleniń, Holewiński, Rudki - starożytny ośrodek hutniczy 1961, 135; see also [18] Piaskowski J., Cechy charakterystyczne… 1963a, 33, Tab. V; see also [71] Radwan M., Dotychczasowe próby… 1962, 256, Tab. 1;
56	Rudki, Staszic Mine (Site 2)	Kielce	338468.23	646683.09	Roman Period		Ore, hematite, red/dark brown	Rudki Mine_O_HCM	HCM	9.348	0.200116	8.68581	0.0	0.21708	0.41	0.061096	9.348	0.200116	8.68581	0	0.21708	0.41	0.061096	9.348	0.200116	8.68581	0.041505	0.21708	0.41	0.061096	0.76482	-0.904617	0.732912	-0.593115	not specified		[82] Bielenin K, Starożytne górnictwo i hutnictwo … 1974, p. 98, see also [72] Bieleniń, Holewiński, Rudki - starożytny ośrodek hutniczy 1961, 135; see also [18] Piaskowski J., Cechy charakterystyczne… 1963a, 33, Tab. V; see also [71] Radwan M., Dotychczasowe próby… 1962, 256, Tab. 1; see also [79] Hensel Z, Z badań nad technologią … 1986, 80, Tab. 2
57	Rudki, Staszic Mine (Site 2)	Kielce	338468.23	646683.09	Roman Period		Ore, hematite, red ("cream")	Rudki Mine_O_HCM	HCM	7.16992	0.157234	8.23062	0.0	0.15075	0.0	0.039276	7.16992	0.157234	8.23062	0	0.15075	0	0.039276	7.16992	0.157234	8.23062	0.041505	0.15075	0.0007745	0.039276	1.39139	-0.267582	1.4513	-2.57511	not specified		[82] Bielenin K, Starożytne górnictwo i hutnictwo … 1974, p. 98, see also [72] Bieleniń, Holewiński, Rudki - starożytny ośrodek hutniczy 1961, 135; see also [18] Piaskowski J., Cechy charakterystyczne… 1963a, 33, Tab. V; see also [71] Radwan M., Dotychczasowe próby… 1962, 256, Tab. 1; see also [79] Hensel Z, Z badań nad technologią … 1986, 80, Tab. 2
58	Rudki, Staszic Mine (Site 2)	Kielce	338468.23	646683.09	Roman Period		Ore, hematite (+siderite)	Rudki Mine_O_HCM	HCM	2.77636	0.235851	1.03214	0.0	0.15678	0.61	0.052368	2.77636	0.235851	1.03214	0	0.15678	0.61	0.052368	2.77636	0.235851	1.03214	0.041505	0.15678	0.61	0.052368	0.53968	-0.531157	0.109942	-0.118465	not specified		[82] Bielenin K, Starożytne górnictwo i hutnictwo … 1974, p. 98, see also [72] Bieleniń, Holewiński, Rudki - starożytny ośrodek hutniczy 1961, 135; see also [18] Piaskowski J., Cechy charakterystyczne… 1963a, 33, Tab. V; see also [71] Radwan M., Dotychczasowe próby… 1962, 256, Tab. 1; see also [79] Hensel Z, Z badań nad technologią … 1986, 80, Tab. 2
59	Rudki, Staszic Mine (Site 2)	Kielce	338468.23	646683.09	Roman Period		Ore, limonite	Rudki Mine_O_HCM	HCM	1.05632	0.764729	0.63516	0.0	0.09045	3.09	0.02182	1.05632	0.764729	0.63516	0	0.09045	3.09	0.02182	1.05632	0.764729	0.63516	0.041505	0.09045	3.09	0.02182	-0.0262394	-0.166529	-0.247153	0.439922	not specified		[82] Bielenin K, Starożytne górnictwo i hutnictwo … 1974, p. 98, quoted after [79] Hensel Z, Z badań nad technologią … 1986, 80, Tab. 2
60	Rudki, Staszic Mine (Site 2)	Kielce	338468.23	646683.09	Roman Period		Slag	Rudki Mine_S_HCM	HCM	9.57703	0.779023	3.59924	0.0	0.52461	2.61781	0.082916	9.57703	0.779023	3.59924	0	0.52461	2.61781	0.082916	9.57703	0.779023	3.59924	0.041505	0.52461	2.61781	0.082916	0.519498	-0.570182	0.0944783	-0.0437943	not specified		[71] Radwan M., Dotychczasowe próby… 1962, 256, Tab. 1
61	Skały, Site 1	Kielce	338670.26	651486.77	Roman Period (Phases B1-C2)	1396	Ore, hematite	Skały 1_O_HCM	HCM	0.710448	0.050029	1.01096	0.041505	0.07839	0.01549	0.13092	0.710448	0.050029	1.01096	0.041505	0.07839	0.01549	0.13092	0.710448	0.050029	1.01096	0.041505	0.07839	0.01549	0.13092	0.665147	-0.487163	0.81835	-0.996334	ICP-ES/MS		[78] Bielenin et al. 1998, 161
62	Skały, Site 1	Kielce	338670.26	651486.77	Roman Period (Phases B1-C2)	1397	Furnace Slag	Skały 1_S_HCM	HCM	12.8068	1.0792	2.40831	1.33646	0.20502	0.642835	0.113464	12.8068	1.0792	2.40831	1.33646	0.20502	0.642835	0.113464	12.8068	1.0792	2.40831	1.33646	0.20502	0.642835	0.113464	0.774851	-0.299487	0.0491251	-0.524489	ICP-ES/MS		[78] Bielenin et al. 1998, 161
63	Skały, Site 1	Kielce	338670.26	651486.77	Roman Period (Phases B1-C2)	1398	Furnace Slag	Skały 1_S_HCM	HCM	14.2557	0.736141	1.76257	0.904809	0.37989	0.766755	0.100372	14.2557	0.736141	1.76257	0.904809	0.37989	0.766755	0.100372	14.2557	0.736141	1.76257	0.904809	0.37989	0.766755	0.100372	0.86605	-0.420977	-0.0417919	-0.403281	ICP-ES/MS		[78] Bielenin et al. 1998, 161
64	Skały, Site 1	Kielce	338670.26	651486.77	Roman Period (Phases B1-C2)	1399	Furnace Slag	Skały 1_S_HCM	HCM	13.7883	1.35793	2.93232	1.6519	0.17487	0.441465	0.13092	13.7883	1.35793	2.93232	1.6519	0.17487	0.441465	0.13092	13.7883	1.35793	2.93232	1.6519	0.17487	0.441465	0.13092	0.793387	-0.213247	0.121088	-0.701228	ICP-ES/MS		[78] Bielenin et al. 1998, 161
65	Skały, Site 1	Kielce	338670.26	651486.77	Roman Period (Phases B1-C2)	1400	Furnace Slag	Skały 1_S_HCM	HCM	14.209	1.11493	2.52476	1.40287	0.2412	0.4647	0.13092	14.209	1.11493	2.52476	1.40287	0.2412	0.4647	0.13092	14.209	1.11493	2.52476	1.40287	0.2412	0.4647	0.13092	0.835261	-0.270053	0.0849194	-0.650128	ICP-ES/MS		[78] Bielenin et al. 1998, 161
66	Skały, Site 1	Kielce	338670.26	651486.77	Roman Period (Phases B1-C2)	1401	Furnace Slag	Skały 1_S_HCM	HCM	14.7231	0.957698	2.54064	1.07913	0.25326	0.441465	0.139648	14.7231	0.957698	2.54064	1.07913	0.25326	0.441465	0.139648	14.7231	0.957698	2.54064	1.07913	0.25326	0.441465	0.139648	0.868232	-0.318538	0.105176	-0.654871	ICP-ES/MS		[78] Bielenin et al. 1998, 161
67	Skały, Site 1	Kielce	338670.26	651486.77	Roman Period (Phases B1-C2)	1402	Furnace Slag	Skały 1_S_HCM	HCM	11.872	1.28646	2.05368	1.02102	0.3618	1.24694	0.126556	11.872	1.28646	2.05368	1.02102	0.3618	1.24694	0.126556	11.872	1.28646	2.05368	1.02102	0.3618	1.24694	0.126556	0.676448	-0.288679	-0.0855413	-0.302228	ICP-ES/MS		[78] Bielenin et al. 1998, 161
68	Skały, Site 1	Kielce	338670.26	651486.77	Roman Period (Phases B1-C2)	1403	Furnace Slag	Skały 1_S_HCM	HCM	13.2274	0.621789	2.08544	0.946314	0.27135	0.828715	0.100372	13.2274	0.621789	2.08544	0.946314	0.27135	0.828715	0.100372	13.2274	0.621789	2.08544	0.946314	0.27135	0.828715	0.100372	0.833295	-0.494537	0.0310177	-0.369775	ICP-ES/MS		[78] Bielenin et al. 1998, 161
69	Skały, Site 1	Kielce	338670.26	651486.77	Roman Period (Phases B1-C2)	1404	Furnace Slag	Skały 1_S_HCM	HCM	10.4698	0.864787	3.15463	1.15384	0.41607	0.41823	0.235656	10.4698	0.864787	3.15463	1.15384	0.41607	0.41823	0.235656	10.4698	0.864787	3.15463	1.15384	0.41607	0.41823	0.235656	0.750634	-0.332393	0.229646	-0.647887	ICP-ES/MS		[78] Bielenin et al. 1998, 161
70	Skały, Site 1	Kielce	338670.26	651486.77	Roman Period (Phases B1-C2)	1405	Furnace Slag	Skały 1_S_HCM	HCM	13.2742	0.900522	2.1966	1.09573	0.26532	0.37176	0.135284	13.2742	0.900522	2.1966	1.09573	0.26532	0.37176	0.135284	13.2742	0.900522	2.1966	1.09573	0.26532	0.37176	0.135284	0.875629	-0.292884	0.0943715	-0.677116	ICP-ES/MS		[78] Bielenin et al. 1998, 161
71	Skały, Site 1	Kielce	338670.26	651486.77	Roman Period (Phases B1-C2)	1406	Furnace Slag	Skały 1_S_HCM	HCM	11.2176	0.793317	1.99017	0.946314	0.3618	1.02234	0.117828	11.2176	0.793317	1.99017	0.946314	0.3618	1.02234	0.117828	11.2176	0.793317	1.99017	0.946314	0.3618	1.02234	0.117828	0.735442	-0.415011	-0.0155682	-0.304863	ICP-ES/MS		[78] Bielenin et al. 1998, 161
72	Skały, Site 1	Kielce	338670.26	651486.77	Roman Period (Phases B1-C2)	1407	Furnace Slag	Skały 1_S_HCM	HCM	10.9372	1.14352	3.28166	1.07913	0.46431	0.18588	0.17456	10.9372	1.14352	3.28166	1.07913	0.46431	0.18588	0.17456	10.9372	1.14352	3.28166	1.07913	0.46431	0.18588	0.17456	0.818286	-0.162375	0.295475	-0.951386	ICP-ES/MS		[78] Bielenin et al. 1998, 161
73	Skały, Site 1	Kielce	338670.26	651486.77	Roman Period (Phases B1-C2)	1408	Furnace Slag	Skały 1_S_HCM	HCM	10.8437	0.628936	2.17013	0.672381	0.28944	0.100685	0.135284	10.8437	0.628936	2.17013	0.672381	0.28944	0.100685	0.135284	10.8437	0.628936	2.17013	0.672381	0.28944	0.100685	0.135284	0.991868	-0.244702	0.293177	-1.04034	ICP-ES/MS		[78] Bielenin et al. 1998, 161
74	Skały, Site 1	Kielce	338670.26	651486.77	Roman Period (Phases B1-C2)	1409	Furnace Slag	Skały 1_S_HCM	HCM	10.9372	0.950551	2.27599	0.680682	0.26532	0.100685	0.126556	10.9372	0.950551	2.27599	0.680682	0.26532	0.100685	0.126556	10.9372	0.950551	2.27599	0.680682	0.26532	0.100685	0.126556	0.944651	-0.116278	0.262917	-1.09129	ICP-ES/MS		[78] Bielenin et al. 1998, 161
75	Skały, Site 1	Kielce	338670.26	651486.77	Roman Period (Phases B1-C2)	1410	Furnace Slag	Skały 1_S_HCM	HCM	35.3822	0.400232	3.06465	1.72661	0.23517	0.038725	0.096008	35.3822	0.400232	3.06465	1.72661	0.23517	0.038725	0.096008	35.3822	0.400232	3.06465	1.72661	0.23517	0.038725	0.096008	1.49242	-0.454055	0.430013	-1.46838	ICP-ES/MS		[78] Bielenin et al. 1998, 161
76	Skały, Site 1	Kielce	338670.26	651486.77	Roman Period (Phases B1-C2)	1411	Furnace Slag	Skały 1_S_HCM	HCM	36.2235	0.536025	4.06502	2.61481	0.36783	0.085195	0.117828	36.2235	0.536025	4.06502	2.61481	0.36783	0.085195	0.117828	36.2235	0.536025	4.06502	2.61481	0.36783	0.085195	0.117828	1.35208	-0.477728	0.40215	-1.2765	ICP-ES/MS		[78] Bielenin et al. 1998, 161
77	Skały, Site 1	Kielce	338670.26	651486.77	Roman Period (Phases B1-C2)	1412	Furnace Slag	Skały 1_S_HCM	HCM	37.2518	0.443114	4.43024	1.82622	0.3015	0.03098	0.322936	37.2518	0.443114	4.43024	1.82622	0.3015	0.03098	0.322936	37.2518	0.443114	4.43024	1.82622	0.3015	0.03098	0.322936	1.48235	-0.442277	0.557635	-1.59771	ICP-ES/MS		[78] Bielenin et al. 1998, 161
78	Skały, Site 1	Kielce	338670.26	651486.77	Roman Period (Phases B1-C2)		Slag Block	Skały 1_S_HCM	HCM	12.5731	1.2007	3.36105	0.0	0.0	1.27792	0.06546	12.5731	1.2007	3.36105	0	0	1.27792	0.06546	12.5731	1.2007	3.36105	0.041505	0.07839	1.27792	0.06546	0.646477	-0.373531	0.0735119	-0.346458	not specified		[75] Nosek E., Niektóre zabytki żelazne… 1966, 182, Tab. III
79	Skały, Site 2	Kielce	338485.05	651611.12	Roman Period		Slag Block	Skały 2_S_HCM	HCM	10.0024	0.300174	1.82079	0.0	0.0	0.658325	0.056732	10.0024	0.300174	1.82079	0	0	0.658325	0.056732	10.0024	0.300174	1.82079	0.041505	0.07839	0.658325	0.056732	0.861058	-0.661671	0.121216	-0.320604	not specified		[75] Nosek E., Niektóre zabytki żelazne… 1966, 182, Tab. III
80	Zochcin (Site 1)	Opatów	331369.01	667758.84	Roman Period (Late)		Slag Block	Zochcin_S_HCM	HCM	15.2279	0.371644	0.0	0.0	0.79596	0.534405	0.4364	15.2279	0.371644	0	0	0.79596	0.534405	0.4364	15.2279	0.371644	0.291115	0.041505	0.79596	0.534405	0.4364	1.19646	-0.416048	-0.522111	-0.258305	not specified		[75] Nosek E., Niektóre zabytki żelazne… 1966, 182, Tab. III
81	Biskupice (Site 1?)	Pruszków	478399.27	617065.67	Late Pre-Roman - Roman Period (c.150 BC-c.AD 250)		Production Slag	Biskupice_S_MAS	MAS	10.4043	3.15897	0.868052	0.373545	0.10854	3.098	2.21691	10.4043	3.15897	0.868052	0.373545	0.10854	3.098	2.21691	10.4043	3.15897	0.868052	0.373545	0.10854	3.098	2.21691	0.530617	0.0129493	-0.548051	0.00448464	SEM-EDAX		[34] Buchwald 2005, 161, Tab. 7.1
82	Biskupice (Site 1?)	Pruszków	478399.27	617065.67	Late Pre-Roman - Roman Period (c.150 BC-c.AD 250)		Production Slag	Biskupice_S_MAS	MAS	11.1381	3.36624	0.883931	0.390147	0.07236	2.60232	2.28674	11.1381	3.36624	0.883931	0.390147	0.07236	2.60232	2.28674	11.1381	3.36624	0.883931	0.390147	0.07236	2.60232	2.28674	0.562879	0.0432106	-0.537516	-0.0685734	SEM-EDAX		[34] Buchwald 2005, 161, Tab. 7.1
83	Biskupice (Site 1?)	Pruszków	478399.27	617065.67	Late Pre-Roman - Roman Period (c.150 BC-c.AD 250)	SB1	Slag Block ("elephant's foot")	Biskupice_S_MAS	MAS	11.7785	4.43114	1.27032	0.91311	0.1206	2.0137	2.70568	11.7785	4.43114	1.27032	0.91311	0.1206	2.0137	2.70568	11.7785	4.43114	1.27032	0.91311	0.1206	2.0137	2.70568	0.539711	0.115137	-0.427465	-0.227383	SEM-EDAX		[34] Buchwald 2005, 252, Tab. 10.7
84	Biskupice (Site 1?)	Pruszków	478399.27	617065.67	Late Pre-Roman - Roman Period (c.150 BC-c.AD 250)	SB2	Slag Block ("elephant's foot")	Biskupice_S_MAS	MAS	11.3578	3.28762	1.42911	0.74709	0.1206	2.3235	2.00744	11.3578	3.28762	1.42911	0.74709	0.1206	2.3235	2.00744	11.3578	3.28762	1.42911	0.74709	0.1206	2.3235	2.00744	0.531949	-0.00646462	-0.368281	-0.157204	SEM-EDAX		[34] Buchwald 2005, 252, Tab. 10.7
85	Biskupice (Site 1?)	Pruszków	478399.27	617065.67	Late Pre-Roman - Roman Period (c.150 BC-c.AD 250)	SB3	Slag Block ("elephant's foot")	Biskupice_S_MAS	MAS	12.0122	3.28762	0.84688	0.74709	0.0603	3.7176	2.00744	12.0122	3.28762	0.84688	0.74709	0.0603	3.7176	2.00744	12.0122	3.28762	0.84688	0.74709	0.0603	3.7176	2.00744	0.555975	-0.00676538	-0.595825	0.0466157	SEM-EDAX		[34] Buchwald 2005, 252, Tab. 10.7
86	Biskupice (Site 1?)	Pruszków	478399.27	617065.67	Late Pre-Roman - Roman Period (c.150 BC-c.AD 250)	SB5	Slag Block ("elephant's foot")	Biskupice_S_MAS	MAS	11.1241	3.71644	0.89981	0.41505	0.0603	2.6333	2.26928	11.1241	3.71644	0.89981	0.41505	0.0603	2.6333	2.26928	11.1241	3.71644	0.89981	0.41505	0.0603	2.6333	2.26928	0.548505	0.0723661	-0.54361	-0.0772606	SEM-EDAX		[34] Buchwald 2005, 252, Tab. 10.7
87	Biskupice (Site 1?)	Pruszków	478399.27	617065.67	Late Pre-Roman - Roman Period (c.150 BC-c.AD 250)	SB6	Slag Block ("elephant's foot")	Biskupice_S_MAS	MAS	11.9187	3.14468	1.32325	0.49806	0.0603	3.64015	1.92016	11.9187	3.14468	1.32325	0.49806	0.0603	3.64015	1.92016	11.9187	3.14468	1.32325	0.49806	0.0603	3.64015	1.92016	0.512087	-0.0665652	-0.4425	-0.00302235	SEM-EDAX		[34] Buchwald 2005, 252, Tab. 10.7
88	Falenty (Falenty Duże), Site 1	Pruszków	476851.48	622089.70	Late Pre-Roman - Roman Period (c.150 BC-c.AD 250)	Sample from Layer 2	Slag	Falenty_S_MAS	MAS	9.348	2.00116	0.613988	0.0	0.2412	6.48256	1.23938	9.348	2.00116	0.613988	0	0.2412	6.48256	1.23938	9.348	2.00116	0.613988	0.373545	0.2412	6.48256	1.23938	0.502742	-0.166695	-0.679817	0.34377	not specified		[20] Piaskowski J., Hipotetyczne wyprowadzenie cech żelaza… 1981b, 435, Tab. 1
89	Kanie, Site 2 "Piecowisko"	Pruszków	477228.51	612502.50	Late Pre-Roman - Roman Period (c.150 BC-c.AD 150)	Furnace 1, Sample 1	Slag	Kanie_S_MAS	MAS	10.1239	2.32278	1.24915	0.0	0.01206	1.40959	3.36028	10.1239	2.32278	1.24915	0	0.01206	1.40959	3.36028	10.1239	2.32278	1.24915	0.373545	0.01206	1.40959	3.36028	0.601082	-0.0382581	-0.307651	-0.255172	not specified		[20] Piaskowski J., Hipotetyczne wyprowadzenie cech żelaza… 1981b, 435, Tab. 1
90	Kanie, Site 2 "Piecowisko"	Pruszków	477228.51	612502.50	Late Pre-Roman - Roman Period (c.150 BC-c.AD 150)	Furnace 2, Sample 2	Slag	Kanie_S_MAS	MAS	8.90864	1.75816	0.968619	0.0	0.01206	0.9294	4.06288	8.90864	1.75816	0.968619	0	0.01206	0.9294	4.06288	8.90864	1.75816	0.968619	0.373545	0.01206	0.9294	4.06288	0.662505	-0.0422476	-0.301154	-0.319104	not specified		[20] Piaskowski J., Hipotetyczne wyprowadzenie cech żelaza… 1981b, 435, Tab. 1
91	Kanie, Site 2 "Piecowisko"	Pruszków	477228.51	612502.50	Late Pre-Roman - Roman Period (c.150 BC-c.AD 150)	Furnace 4, Sample 3	Slag	Kanie_S_MAS	MAS	7.7121	2.24416	1.14329	0.0	0.03618	1.12302	4.25054	7.7121	2.24416	1.14329	0	0.03618	1.12302	4.25054	7.7121	2.24416	1.14329	0.373545	0.03618	1.12302	4.25054	0.55048	0.0143606	-0.278537	-0.286303	not specified		[20] Piaskowski J., Hipotetyczne wyprowadzenie cech żelaza… 1981b, 435, Tab. 1
92	Kanie, Site 2 "Piecowisko"	Pruszków	477228.51	612502.50	Late Pre-Roman - Roman Period (c.150 BC-c.AD 150)	Furnace 5, Sample 4	Slag	Kanie_S_MAS	MAS	7.87569	1.84393	1.18563	0.0	0.03618	2.36997	3.94506	7.87569	1.84393	1.18563	0	0.03618	2.36997	3.94506	7.87569	1.84393	1.18563	0.373545	0.03618	2.36997	3.94506	0.493607	-0.136938	-0.328731	-0.0279384	not specified		[20] Piaskowski J., Hipotetyczne wyprowadzenie cech żelaza… 1981b, 435, Tab. 1
93	Kanie, Site 2 "Piecowisko"	Pruszków	477228.51	612502.50	Late Pre-Roman - Roman Period (c.150 BC-c.AD 150)	Furnace 6, Sample 5	Slag	Kanie_S_MAS	MAS	11.9701	3.75932	1.46616	0.0	0.11457	3.70985	3.03298	11.9701	3.75932	1.46616	0	0.11457	3.70985	3.03298	11.9701	3.75932	1.46616	0.373545	0.11457	3.70985	3.03298	0.480912	-0.0220771	-0.431005	-0.0278297	not specified		[20] Piaskowski J., Hipotetyczne wyprowadzenie cech żelaza… 1981b, 435, Tab. 1
94	Kanie, Site 2 "Piecowisko"	Pruszków	477228.51	612502.50	Late Pre-Roman - Roman Period (c.150 BC-c.AD 150)	Furnace 8, Sample 7	Slag	Kanie_S_MAS	MAS	6.50153	2.88024	0.942154	0.0	0.01809	0.766755	4.71312	6.50153	2.88024	0.942154	0	0.01809	0.766755	4.71312	6.50153	2.88024	0.942154	0.373545	0.01809	0.766755	4.71312	0.53021	0.176623	-0.308684	-0.398149	not specified		[20] Piaskowski J., Hipotetyczne wyprowadzenie cech żelaza… 1981b, 435, Tab. 1
95	Kanie, Site 2 "Piecowisko"	Pruszków	477228.51	612502.50	Late Pre-Roman - Roman Period (c.150 BC-c.AD 150)	Furnace 20, Sample 10	Slag	Kanie_S_MAS	MAS	14.5174	1.92254	0.910396	0.0	0.04221	0.828715	2.35656	14.5174	1.92254	0.910396	0	0.04221	0.828715	2.35656	14.5174	1.92254	0.910396	0.373545	0.04221	0.828715	2.35656	0.83104	-0.0469744	-0.37162	-0.412445	not specified		[20] Piaskowski J., Hipotetyczne wyprowadzenie cech żelaza… 1981b, 435, Tab. 1
96	Kręczki, Site 1	Warszawa-Zachód	487680.76	621266.31	Roman Period	Sample 1	Slag	Kręczki_S_MAS	MAS	14.452	3.9237	0.306994	0.0	0.09045	3.9577	3.29482	14.452	3.9237	0.306994	0	0.09045	3.9577	3.29482	14.452	3.9237	0.306994	0.373545	0.09045	3.9577	3.29482	0.700379	0.134147	-0.972419	0.137893	not specified		[20] Piaskowski J., Hipotetyczne wyprowadzenie cech żelaza… 1981b, 435, Tab. 1
97	Milanówek-Falęcin, Site 8	Grodzisk Mazowiecki-Pruszków	477110.64	613585.92	Late Pre-Roman - Roman Period (c.150 BC-c.AD 150)	Slag Block I, Sample1	Slag Block	Milanówek-Falęcin_S_MAS	MAS	8.69364	2.07263	0.63516	0.0	1.0251	1.2392	2.182	8.69364	2.07263	0.63516	0	1.0251	1.2392	2.182	8.69364	2.07263	0.63516	0.373545	1.0251	1.2392	2.182	0.651265	0.0285848	-0.485054	-0.194796	wet chemical analysis		[79] Hensel Z, Z badań nad technologią … 1986, 81, Tab. 3; see also [83] Woźniak M. Milanówek/Falęcin… 2018, 373, Tab. 2
98	Milanówek-Falęcin, Site 8	Grodzisk Mazowiecki-Pruszków	477110.64	613585.92	Late Pre-Roman - Roman Period (c.150 BC-c.AD 150)	Slag Block I, Sample2	Slag Block	Milanówek-Falęcin_S_MAS	MAS	10.0491	2.78733	0.74102	0.0	0.3618	1.3941	3.09844	10.0491	2.78733	0.74102	0	0.3618	1.3941	3.09844	10.0491	2.78733	0.74102	0.373545	0.3618	1.3941	3.09844	0.636767	0.0798285	-0.49553	-0.221066	wet chemical analysis		[79] Hensel Z, Z badań nad technologią … 1986, 81, Tab. 3; see also [83] Woźniak M. Milanówek/Falęcin… 2018, 373, Tab. 2
99	Milanówek-Falęcin, Site 8	Grodzisk Mazowiecki-Pruszków	477110.64	613585.92	Late Pre-Roman - Roman Period (c.150 BC-c.AD 150)	Slag Block I, Sample3	Slag Block	Milanówek-Falęcin_S_MAS	MAS	7.15122	1.92969	0.84688	0.0	0.6633	1.0843	2.4002	7.15122	1.92969	0.84688	0	0.6633	1.0843	2.4002	7.15122	1.92969	0.84688	0.373545	0.6633	1.0843	2.4002	0.57867	0.00977779	-0.347888	-0.24056	wet chemical analysis		[79] Hensel Z, Z badań nad technologią … 1986, 81, Tab. 3; see also [83] Woźniak M. Milanówek/Falęcin… 2018, 373, Tab. 2
100	Milanówek-Falęcin, Site 8	Grodzisk Mazowiecki-Pruszków	477110.64	613585.92	Late Pre-Roman - Roman Period (c.150 BC-c.AD 150)	Slag Block I, Sample4	Slag Block	Milanówek-Falęcin_S_MAS	MAS	8.74038	2.8588	0.79395	0.0	0.603	1.31665	2.4002	8.74038	2.8588	0.79395	0	0.603	1.31665	2.4002	8.74038	2.8588	0.79395	0.373545	0.603	1.31665	2.4002	0.587286	0.101939	-0.454451	-0.234774	wet chemical analysis		[79] Hensel Z, Z badań nad technologią … 1986, 81, Tab. 3; see also [83] Woźniak M. Milanówek/Falęcin… 2018, 373, Tab. 2
101	Milanówek-Falęcin, Site 8	Grodzisk Mazowiecki-Pruszków	477110.64	613585.92	Late Pre-Roman - Roman Period (c.150 BC-c.AD 150)	Slag Block I, Sample5	Slag Block	Milanówek-Falęcin_S_MAS	MAS	11.0306	2.78733	0.89981	0.0	0.603	1.31665	3.22936	11.0306	2.78733	0.89981	0	0.603	1.31665	3.22936	11.0306	2.78733	0.89981	0.373545	0.603	1.31665	3.22936	0.652248	0.0548358	-0.436202	-0.270882	wet chemical analysis		[79] Hensel Z, Z badań nad technologią … 1986, 81, Tab. 3; see also [83] Woźniak M. Milanówek/Falęcin… 2018, 373, Tab. 2
102	Milanówek-Falęcin, Site 8	Grodzisk Mazowiecki-Pruszków	477110.64	613585.92	Late Pre-Roman - Roman Period (c.150 BC-c.AD 150)	Slag Block I, Sample6	Slag Block	Milanówek-Falęcin_S_MAS	MAS	12.1057	2.1441	1.53497	0.0	0.603	1.16175	2.35656	12.1057	2.1441	1.53497	0	0.603	1.16175	2.35656	12.1057	2.1441	1.53497	0.373545	0.603	1.16175	2.35656	0.666627	-0.0851165	-0.230262	-0.351249	wet chemical analysis		[79] Hensel Z, Z badań nad technologią … 1986, 81, Tab. 3; see also [83] Woźniak M. Milanówek/Falęcin… 2018, 373, Tab. 2
103	Milanówek-Falęcin, Site 8	Grodzisk Mazowiecki-Pruszków	477110.64	613585.92	Late Pre-Roman - Roman Period (c.150 BC-c.AD 150)	Slag Block I, Sample7	Slag Block	Milanówek-Falęcin_S_MAS	MAS	6.91752	1.64381	1.11153	0.0	0.4824	0.9294	2.00744	6.91752	1.64381	1.11153	0	0.4824	0.9294	2.00744	6.91752	1.64381	1.11153	0.373545	0.4824	0.9294	2.00744	0.572469	-0.0516299	-0.22156	-0.299279	wet chemical analysis		[79] Hensel Z, Z badań nad technologią … 1986, 81, Tab. 3; see also [83] Woźniak M. Milanówek/Falęcin… 2018, 373, Tab. 2
104	Milanówek-Falęcin, Site 8	Grodzisk Mazowiecki-Pruszków	477110.64	613585.92	Late Pre-Roman - Roman Period (c.150 BC-c.AD 150)	Slag Block I, Sample8	Slag Block	Milanówek-Falęcin_S_MAS	MAS	8.45994	2.21557	0.68809	0.0	0.3618	1.31665	2.57476	8.45994	2.21557	0.68809	0	0.3618	1.31665	2.57476	8.45994	2.21557	0.68809	0.373545	0.3618	1.31665	2.57476	0.619875	0.0379934	-0.469847	-0.188022	wet chemical analysis		[79] Hensel Z, Z badań nad technologią … 1986, 81, Tab. 3; see also [83] Woźniak M. Milanówek/Falęcin… 2018, 373, Tab. 2
105	Milanówek-Falęcin, Site 8	Grodzisk Mazowiecki-Pruszków	477110.64	613585.92	Late Pre-Roman - Roman Period (c.150 BC-c.AD 150)	Slag Block I, Sample9	Slag Block	Milanówek-Falęcin_S_MAS	MAS	9.8154	3.07321	0.5293	0.0	0.4824	1.31665	3.18572	9.8154	3.07321	0.5293	0	0.4824	1.31665	3.18572	9.8154	3.07321	0.5293	0.373545	0.4824	1.31665	3.18572	0.66124	0.156924	-0.606966	-0.211198	wet chemical analysis		[79] Hensel Z, Z badań nad technologią … 1986, 81, Tab. 3; see also [83] Woźniak M. Milanówek/Falęcin… 2018, 373, Tab. 2
106	Milanówek-Falęcin, Site 8	Grodzisk Mazowiecki-Pruszków	477110.64	613585.92	Late Pre-Roman - Roman Period (c.150 BC-c.AD 150)	Slag Block II, Sample1	Slag Block	Milanówek-Falęcin_S_MAS	MAS	10.3763	2.28704	0.79395	0.0	0.5427	2.3235	2.00744	10.3763	2.28704	0.79395	0	0.5427	2.3235	2.00744	10.3763	2.28704	0.79395	0.373545	0.5427	2.3235	2.00744	0.605729	-0.0510391	-0.51052	-0.0441701	wet chemical analysis		[79] Hensel Z, Z badań nad technologią … 1986, 81, Tab. 4; see also [83] Woźniak M. Milanówek/Falęcin… 2018, 373, Tab. 2
107	Milanówek-Falęcin, Site 8	Grodzisk Mazowiecki-Pruszków	477110.64	613585.92	Late Pre-Roman - Roman Period (c.150 BC-c.AD 150)	Slag Block II, Sample2	Slag Block	Milanówek-Falęcin_S_MAS	MAS	10.3295	2.50145	1.69376	0.0	0.603	2.24605	2.05108	10.3295	2.50145	1.69376	0	0.603	2.24605	2.05108	10.3295	2.50145	1.69376	0.373545	0.603	2.24605	2.05108	0.515945	-0.0999442	-0.269284	-0.146717	wet chemical analysis		[79] Hensel Z, Z badań nad technologią … 1986, 81, Tab. 4; see also [83] Woźniak M. Milanówek/Falęcin… 2018, 373, Tab. 2
108	Milanówek-Falęcin, Site 8	Grodzisk Mazowiecki-Pruszków	477110.64	613585.92	Late Pre-Roman - Roman Period (c.150 BC-c.AD 150)	Slag Block II, Sample3	Slag Block	Milanówek-Falęcin_S_MAS	MAS	10.4698	2.28704	0.95274	0.0	0.4824	1.93625	1.9638	10.4698	2.28704	0.95274	0	0.4824	1.93625	1.9638	10.4698	2.28704	0.95274	0.373545	0.4824	1.93625	1.9638	0.60865	-0.0520128	-0.432312	-0.124325	wet chemical analysis		[79] Hensel Z, Z badań nad technologią … 1986, 81, Tab. 4; see also [83] Woźniak M. Milanówek/Falęcin… 2018, 373, Tab. 2
109	Milanówek-Falęcin, Site 8	Grodzisk Mazowiecki-Pruszków	477110.64	613585.92	Late Pre-Roman - Roman Period (c.150 BC-c.AD 150)	Slag Block II, Sample4	Slag Block	Milanówek-Falęcin_S_MAS	MAS	10.6567	2.00116	1.5879	0.0	0.6633	2.24605	1.78924	10.6567	2.00116	1.5879	0	0.6633	2.24605	1.78924	10.6567	2.00116	1.5879	0.373545	0.6633	2.24605	1.78924	0.557337	-0.169005	-0.269464	-0.118868	wet chemical analysis		[79] Hensel Z, Z badań nad technologią … 1986, 81, Tab. 4; see also [83] Woźniak M. Milanówek/Falęcin… 2018, 373, Tab. 2
110	Milanówek-Falęcin, Site 8	Grodzisk Mazowiecki-Pruszków	477110.64	613585.92	Late Pre-Roman - Roman Period (c.150 BC-c.AD 150)	Slag Block II, Sample5	Slag Block	Milanówek-Falęcin_S_MAS	MAS	7.89906	1.57234	0.74102	0.0	0.7839	1.549	1.17828	7.89906	1.57234	0.74102	0	0.7839	1.549	1.17828	7.89906	1.57234	0.74102	0.373545	0.7839	1.549	1.17828	0.609075	-0.0919543	-0.418671	-0.0984494	wet chemical analysis		[79] Hensel Z, Z badań nad technologią … 1986, 81, Tab. 4; see also [83] Woźniak M. Milanówek/Falęcin… 2018, 373, Tab. 2
111	Milanówek-Falęcin, Site 8	Grodzisk Mazowiecki-Pruszków	477110.64	613585.92	Late Pre-Roman - Roman Period (c.150 BC-c.AD 150)	Slag Block II, Sample6	Slag Block	Milanówek-Falęcin_S_MAS	MAS	14.0687	1.85822	1.48204	0.0	0.4221	2.1686	1.83288	14.0687	1.85822	1.48204	0	0.4221	2.1686	1.83288	14.0687	1.85822	1.48204	0.373545	0.4221	2.1686	1.83288	0.667157	-0.212001	-0.310238	-0.144918	wet chemical analysis		[79] Hensel Z, Z badań nad technologią … 1986, 81, Tab. 4; see also [83] Woźniak M. Milanówek/Falęcin… 2018, 373, Tab. 2
112	Milanówek-Falęcin, Site 8	Grodzisk Mazowiecki-Pruszków	477110.64	613585.92	Late Pre-Roman - Roman Period (c.150 BC-c.AD 150)	Slag Block II, Sample7	Slag Block	Milanówek-Falęcin_S_MAS	MAS	10.7035	2.00116	1.42911	0.0	0.5427	2.1686	1.83288	10.7035	2.00116	1.42911	0	0.5427	2.1686	1.83288	10.7035	2.00116	1.42911	0.373545	0.5427	2.1686	1.83288	0.574011	-0.154231	-0.300447	-0.119333	wet chemical analysis		[79] Hensel Z, Z badań nad technologią … 1986, 81, Tab. 4; see also [83] Woźniak M. Milanówek/Falęcin… 2018, 373, Tab. 2
113	Milanówek-Falęcin, Site 8	Grodzisk Mazowiecki-Pruszków	477110.64	613585.92	Late Pre-Roman - Roman Period (c.150 BC-c.AD 150)	Slag Block II, Sample8	Slag Block	Milanówek-Falęcin_S_MAS	MAS	9.62844	2.71586	0.95274	0.0	0.4824	2.24605	2.00744	9.62844	2.71586	0.95274	0	0.4824	2.24605	2.00744	9.62844	2.71586	0.95274	0.373545	0.4824	2.24605	2.00744	0.546592	-0.0030569	-0.45799	-0.0855449	wet chemical analysis		[79] Hensel Z, Z badań nad technologią … 1986, 81, Tab. 4; see also [83] Woźniak M. Milanówek/Falęcin… 2018, 373, Tab. 2
114	Milanówek-Falęcin, Site 8	Grodzisk Mazowiecki-Pruszków	477110.64	613585.92	Late Pre-Roman - Roman Period (c.150 BC-c.AD 150)	Slag Block II, Sample9	Slag Block	Milanówek-Falęcin_S_MAS	MAS	9.72192	2.8588	1.5879	0.0	0.04824	2.24605	2.26928	9.72192	2.8588	1.5879	0	0.04824	2.24605	2.26928	9.72192	2.8588	1.5879	0.373545	0.04824	2.24605	2.26928	0.488707	-0.0428608	-0.298221	-0.147625	wet chemical analysis		[79] Hensel Z, Z badań nad technologią … 1986, 81, Tab. 4; see also [83] Woźniak M. Milanówek/Falęcin… 2018, 373, Tab. 2
115	Milanówek-Falęcin, Site 8	Grodzisk Mazowiecki-Pruszków	477110.64	613585.92	Late Pre-Roman - Roman Period (c.150 BC-c.AD 150)	Slag Block VI, Sample1	Slag Block	Milanówek-Falęcin_S_MAS	MAS	7.75884	1.00058	0.89981	0.0	0.1206	0.52666	1.11718	7.75884	1.00058	0.89981	0	0.1206	0.52666	1.11718	7.75884	1.00058	0.89981	0.373545	0.1206	0.52666	1.11718	0.748364	-0.141181	-0.187282	-0.419902	wet chemical analysis		[79] Hensel Z, Z badań nad technologią … 1986, 82, Tab. 5; see also [83] Woźniak M. Milanówek/Falęcin… 2018, 373, Tab. 2
116	Milanówek-Falęcin, Site 8	Grodzisk Mazowiecki-Pruszków	477110.64	613585.92	Late Pre-Roman - Roman Period (c.150 BC-c.AD 150)	Slag Block VI, Sample2	Slag Block	Milanówek-Falęcin_S_MAS	MAS	9.8154	2.64439	0.89981	0.0	0.1809	0.85195	2.95879	9.8154	2.64439	0.89981	0	0.1809	0.85195	2.95879	9.8154	2.64439	0.89981	0.373545	0.1809	0.85195	2.95879	0.667208	0.0976259	-0.370549	-0.394286	wet chemical analysis		[79] Hensel Z, Z badań nad technologią … 1986, 82, Tab. 5; see also [83] Woźniak M. Milanówek/Falęcin… 2018, 373, Tab. 2
117	Milanówek-Falęcin, Site 8	Grodzisk Mazowiecki-Pruszków	477110.64	613585.92	Late Pre-Roman - Roman Period (c.150 BC-c.AD 150)	Slag Block VI, Sample3	Slag Block	Milanówek-Falęcin_S_MAS	MAS	9.72192	2.42998	1.16446	0.0	0.01809	0.828715	2.99807	9.72192	2.42998	1.16446	0	0.01809	0.828715	2.99807	9.72192	2.42998	1.16446	0.373545	0.01809	0.828715	2.99807	0.648281	0.0461316	-0.273347	-0.421066	wet chemical analysis		[79] Hensel Z, Z badań nad technologią … 1986, 82, Tab. 5; see also [83] Woźniak M. Milanówek/Falęcin… 2018, 373, Tab. 2
118	Milanówek-Falęcin, Site 8	Grodzisk Mazowiecki-Pruszków	477110.64	613585.92	Late Pre-Roman - Roman Period (c.150 BC-c.AD 150)	Slag Block VI, Sample4	Slag Block	Milanówek-Falęcin_S_MAS	MAS	8.97408	2.28704	0.89981	0.0	0.1809	0.72803	2.36965	8.97408	2.28704	0.89981	0	0.1809	0.72803	2.36965	8.97408	2.28704	0.89981	0.373545	0.1809	0.72803	2.36965	0.670849	0.0771328	-0.32799	-0.419992	wet chemical analysis		[79] Hensel Z, Z badań nad technologią … 1986, 82, Tab. 5; see also [83] Woźniak M. Milanówek/Falęcin… 2018, 373, Tab. 2
119	Milanówek-Falęcin, Site 8	Grodzisk Mazowiecki-Pruszków	477110.64	613585.92	Late Pre-Roman - Roman Period (c.150 BC-c.AD 150)	Slag Block VI, Sample5	Slag Block	Milanówek-Falęcin_S_MAS	MAS	11.9654	2.42998	0.95274	0.0	0.3015	0.875185	1.92016	11.9654	2.42998	0.95274	0	0.3015	0.875185	1.92016	11.9654	2.42998	0.95274	0.373545	0.3015	0.875185	1.92016	0.731777	0.0394513	-0.367177	-0.404052	wet chemical analysis		[79] Hensel Z, Z badań nad technologią … 1986, 82, Tab. 5; see also [83] Woźniak M. Milanówek/Falęcin… 2018, 373, Tab. 2
120	Milanówek-Falęcin, Site 8	Grodzisk Mazowiecki-Pruszków	477110.64	613585.92	Late Pre-Roman - Roman Period (c.150 BC-c.AD 150)	Slag Block VI, Sample6	Slag Block	Milanówek-Falęcin_S_MAS	MAS	6.02946	1.71528	0.47637	0.0	0.1206	0.68156	1.66705	6.02946	1.71528	0.47637	0	0.1206	0.68156	1.66705	6.02946	1.71528	0.47637	0.373545	0.1206	0.68156	1.66705	0.648763	0.10282	-0.453571	-0.298011	wet chemical analysis		[79] Hensel Z, Z badań nad technologią … 1986, 82, Tab. 5; see also [83] Woźniak M. Milanówek/Falęcin… 2018, 373, Tab. 2
121	Milanówek-Falęcin, Site 8	Grodzisk Mazowiecki-Pruszków	477110.64	613585.92	Late Pre-Roman - Roman Period (c.150 BC-c.AD 150)	Slag Block VI, Sample7	Slag Block	Milanówek-Falęcin_S_MAS	MAS	10.6567	3.43056	0.95274	0.0	0.13266	0.85195	2.88024	10.6567	3.43056	0.95274	0	0.13266	0.85195	2.88024	10.6567	3.43056	0.95274	0.373545	0.13266	0.85195	2.88024	0.659529	0.167271	-0.38912	-0.43768	wet chemical analysis		[79] Hensel Z, Z badań nad technologią … 1986, 82, Tab. 5; see also [83] Woźniak M. Milanówek/Falęcin… 2018, 373, Tab. 2
122	Milanówek-Falęcin, Site 8	Grodzisk Mazowiecki-Pruszków	477110.64	613585.92	Late Pre-Roman - Roman Period (c.150 BC-c.AD 150)	Slag Block VI, Sample8	Slag Block	Milanówek-Falęcin_S_MAS	MAS	9.8154	2.57292	0.95274	0.0	0.13869	0.85195	2.53112	9.8154	2.57292	0.95274	0	0.13869	0.85195	2.53112	9.8154	2.57292	0.95274	0.373545	0.13869	0.85195	2.53112	0.663977	0.0824956	-0.348956	-0.397517	wet chemical analysis		[79] Hensel Z, Z badań nad technologią … 1986, 82, Tab. 5; see also [83] Woźniak M. Milanówek/Falęcin… 2018, 373, Tab. 2
123	Milanówek-Falęcin, Site 8	Grodzisk Mazowiecki-Pruszków	477110.64	613585.92	Late Pre-Roman - Roman Period (c.150 BC-c.AD 150)	Slag Block VI, Sample9	Slag Block	Milanówek-Falęcin_S_MAS	MAS	9.48822	2.93027	0.63516	0.0	0.09045	0.69705	2.6184	9.48822	2.93027	0.63516	0	0.09045	0.69705	2.6184	9.48822	2.93027	0.63516	0.373545	0.09045	0.69705	2.6184	0.704625	0.194348	-0.469677	-0.429296	wet chemical analysis		[79] Hensel Z, Z badań nad technologią … 1986, 82, Tab. 5; see also [83] Woźniak M. Milanówek/Falęcin… 2018, 373, Tab. 2
124	Milanówek-Falęcin	Grodzisk Mazowiecki-Pruszków	476623.35	614030.29	undated / present-day?	R1	Ore	Milanówek-Falęcin_O_MAS	MAS	27.2027	0.57176	1.27032	0.0	0.0603	4.1823	0.484404	27.2027	0.57176	1.27032	0	0.0603	4.1823	0.484404	27.2027	0.57176	1.27032	0.373545	0.0603	4.1823	0.484404	0.955323	-0.722075	-0.375375	0.142127	wet chemical analysis		[79] Hensel Z, Z badań nad technologią….1986, 80, Tab. 1, see also [11] Orzechowski 2013, Region żelaza, 32, Tab. 2; [84] Thelemann et al. 2017, 476, Tab. 1; [83] Woźniak M., Milanówek/Falęcin… 2018, 373, Tab. 1
125	Milanówek-Falęcin	Grodzisk Mazowiecki-Pruszków	476623.35	614030.29	undated / present-day?	R2	Ore	Milanówek-Falęcin_O_MAS	MAS	25.9407	0.57176	1.27032	0.0	0.0603	0.9294	1.17828	25.9407	0.57176	1.27032	0	0.0603	0.9294	1.17828	25.9407	0.57176	1.27032	0.373545	0.0603	0.9294	1.17828	1.10315	-0.553614	-0.206915	-0.342625	wet chemical analysis		[79] Hensel Z, Z badań nad technologią….1986, 80, Tab. 1, see also [11] Orzechowski 2013, Region żelaza, 32, Tab. 2; [84] Thelemann et al. 2017, 476, Tab. 1; [83] Woźniak M., Milanówek/Falęcin… 2018, 373, Tab. 1
126	Milanówek-Falęcin	Grodzisk Mazowiecki-Pruszków	476623.35	614030.29	undated / present-day?	R3	Ore	Milanówek-Falęcin_O_MAS	MAS	11.2176	1.57234	1.79962	0.0	0.1809	10.4558	1.64959	11.2176	1.57234	1.79962	0	0.1809	10.4558	1.64959	11.2176	1.57234	1.79962	0.373545	0.1809	10.4558	1.64959	0.419654	-0.433699	-0.375065	0.38911	wet chemical analysis		[79] Hensel Z, Z badań nad technologią….1986, 80, Tab. 1, see also [11] Orzechowski 2013, Region żelaza, 32, Tab. 2; [84] Thelemann et al. 2017, 476, Tab. 1; [83] Woźniak M., Milanówek/Falęcin… 2018, 373, Tab. 1
127	Milanówek-Falęcin	Grodzisk Mazowiecki-Pruszków	476623.35	614030.29	undated / present-day?	R4	Ore	Milanówek-Falęcin_O_MAS	MAS	33.3724	0.57176	0.84688	0.0	0.06633	0.766755	0.85098	33.3724	0.57176	0.84688	0	0.06633	0.766755	0.85098	33.3724	0.57176	0.84688	0.373545	0.06633	0.766755	0.85098	1.25012	-0.516056	-0.345448	-0.388613	wet chemical analysis		[79] Hensel Z, Z badań nad technologią….1986, 80, Tab. 1, see also [11] Orzechowski 2013, Region żelaza, 32, Tab. 2; [84] Thelemann et al. 2017, 476, Tab. 1; [83] Woźniak M., Milanówek/Falęcin… 2018, 373, Tab. 1
128	Biskupice	Pruszków	479100.51	615306.90	present-day	1	Ore	Biskupice_O_MAS	MAS	6.26316	0.557466	0.0	0.0	0.05427	5.15043	0.69824	6.26316	0.557466	0	0	0.05427	5.15043	0.69824	6.26316	0.557466	0.306994	0.373545	0.05427	5.15043	0.69824	0.611297	-0.439278	-0.698366	0.526347	not specified		[86] Woyda 2002a, 145, Tab. 2, quoted after [11] Orzechowski 2013, Region żelaza, 32, Tab. 1
129	Biskupice?	Pruszków	479100.51	615306.90	present-day	1?	Ore	Biskupice?_O_MAS	MAS	14.0687	0.85764	0.0	0.0	0.13266	5.77002	0.61096	14.0687	0.85764	0	0	0.13266	5.77002	0.61096	14.0687	0.85764	0.306994	0.373545	0.13266	5.77002	0.61096	0.815788	-0.399162	-0.845337	0.428711	not specified		[86] Woyda 2002a, 145, Tab. 2, quoted after [11] Orzechowski 2013, Region żelaza, 32, Tab. 1
130	Parzniew	Pruszków	478007.13	620720.90	present-day	2	Ore	Parzniew_O_MAS	MAS	22.8091	1.11493	0.0	0.0	0.21708	2.55585	0.41458	22.8091	1.11493	0	0	0.21708	2.55585	0.41458	22.8091	1.11493	0.306994	0.373545	0.21708	2.55585	0.41458	1.0331	-0.277757	-0.837876	0.0825298	not specified		[86] Woyda 2002a, 145, Tab. 2, quoted after [11] Orzechowski 2013, Region żelaza, 32, Tab. 1
131	Grudów/Brwinów	Pruszków	476362.07	615928.68	present-day	4	Ore	Grudów/Brwinów_O_MAS	MAS	31.4093	0.50029	0.0	0.0	0.06633	1.27792	0.28366	31.4093	0.50029	0	0	0.06633	1.27792	0.28366	31.4093	0.50029	0.306994	0.373545	0.06633	1.27792	0.28366	1.29958	-0.498257	-0.710349	-0.0909734	not specified		[86] Woyda 2002a, 145, Tab. 2, quoted after [11] Orzechowski 2013, Region żelaza, 32, Tab. 1
132	Chrzanów Mały	Grodzisk Mazowiecki	475778.01	611850.72	present-day	5	Ore	Chrzanów Mały_O_MAS	MAS	24.8657	0.550319	0.0	0.0	0.36783	2.12987	0.17456	24.8657	0.550319	0	0	0.36783	2.12987	0.17456	24.8657	0.550319	0.306994	0.373545	0.36783	2.12987	0.17456	1.15768	-0.49731	-0.750795	0.0904294	not specified		[86] Woyda 2002a, 145, Tab. 2, quoted after [11] Orzechowski 2013, Region żelaza, 32, Tab. 1
133	Buszyce/Drybus	Grodzisk Mazowiecki	474896.54	598406.57	present-day	8	Ore	Buszyce/Drybus_O_MAS	MAS	12.9002	2.32278	0.0	0.0	0.4824	1.89753	0.28366	12.9002	2.32278	0	0	0.4824	1.89753	0.28366	12.9002	2.32278	0.306994	0.373545	0.4824	1.89753	0.28366	0.800117	0.0555266	-0.823351	-0.0322931	not specified		[86] Woyda 2002a, 145, Tab. 2, quoted after [11] Orzechowski 2013, Region żelaza, 32, Tab. 1
134	Seroki - Wieś	Sochaczew	482942.16	598817.40	present-day	12	Ore	Seroki_O_MAS	MAS	16.2188	1.92969	0.0	0.0	0.39798	0.271075	0.17456	16.2188	1.92969	0	0	0.39798	0.271075	0.17456	16.2188	1.92969	0.306994	0.373545	0.39798	0.271075	0.17456	1.10609	0.181556	-0.616801	-0.670842	not specified		[86] Woyda 2002a, 145, Tab. 2, quoted after [11] Orzechowski 2013, Region żelaza, 32, Tab. 1
135	Bramki-Wola Łuszczewska/Nowa Górna	Warszawa-Zachód	484265.67	603740.92	present-day	13	Ore	Bramki_O_MAS	MAS	7.66536	0.85764	0.0	0.0	0.15075	0.658325	0.30548	7.66536	0.85764	0	0	0.15075	0.658325	0.30548	7.66536	0.85764	0.306994	0.373545	0.15075	0.658325	0.30548	0.853681	-0.0975469	-0.543722	-0.212412	not specified		[86] Woyda 2002a, 145, Tab. 2, quoted after [11] Orzechowski 2013, Region żelaza, 32, Tab. 1
136	Piorunów	Warszawa-Zachód	482867.38	606816.25	present-day	14	Ore	Piorunów_O_MAS	MAS	18.9764	0.678965	0.0	0.0	0.21708	0.193625	0.15274	18.9764	0.678965	0	0	0.21708	0.193625	0.15274	18.9764	0.678965	0.306994	0.373545	0.21708	0.193625	0.15274	1.30718	-0.139191	-0.483908	-0.684077	not specified		[86] Woyda 2002a, 145, Tab. 2, quoted after [11] Orzechowski 2013, Region żelaza, 32, Tab. 1
137	Rochaliki	Warszawa-Zachód	485275.10	607239.58	present-day	15	Ore	Rochaliki_O_MAS	MAS	22.3885	2.03689	0.0	0.0	0.13266	0.85195	0.19638	22.3885	2.03689	0	0	0.13266	0.85195	0.19638	22.3885	2.03689	0.306994	0.373545	0.13266	0.85195	0.19638	1.08089	0.0398344	-0.782004	-0.33872	not specified		[86] Woyda 2002a, 145, Tab. 2, quoted after [11] Orzechowski 2013, Region żelaza, 32, Tab. 1
138	Radzików (Site 3)	Warszawa-Zachód	484503.77	610565.22	present-day	16	Ore	Radzików_O_MAS	MAS	19.958	1.00058	0.0	0.0	0.18693	2.4784	0.17456	19.958	1.00058	0	0	0.18693	2.4784	0.17456	19.958	1.00058	0.306994	0.373545	0.18693	2.4784	0.17456	1.0047	-0.295166	-0.808288	0.098754	not specified		[86] Woyda 2002a, 145, Tab. 2, quoted after [11] Orzechowski 2013, Region żelaza, 32, Tab. 1
139	Rokitno	Warszawa-Zachód	482086.86	613338.24	present-day	17	Ore	Rokitno_O_MAS	MAS	17.2003	1.80819	0.0	0.0	0.23517	0.69705	0.28366	17.2003	1.80819	0	0	0.23517	0.69705	0.28366	17.2003	1.80819	0.306994	0.373545	0.23517	0.69705	0.28366	1.02974	0.0514506	-0.718664	-0.36253	not specified		[86] Woyda 2002a, 145, Tab. 2, quoted after [11] Orzechowski 2013, Region żelaza, 32, Tab. 1
140	Rokitno	Warszawa-Zachód	482086.87	613338.24	present-day	18	Ore	Rokitno_O_MAS	MAS	21.1265	0.971992	0.0	0.0	0.16281	1.12302	0.24002	21.1265	0.971992	0	0	0.16281	1.12302	0.24002	21.1265	0.971992	0.306994	0.373545	0.16281	1.12302	0.24002	1.11232	-0.22484	-0.725372	-0.162113	not specified		[86] Woyda 2002a, 145, Tab. 2, quoted after [11] Orzechowski 2013, Region żelaza, 32, Tab. 1
141	Zalesie/Wojcieszyn	Warszawa-Zachód	490412.47	620019.35	present-day	21	Ore	Zalesie/Wojcieszyn_O_MAS	MAS	4.51041	2.08692	0.0	0.0	0.36783	0.255585	0.48004	4.51041	2.08692	0	0	0.36783	0.255585	0.48004	4.51041	2.08692	0.306994	0.373545	0.36783	0.255585	0.48004	0.687119	0.35241	-0.479967	-0.559562	not specified		[86] Woyda 2002a, 145, Tab. 2, quoted after [11] Orzechowski 2013, Region żelaza, 32, Tab. 1
142	Janów	Warszawa-Zachód	490015.59	626951.45	present-day	26	Ore	Janów_O_MAS	MAS	26.6652	0.557466	0.0	0.0	0.13266	0.94489	0.61096	26.6652	0.557466	0	0	0.13266	0.94489	0.61096	26.6652	0.557466	0.306994	0.373545	0.13266	0.94489	0.61096	1.26728	-0.41245	-0.671539	-0.183287	not specified		[86] Woyda 2002a, 145, Tab. 2, quoted after [11] Orzechowski 2013, Region żelaza, 32, Tab. 1
143	Latchorzew	Warszawa-Zachód	488401.63	626700.09	present-day	28	Ore	Latchorzew_O_MAS	MAS	16.546	0.671818	0.0	0.0	0.1809	2.59457	0.50186	16.546	0.671818	0	0	0.1809	2.59457	0.50186	16.546	0.671818	0.306994	0.373545	0.1809	2.59457	0.50186	0.981907	-0.409533	-0.749655	0.177281	not specified		[86] Woyda 2002a, 145, Tab. 2, quoted after [11] Orzechowski 2013, Region żelaza, 32, Tab. 1
144	Ożarów Mazowiecki/Bronisze	Warszawa-Zachód	484803.29	624517.27	present-day	29	Ore	Ożarów Mazowiecki_O_MAS	MAS	13.5079	4.60982	0.0	0.0	0.41607	3.44652	0.50186	13.5079	4.60982	0	0	0.41607	3.44652	0.50186	13.5079	4.60982	0.306994	0.373545	0.41607	3.44652	0.50186	0.675891	0.208988	-0.967565	0.0826861	not specified		[86] Woyda 2002a, 145, Tab. 2, quoted after [11] Orzechowski 2013, Region żelaza, 32, Tab. 1
145	Buszyce, Site 9	Brzeg	324910.54	402750.87	Roman Period (c. AD 375-450)	1	Ore, lean	Buszyce_O_SIL	SIL	18.3408	0.07147	1.22798	0.738789	0.0603	0.147155	0.048004	18.3408	0.07147	1.22798	0.738789	0.0603	0.147155	0.048004	18.3408	0.07147	1.22798	0.738789	0.0603	0.147155	0.048004	1.41979	-0.989503	0.245563	-0.675852	not specified		[87] Niśkiewicz J., Rudy żelaza… 1989, 202-203, Tab. 1, 208, Tab. 2; see also [11] Orzechowski 2013, 40, Tab. 6
146	Buszyce, Site 9	Brzeg	324910.54	402750.87	Roman Period (c. AD 375-450)	5	Ore, rich	Buszyce_O_SIL	SIL	4.40291	0.128646	0.301701	0.290535	0.15075	1.549	0.048004	4.40291	0.128646	0.301701	0.290535	0.15075	1.549	0.048004	4.40291	0.128646	0.301701	0.290535	0.15075	1.549	0.048004	0.788049	-0.746295	-0.376114	0.33436	not specified		[87] Niśkiewicz J., Rudy żelaza… 1989, 202-203, Tab. 1, 208, Tab. 2; see also [11] Orzechowski 2013, 40, Tab. 6
147	Bystrzyce (Buszyce, Site 9?)	Brzeg	324910.54	402750.87	Roman Period (c. AD 375-450?)	12	Ore, rich roasted	Bystrzyce_O_SIL	SIL	6.94556	0.07147	0.640453	0.340341	0.04221	0.906165	0.584776	6.94556	0.07147	0.640453	0.340341	0.04221	0.906165	0.584776	6.94556	0.07147	0.640453	0.340341	0.04221	0.906165	0.584776	0.976826	-1.01076	-0.0583942	0.0923258	not specified		[87] Niśkiewicz J., Rudy żelaza… 1989, 202-203, Tab. 1, 208, Tab. 2
148	Kowalowice	Namysłów	363225.14	414171.61	Pre-Roman - Roman Period	slag20-1	Slag	Kowalowice_S_SIL	SIL	10.7969	1.85822	1.00567	0.58107	0.0	6.6607	3.18572	10.7969	1.85822	1.00567	0.58107	0	6.6607	3.18572	10.7969	1.85822	1.00567	0.58107	0.04221	6.6607	3.18572	0.501207	-0.262996	-0.529638	0.291427	p-ED-XRF		[84] Thelemann et al. 2017, 484 Tab. 5
149	Kowalowice	Namysłów	363225.14	414171.61	Pre-Roman - Roman Period	slag20-2	Slag	Kowalowice_S_SIL	SIL	10.2828	1.78675	1.11153	0.49806	0.0	6.42835	3.0548	10.2828	1.78675	1.11153	0.49806	0	6.42835	3.0548	10.2828	1.78675	1.11153	0.49806	0.04221	6.42835	3.0548	0.482562	-0.277485	-0.483628	0.278551	p-ED-XRF		[84] Thelemann et al. 2017, 484 Tab. 5
150	Kowalowice	Namysłów	363225.14	414171.61	Pre-Roman - Roman Period	slag21-1	Slag	Kowalowice_S_SIL	SIL	12.7133	1.4294	2.43478	0.8301	0.0	5.65385	0.26184	12.7133	1.4294	2.43478	0.8301	0	5.65385	0.26184	12.7133	1.4294	2.43478	0.8301	0.04221	5.65385	0.26184	0.504704	-0.4444	-0.213094	0.15279	p-ED-XRF		[84] Thelemann et al. 2017, 484 Tab. 5
151	Kowalowice	Namysłów	363225.14	414171.61	Pre-Roman - Roman Period	slag21-2	Slag	Kowalowice_S_SIL	SIL	12.3394	1.50087	2.38185	0.8301	0.0	5.5764	0.2182	12.3394	1.50087	2.38185	0.8301	0	5.5764	0.2182	12.3394	1.50087	2.38185	0.8301	0.04221	5.5764	0.2182	0.493567	-0.421383	-0.220812	0.148628	p-ED-XRF		[84] Thelemann et al. 2017, 484 Tab. 5
152	Kowalowice	Namysłów	363225.14	414171.61	Pre-Roman - Roman Period	slag22-1	Slag	Kowalowice_S_SIL	SIL	20.9863	4.85996	6.56332	1.90923	0.0	0.0	0.2182	20.9863	4.85996	6.56332	1.90923	0	0	0.2182	20.9863	4.85996	6.56332	1.90923	0.04221	0.038725	0.2182	0.968514	0.333212	0.463703	-1.76543	p-ED-XRF		[84] Thelemann et al. 2017, 484 Tab. 5
153	Lipki	Brzeg	339588.25	387046.57	Roman Period	Trench II, depth 1.6 m	Slag	Lipki_S_SIL	SIL	24.5011	1.25073	9.09867	0.0	0.10854	0.472445	1.2001	24.5011	1.25073	9.09867	0	0.10854	0.472445	1.2001	24.5011	1.25073	9.09867	0.24903	0.10854	0.472445	1.2001	0.859267	-0.432757	0.429059	-0.855568	not specified		[27] Piaskowski J., Metaloznawcze badania przedmiotów… 1973, 167, Tab. 3; for Opole-Groszowice, Opole-Gosławice and Olszynka see also [22] Piaskowski J., Metaloznawcze badania…ze Śląska Opolskiego 1964b, 136, Tab. I; see also [19] Piaskowski J., Cechy starożytnych wyrobów… 1963b, 166, Tab. V
154	Młokicie, slope drilling	Namysłów	360176.54	401008.62	present-day	bio14-1	Ore, bog	Młokicie_O_SIL	SIL	24.3515	1.35793	0.95274	0.49806	0.0	1.93625	1.39648	24.3515	1.35793	0.95274	0.49806	0	1.93625	1.39648	24.3515	1.35793	0.95274	0.49806	0.04221	1.93625	1.39648	0.940192	-0.313458	-0.467361	-0.159373	p-ED-XRF		[84] Thelemann et al. 2017, 482, Tab. 4
155	Młokicie, riverbed survey	Namysłów	360176.54	401008.62	present-day	bio15-1	Ore, bog	Młokicie_O_SIL	SIL	19.2101	1.07205	1.00567	0.41505	0.0	2.55585	1.00372	19.2101	1.07205	1.00567	0.41505	0	2.55585	1.00372	19.2101	1.07205	1.00567	0.41505	0.04221	2.55585	1.00372	0.852596	-0.400719	-0.428479	-0.0233987	p-ED-XRF		[84] Thelemann et al. 2017, 482, Tab. 4
156	Młokicie, riverbed survey	Namysłów	360176.54	401008.62	present-day	bio15-2	Ore, bog	Młokicie_O_SIL	SIL	14.1622	1.14352	0.89981	0.41505	0.0	3.17545	1.091	14.1622	1.14352	0.89981	0.41505	0	3.17545	1.091	14.1622	1.14352	0.89981	0.41505	0.04221	3.17545	1.091	0.734799	-0.358089	-0.462182	0.0854725	p-ED-XRF		[84] Thelemann et al. 2017, 482, Tab. 4
157	Młokicie, riverbed survey	Namysłów	360176.54	401008.62	present-day	bio15-3	Ore, bog	Młokicie_O_SIL	SIL	13.835	1.35793	1.11153	0.33204	0.0	4.41465	0.96008	13.835	1.35793	1.11153	0.33204	0	4.41465	0.96008	13.835	1.35793	1.11153	0.33204	0.04221	4.41465	0.96008	0.649812	-0.358291	-0.445248	0.153727	p-ED-XRF		[84] Thelemann et al. 2017, 482, Tab. 4
158	Młokicie, riverbed survey	Namysłów	360176.54	401008.62	present-day	bio16-1	Ore, bog	Młokicie_O_SIL	SIL	18.2753	1.14352	1.53497	0.66408	0.0	2.24605	1.04736	18.2753	1.14352	1.53497	0.66408	0	2.24605	1.04736	18.2753	1.14352	1.53497	0.66408	0.04221	2.24605	1.04736	0.797458	-0.406163	-0.278307	-0.112988	p-ED-XRF		[84] Thelemann et al. 2017, 482, Tab. 4
159	Młokicie, riverbed survey	Namysłów	360176.54	401008.62	present-day	bio16-2	Ore, bog	Młokicie_O_SIL	SIL	13.7883	1.14352	1.48204	0.49806	0.0	2.0137	1.17828	13.7883	1.14352	1.48204	0.49806	0	2.0137	1.17828	13.7883	1.14352	1.48204	0.49806	0.04221	2.0137	1.17828	0.721358	-0.359909	-0.247292	-0.114158	p-ED-XRF		[84] Thelemann et al. 2017, 482, Tab. 4
160	Młokicie, riverbed survey	Namysłów	360176.54	401008.62	present-day	bio16-3	Ore, bog	Młokicie_O_SIL	SIL	14.3959	1.35793	1.64083	0.58107	0.0	2.3235	0.96008	14.3959	1.35793	1.64083	0.58107	0	2.3235	0.96008	14.3959	1.35793	1.64083	0.58107	0.04221	2.3235	0.96008	0.690159	-0.335203	-0.253017	-0.101938	p-ED-XRF		[84] Thelemann et al. 2017, 482, Tab. 4
161	Młokicie, riverbank soil profile	Namysłów	360176.54	401008.62	present-day	bio21-1	Ore, bog	Młokicie_O_SIL	SIL	21.033	0.92911	1.79962	0.8301	0.0	2.1686	0.78552	21.033	0.92911	1.79962	0.8301	0	2.1686	0.78552	21.033	0.92911	1.79962	0.8301	0.04221	2.1686	0.78552	0.852319	-0.502515	-0.215401	-0.134403	p-ED-XRF		[84] Thelemann et al. 2017, 482, Tab. 4
162	Młokicie, riverbank soil profile	Namysłów	360176.54	401008.62	present-day	bio21-2	Ore, bog	Młokicie_O_SIL	SIL	21.3134	0.92911	1.90548	0.8301	0.0	2.24605	0.74188	21.3134	0.92911	1.90548	0.8301	0	2.24605	0.74188	21.3134	0.92911	1.90548	0.8301	0.04221	2.24605	0.74188	0.846617	-0.513969	-0.202032	-0.130617	p-ED-XRF		[84] Thelemann et al. 2017, 482, Tab. 4
163	Nowa Cerekwia	Głubczyce	247885.23	423678.19	Late Pre-Roman Period (2nd-1st c. BC)	House 6, No. 141/59, Slag 3	Slag	Nowa Cerekwia_S_SIL	SIL	6.5436	0.92911	7.25141	0.0	0.09045	0.04647	0.432036	6.5436	0.92911	7.25141	0	0.09045	0.04647	0.432036	6.5436	0.92911	7.25141	0.24903	0.09045	0.04647	0.432036	0.737947	-0.109803	0.782553	-1.4107	not specified		[27] Piaskowski J., Metaloznawcze badania przedmiotów… 1973, 167, Tab. 3; for Opole-Groszowice, Opole-Gosławice and Olszynka see also [22] Piaskowski J., Metaloznawcze badania…ze Śląska Opolskiego 1964b, 136, Tab. I; see also [19] Piaskowski J., Cechy starożytnych wyrobów… 1963b, 166, Tab. V
164	Nowa Cerekwia	Głubczyce	247885.23	423678.19	Late Pre-Roman Period (2nd-1st c. BC)	House 6, No. 141/59, Slag 4	Slag	Nowa Cerekwia_S_SIL	SIL	8.6469	0.92911	6.98676	0.0	0.09045	0.038725	0.48004	8.6469	0.92911	6.98676	0	0.09045	0.038725	0.48004	8.6469	0.92911	6.98676	0.24903	0.09045	0.038725	0.48004	0.852562	-0.116232	0.759977	-1.49631	not specified		[27] Piaskowski J., Metaloznawcze badania przedmiotów… 1973, 167, Tab. 3; for Opole-Groszowice, Opole-Gosławice and Olszynka see also [22] Piaskowski J., Metaloznawcze badania…ze Śląska Opolskiego 1964b, 136, Tab. I; see also [19] Piaskowski J., Cechy starożytnych wyrobów… 1963b, 166, Tab. V
165	Olszynka, Site 2	Prudnik	275619.94	406890.83	Lusatian Culture?	Site 2, No. 38 17	Slag	Olszynka_S_SIL	SIL	17.4808	1.01487	7.98714	0.0	0.32562	3.28388	0.427672	17.4808	1.01487	7.98714	0	0.32562	3.28388	0.427672	17.4808	1.01487	7.98714	0.24903	0.32562	3.28388	0.427672	0.575623	-0.660526	0.235453	-0.15055	not specified		[27] Piaskowski J., Metaloznawcze badania przedmiotów… 1973, 167, Tab. 3; for Opole-Groszowice, Opole-Gosławice and Olszynka see also [22] Piaskowski J., Metaloznawcze badania…ze Śląska Opolskiego 1964b, 136, Tab. I; see also [19] Piaskowski J., Cechy starożytnych wyrobów… 1963b, 166, Tab. V
166	Opole-Gosławice (Site 2)	Opole	314195.66	425716.81	Roman Period, 3rd-4th c. AD	Site 2, Quarter 1, depth 0.4 m, Slag 1	Slag	Opole-Gosławice_S_SIL	SIL	11.8252	2.28704	8.0136	0.0	1.3869	5.89395	0.2182	11.8252	2.28704	8.0136	0	1.3869	5.89395	0.2182	11.8252	2.28704	8.0136	0.24903	1.3869	5.89395	0.2182	0.29623	-0.417305	0.127249	-0.00617313	not specified		[27] Piaskowski J., Metaloznawcze badania przedmiotów… 1973, 167, Tab. 3; for Opole-Groszowice, Opole-Gosławice and Olszynka see also [22] Piaskowski J., Metaloznawcze badania…ze Śląska Opolskiego 1964b, 136, Tab. I; see also [19] Piaskowski J., Cechy starożytnych wyrobów… 1963b, 166, Tab. V
167	Opole-Gosławice (Site 2)	Opole	314195.66	425716.81	Roman Period, 3rd-4th c. AD	Site 2, Quarter 1, depth 0.4-0.6 m, Slag 2	Slag	Opole-Gosławice_S_SIL	SIL	11.2737	3.27333	6.56332	0.0	2.8944	7.51265	0.28366	11.2737	3.27333	6.56332	0	2.8944	7.51265	0.28366	11.2737	3.27333	6.56332	0.24903	2.8944	7.51265	0.28366	0.237073	-0.300004	0.00213058	0.0608002	not specified		[27] Piaskowski J., Metaloznawcze badania przedmiotów… 1973, 167, Tab. 3; for Opole-Groszowice, Opole-Gosławice and Olszynka see also [22] Piaskowski J., Metaloznawcze badania…ze Śląska Opolskiego 1964b, 136, Tab. I; see also [19] Piaskowski J., Cechy starożytnych wyrobów… 1963b, 166, Tab. V
168	Opole-Groszowice (Site 114)	Opole	307612.45	427387.17	Roman Period (c. AD 260-c.375)	Slag 1	Slag	Opole-Groszowice_S_SIL	SIL	14.7231	4.20244	8.09829	0.0	2.7135	5.8862	0.178924	14.7231	4.20244	8.09829	0	2.7135	5.8862	0.178924	14.7231	4.20244	8.09829	0.24903	2.7135	5.8862	0.178924	0.300567	-0.243931	0.0409611	-0.0975972	not specified		[27] Piaskowski J., Metaloznawcze badania przedmiotów… 1973, 167, Tab. 3; for Opole-Groszowice, Opole-Gosławice and Olszynka see also [22] Piaskowski J., Metaloznawcze badania…ze Śląska Opolskiego 1964b, 136, Tab. I; see also [19] Piaskowski J., Cechy starożytnych wyrobów… 1963b, 166, Tab. V
169	Opole-Groszowice (Site 114)	Opole	307612.45	427387.17	Roman Period (c. AD 260-c.375)	Slag 2	Slag	Opole-Groszowice_S_SIL	SIL	9.30126	2.0226	8.73345	0.0	1.0854	3.02055	0.205108	9.30126	2.0226	8.73345	0	1.0854	3.02055	0.205108	9.30126	2.0226	8.73345	0.24903	1.0854	3.02055	0.205108	0.294611	-0.368021	0.267255	-0.193845	not specified		[27] Piaskowski J., Metaloznawcze badania przedmiotów… 1973, 167, Tab. 3; for Opole-Groszowice, Opole-Gosławice and Olszynka see also [22] Piaskowski J., Metaloznawcze badania…ze Śląska Opolskiego 1964b, 136, Tab. I; see also [19] Piaskowski J., Cechy starożytnych wyrobów… 1963b, 166, Tab. V
170	Opole-Groszowice (Site 114)	Opole	307612.45	427387.17	Roman Period (c. AD 260-c.375)	Slag 3	Slag	Opole-Groszowice_S_SIL	SIL	6.02946	2.30133	7.9395	0.0	0.4824	3.2529	0.135284	6.02946	2.30133	7.9395	0	0.4824	3.2529	0.135284	6.02946	2.30133	7.9395	0.24903	0.4824	3.2529	0.135284	0.141698	-0.276601	0.261213	-0.12631	not specified		[27] Piaskowski J., Metaloznawcze badania przedmiotów… 1973, 167, Tab. 3; for Opole-Groszowice, Opole-Gosławice and Olszynka see also [22] Piaskowski J., Metaloznawcze badania…ze Śląska Opolskiego 1964b, 136, Tab. I; see also [19] Piaskowski J., Cechy starożytnych wyrobów… 1963b, 166, Tab. V
171	Opole-Zakrzówek, Site 11	Opole	314390.88	422274.18	Roman Period	Site 11, Cluster 17	Slag	Opole-Zakrzówek_S_SIL	SIL	24.0711	1.89395	7.4102	0.0	0.15075	0.1549	0.45822	24.0711	1.89395	7.4102	0	0.15075	0.1549	0.45822	24.0711	1.89395	7.4102	0.24903	0.15075	0.1549	0.45822	0.951809	-0.152317	0.440143	-1.23964	not specified		[27] Piaskowski J., Metaloznawcze badania przedmiotów… 1973, 167, Tab. 3; for Opole-Groszowice, Opole-Gosławice and Olszynka see also [22] Piaskowski J., Metaloznawcze badania…ze Śląska Opolskiego 1964b, 136, Tab. I; see also [19] Piaskowski J., Cechy starożytnych wyrobów… 1963b, 166, Tab. V
172	Pawłowice, slope drilling	Namysłów	366470.33	409376.09	present-day	bio12-1	Ore, bog	Pawłowice_O_SIL	SIL	24.632	0.57176	0.89981	0.49806	0.0	0.38725	0.6546	24.632	0.57176	0.89981	0.49806	0	0.38725	0.6546	24.632	0.57176	0.89981	0.49806	0.04221	0.38725	0.6546	1.21879	-0.4155	-0.218563	-0.584722	p-ED-XRF		[84] Thelemann et al. 2017, 482, Tab. 4
173	Pawłowice, slope drilling	Namysłów	366470.33	409376.09	present-day	bio13-1	Ore, bog	Pawłowice_O_SIL	SIL	20.6123	0.92911	1.85255	0.74709	0.0	1.47155	1.13464	20.6123	0.92911	1.85255	0.74709	0	1.47155	1.13464	20.6123	0.92911	1.85255	0.74709	0.04221	1.47155	1.13464	0.884692	-0.461368	-0.161665	-0.26166	p-ED-XRF		[84] Thelemann et al. 2017, 482, Tab. 4
174	Pielgrzymowice, slope survey	Namysłów	362170.84	400128.88	present-day	bio05-1	Ore, bog	Pielgrzymowice_O_SIL	SIL	24.0244	1.92969	1.37618	0.41505	0.0	0.7745	1.65832	24.0244	1.92969	1.37618	0.41505	0	0.7745	1.65832	24.0244	1.92969	1.37618	0.41505	0.04221	0.7745	1.65832	0.957193	-0.137971	-0.284784	-0.534438	p-ED-XRF		[84] Thelemann et al. 2017, 482, Tab. 4
175	Pielgrzymowice, slope survey	Namysłów	362170.84	400128.88	present-day	bio05-2	Ore, bog	Pielgrzymowice_O_SIL	SIL	25.1929	2.00116	1.42911	0.41505	0.0	0.7745	1.83288	25.1929	2.00116	1.42911	0.41505	0	0.7745	1.83288	25.1929	2.00116	1.42911	0.41505	0.04221	0.7745	1.83288	0.964616	-0.13538	-0.281596	-0.54764	p-ED-XRF		[84] Thelemann et al. 2017, 482, Tab. 4
176	Pielgrzymowice, slope survey	Namysłów	362170.84	400128.88	present-day	bio06-1	Ore, bog	Pielgrzymowice_O_SIL	SIL	25.0526	1.78675	1.42911	0.41505	0.0	0.7745	1.61468	25.0526	1.78675	1.42911	0.41505	0	0.7745	1.61468	25.0526	1.78675	1.42911	0.41505	0.04221	0.7745	1.61468	0.975102	-0.171687	-0.268685	-0.53473	p-ED-XRF		[84] Thelemann et al. 2017, 482, Tab. 4
177	Pielgrzymowice, slope survey	Namysłów	362170.84	400128.88	present-day	bio07-1	Ore, bog	Pielgrzymowice_O_SIL	SIL	24.4918	2.42998	1.27032	0.33204	0.0	1.47155	1.65832	24.4918	2.42998	1.27032	0.33204	0	1.47155	1.65832	24.4918	2.42998	1.27032	0.33204	0.04221	1.47155	1.65832	0.877442	-0.125975	-0.407665	-0.343803	p-ED-XRF		[84] Thelemann et al. 2017, 482, Tab. 4
178	Pielgrzymowice, slope survey	Namysłów	362170.84	400128.88	present-day	bio07-2	Ore, bog	Pielgrzymowice_O_SIL	SIL	21.7341	4.57408	1.37618	0.33204	0.0	3.4078	1.22192	21.7341	4.57408	1.37618	0.33204	0	3.4078	1.22192	21.7341	4.57408	1.37618	0.33204	0.04221	3.4078	1.22192	0.669993	-0.00684493	-0.528473	-0.134675	p-ED-XRF		[84] Thelemann et al. 2017, 482, Tab. 4
179	Pielgrzymowice, slope survey	Namysłów	362170.84	400128.88	present-day	bio08-1	Ore, bog	Pielgrzymowice_O_SIL	SIL	24.3983	3.43056	1.11153	0.24903	0.0	2.1686	1.39648	24.3983	3.43056	1.11153	0.24903	0	2.1686	1.39648	24.3983	3.43056	1.11153	0.24903	0.04221	2.1686	1.39648	0.811153	-0.0408412	-0.530285	-0.240027	p-ED-XRF		[84] Thelemann et al. 2017, 482, Tab. 4
180	Pielgrzymowice, slope survey	Namysłów	362170.84	400128.88	Late Pre-Roman - Roman Period	slag11-1	Slag	Pielgrzymowice_S_SIL	SIL	21.3134	7.8617	4.92249	1.24515	0.0	0.07745	0.39276	21.3134	7.8617	4.92249	1.24515	0	0.07745	0.39276	21.3134	7.8617	4.92249	1.24515	0.04221	0.07745	0.39276	0.877309	0.444172	0.240841	-1.56232	p-ED-XRF		[84] Thelemann et al. 2017, 484, Tab. 5
181	Pielgrzymowice, slope survey	Namysłów	362170.84	400128.88	Late Pre-Roman - Roman Period	slag12-1	Slag	Pielgrzymowice_S_SIL	SIL	12.2459	3.14468	3.01701	0.66408	0.0	2.4784	0.26184	12.2459	3.14468	3.01701	0.66408	0	2.4784	0.26184	12.2459	3.14468	3.01701	0.66408	0.04221	2.4784	0.26184	0.473161	-0.117252	-0.135252	-0.220657	p-ED-XRF		[84] Thelemann et al. 2017, 484, Tab. 5
182	Pielgrzymowice, slope survey	Namysłów	362170.84	400128.88	Late Pre-Roman - Roman Period	slag13-1	Slag	Pielgrzymowice_S_SIL	SIL	13.5079	0.92911	1.11153	0.33204	0.0	0.6196	1.26556	13.5079	0.92911	1.11153	0.33204	0	0.6196	1.26556	13.5079	0.92911	1.11153	0.33204	0.04221	0.6196	1.26556	0.896415	-0.266104	-0.18825	-0.44206	p-ED-XRF		[84] Thelemann et al. 2017, 484, Tab. 5
183	Pielgrzymowice, slope survey	Namysłów	362170.84	400128.88	Late Pre-Roman - Roman Period	slag14-1	Slag	Pielgrzymowice_S_SIL	SIL	12.6198	1.07205	1.37618	0.49806	0.0	3.79505	2.22564	12.6198	1.07205	1.37618	0.49806	0	3.79505	2.22564	12.6198	1.07205	1.37618	0.49806	0.04221	3.79505	2.22564	0.638762	-0.432075	-0.323615	0.116927	p-ED-XRF		[84] Thelemann et al. 2017, 484, Tab. 5
184	Pielgrzymowice, slope survey	Namysłów	362170.84	400128.88	Late Pre-Roman - Roman Period	slag15-1	Slag	Pielgrzymowice_S_SIL	SIL	19.0232	1.35793	1.27032	0.66408	0.0	2.55585	1.04736	19.0232	1.35793	1.27032	0.66408	0	2.55585	1.04736	19.0232	1.35793	1.27032	0.66408	0.04221	2.55585	1.04736	0.798381	-0.348025	-0.376989	-0.0733669	p-ED-XRF		[84] Thelemann et al. 2017, 484, Tab. 5
185	Pielgrzymowice, slope survey	Namysłów	362170.84	400128.88	Late Pre-Roman - Roman Period	slag16-1	Slag	Pielgrzymowice_S_SIL	SIL	12.0122	3.21615	3.12287	0.66408	0.0	2.4784	0.30548	12.0122	3.21615	3.12287	0.66408	0	2.4784	0.30548	12.0122	3.21615	3.12287	0.66408	0.04221	2.4784	0.30548	0.460701	-0.111585	-0.124367	-0.224749	p-ED-XRF		[84] Thelemann et al. 2017, 484, Tab. 5
186	Pielgrzymowice, slope survey	Namysłów	362170.84	400128.88	Late Pre-Roman - Roman Period	slag16-2	Slag	Pielgrzymowice_S_SIL	SIL	12.3861	3.21615	3.22873	0.74709	0.0	2.4784	0.30548	12.3861	3.21615	3.22873	0.74709	0	2.4784	0.30548	12.3861	3.21615	3.22873	0.74709	0.04221	2.4784	0.30548	0.467066	-0.118532	-0.116837	-0.231697	p-ED-XRF		[84] Thelemann et al. 2017, 484, Tab. 5
187	Pielgrzymowice, slope survey	Namysłów	362170.84	400128.88	Late Pre-Roman - Roman Period	slag17-1	Slag	Pielgrzymowice_S_SIL	SIL	14.3024	3.5735	3.12287	0.74709	0.0	2.7882	0.2182	14.3024	3.5735	3.12287	0.74709	0	2.7882	0.2182	14.3024	3.5735	3.12287	0.74709	0.04221	2.7882	0.2182	0.493315	-0.109002	-0.167542	-0.216772	p-ED-XRF		[84] Thelemann et al. 2017, 484, Tab. 5
188	Pielgrzymowice, slope survey	Namysłów	362170.84	400128.88	Late Pre-Roman - Roman Period	slag18-1	Slag	Pielgrzymowice_S_SIL	SIL	14.1622	1.4294	1.16446	0.33204	0.0	0.3098	2.09472	14.1622	1.4294	1.16446	0.33204	0	0.3098	2.09472	14.1622	1.4294	1.16446	0.33204	0.04221	0.3098	2.09472	0.935259	-0.060719	-0.149748	-0.724791	p-ED-XRF		[84] Thelemann et al. 2017, 484, Tab. 5
189	Pielgrzymowice, slope survey	Namysłów	362170.84	400128.88	Late Pre-Roman - Roman Period	slag18-2	Slag	Pielgrzymowice_S_SIL	SIL	10.3295	1.64381	1.11153	0.24903	0.0	0.38725	2.79296	10.3295	1.64381	1.11153	0.24903	0	0.38725	2.79296	10.3295	1.64381	1.11153	0.24903	0.04221	0.38725	2.79296	0.79812	-0.000109686	-0.17004	-0.62797	p-ED-XRF		[84] Thelemann et al. 2017, 484, Tab. 5
190	Pielgrzymowice, slope survey	Namysłów	362170.84	400128.88	Late Pre-Roman - Roman Period	slag19-1	Slag	Pielgrzymowice_S_SIL	SIL	13.6013	3.71644	3.65217	0.8301	0.0	2.9431	0.26184	13.6013	3.71644	3.65217	0.8301	0	2.9431	0.26184	13.6013	3.71644	3.65217	0.8301	0.04221	2.9431	0.26184	0.449815	-0.113639	-0.121215	-0.214961	p-ED-XRF		[84] Thelemann et al. 2017, 484, Tab. 5
191	Pielgrzymowice, slope survey	Namysłów	362170.84	400128.88	Late Pre-Roman - Roman Period	slag19-2	Slag	Pielgrzymowice_S_SIL	SIL	12.8068	3.71644	3.28166	0.8301	0.0	2.9431	0.2182	12.8068	3.71644	3.28166	0.8301	0	2.9431	0.2182	12.8068	3.71644	3.28166	0.8301	0.04221	2.9431	0.2182	0.441823	-0.0954891	-0.149523	-0.196811	p-ED-XRF		[84] Thelemann et al. 2017, 484, Tab. 5
192	Pielgrzymowice, vicinity, clearance cairn	Namysłów	362170.84	400128.88	present-day	bio09-1	Ore, bog	Pielgrzymowice_O_SIL	SIL	14.9568	0.78617	1.0586	0.41505	0.0	1.8588	1.04736	14.9568	0.78617	1.0586	0.41505	0	1.8588	1.04736	14.9568	0.78617	1.0586	0.41505	0.04221	1.8588	1.04736	0.833759	-0.445563	-0.316348	-0.0718473	p-ED-XRF		[84] Thelemann et al. 2017, 482, Tab. 4
193	Pielgrzymowice, vicinity, clearance cairn	Namysłów	362170.84	400128.88	present-day	bio09-2	Ore, bog	Pielgrzymowice_O_SIL	SIL	11.0306	0.7147	1.21739	0.58107	0.0	1.93625	0.78552	11.0306	0.7147	1.21739	0.58107	0	1.93625	0.78552	11.0306	0.7147	1.21739	0.58107	0.04221	1.93625	0.78552	0.725322	-0.463155	-0.231849	-0.0303175	p-ED-XRF		[84] Thelemann et al. 2017, 482, Tab. 4
194	Pielgrzymowice, vicinity, clearance cairn	Namysłów	362170.84	400128.88	present-day	bio10-1	Ore, bog	Pielgrzymowice_O_SIL	SIL	17.9482	0.64323	1.74669	0.58107	0.0	2.24605	0.8728	17.9482	0.64323	1.74669	0.58107	0	2.24605	0.8728	17.9482	0.64323	1.74669	0.58107	0.04221	2.24605	0.8728	0.840015	-0.605639	-0.17179	-0.0625859	p-ED-XRF		[84] Thelemann et al. 2017, 482, Tab. 4
195	Pielgrzymowice, vicinity, clearance cairn	Namysłów	362170.84	400128.88	present-day	bio10-2	Ore, bog	Pielgrzymowice_O_SIL	SIL	20.0515	0.7147	1.48204	0.49806	0.0	2.0137	0.91644	20.0515	0.7147	1.48204	0.49806	0	2.0137	0.91644	20.0515	0.7147	1.48204	0.49806	0.04221	2.0137	0.91644	0.894365	-0.553657	-0.236921	-0.103786	p-ED-XRF		[84] Thelemann et al. 2017, 482, Tab. 4
196	Pielgrzymowice, vicinity, clearance cairn	Namysłów	362170.84	400128.88	present-day	bio11-1	Ore, bog	Pielgrzymowice_O_SIL	SIL	15.4242	0.7147	1.11153	0.33204	0.0	1.0843	0.8728	15.4242	0.7147	1.11153	0.33204	0	1.0843	0.8728	15.4242	0.7147	1.11153	0.33204	0.04221	1.0843	0.8728	0.907353	-0.426725	-0.234928	-0.2457	p-ED-XRF		[84] Thelemann et al. 2017, 482, Tab. 4
197	Pielgrzymowice, vicinity, clearance cairn	Namysłów	362170.84	400128.88	present-day	bio11-2	Ore, bog	Pielgrzymowice_O_SIL	SIL	15.6579	0.57176	1.00567	0.41505	0.0	1.2392	0.82916	15.6579	0.57176	1.00567	0.41505	0	1.2392	0.82916	15.6579	0.57176	1.00567	0.41505	0.04221	1.2392	0.82916	0.932847	-0.504672	-0.259431	-0.168745	p-ED-XRF		[84] Thelemann et al. 2017, 482, Tab. 4
198	Pogorzela, Site 1	Brzeg	325481.92	393880.26	Roman Period	4	Ore, bog	Pogorzela_O_SIL	SIL	5.39847	0.100058	0.762192	0.0	0.04221	0.0	0.0	5.39847	0.100058	0.762192	0	0.04221	0	0	5.39847	0.100058	0.762192	0.24903	0.04221	0.038725	0	1.18163	-0.550393	0.33142	-0.962653	not specified		[87] Niśkiewicz J., Rudy żelaza... 1989, 202-203, Tab. 1, quoted after [11] Orzechowski 2013, 40, Tab. 6
199	Prószków (Site 2?)	Opole	303686.89	420978.94	Roman Period (c.AD 160-310)	No. 133:57	Slag	Prószków_S_SIL	SIL	10.9839	2.21557	9.89791	0.0	0.21105	3.74858	0.100372	10.9839	2.21557	9.89791	0	0.21105	3.74858	0.100372	10.9839	2.21557	9.89791	0.24903	0.21105	3.74858	0.100372	0.301843	-0.393428	0.25663	-0.165046	not specified		[27] Piaskowski J., Metaloznawcze badania przedmiotów… 1973, 167, Tab. 3; for Opole-Groszowice, Opole-Gosławice and Olszynka see also [22] Piaskowski J., Metaloznawcze badania…ze Śląska Opolskiego 1964b, 136, Tab. I; see also [19] Piaskowski J., Cechy starożytnych wyrobów… 1963b, 166, Tab. V
200	Przylesie Dolne, Site 6	Brzeg	322231.26	389097.88	Roman Period (c. AD 375-450)	1	Ore, bog roasted	Przylesie Dolne_O_SIL	SIL	14.1529	2.54433	1.86843	0.66408	0.28341	3.29937	1.11718	14.1529	2.54433	1.86843	0.66408	0.28341	3.29937	1.11718	14.1529	2.54433	1.86843	0.66408	0.28341	3.29937	1.11718	0.564263	-0.181008	-0.315105	-0.0681505	atomic absorption, spectrometry, titration		[88] Muszer A., Charakterystyka… 1998, 49, Tab. 1, 57, Tab. 7; see also [11] Orzechowski 2013, 40, Tab. 5
201	Przylesie Dolne, Site 6	Brzeg	322231.26	389097.88	Roman Period (c. AD 375-450)	1b	Ore, bog roasted and not roasted	Przylesie Dolne_O_SIL	SIL	14.5174	0.414526	1.70964	0.406749	0.10251	0.394995	1.13028	14.5174	0.414526	1.70964	0.406749	0.10251	0.394995	1.13028	14.5174	0.414526	1.70964	0.406749	0.10251	0.394995	1.13028	1.00966	-0.534683	0.0806699	-0.555643	atomic absorption, spectrometry, titration		[88] Muszer A., Charakterystyka… 1998, 49, Tab. 1, 57, Tab. 7; see also [11] Orzechowski 2013, 40, Tab. 5
202	Przylesie Dolne, Site 6	Brzeg	322231.26	389097.88	Roman Period (c. AD 375-450)	5	Ore, bog roasted	Przylesie Dolne_O_SIL	SIL	10.4511	1.75816	1.19093	0.439953	0.13266	0.51117	1.43139	10.4511	1.75816	1.19093	0.439953	0.13266	0.51117	1.43139	10.4511	1.75816	1.19093	0.439953	0.13266	0.51117	1.43139	0.756993	-0.0171084	-0.186283	-0.553602	atomic absorption, spectrometry, titration		[88] Muszer A., Charakterystyka… 1998, 49, Tab. 1, 57, Tab. 7; see also [11] Orzechowski 2013, 40, Tab. 5
203	Przylesie Dolne, Site 6	Brzeg	322231.26	389097.88	Roman Period (c. AD 375-450)	7	Ore, bog roasted	Przylesie Dolne_O_SIL	SIL	9.91823	0.800464	0.936861	0.348642	0.09045	0.29431	1.08227	9.91823	0.800464	0.936861	0.348642	0.09045	0.29431	1.08227	9.91823	0.800464	0.936861	0.348642	0.09045	0.29431	1.08227	0.91137	-0.181722	-0.113389	-0.616259	atomic absorption, spectrometry, titration		[88] Muszer A., Charakterystyka… 1998, 49, Tab. 1, 57, Tab. 7; see also [11] Orzechowski 2013, 40, Tab. 5
204	Przylesie Dolne, Site 6	Brzeg	322231.26	389097.88	Roman Period (c. AD 375-450)	8b	Ore, bog roasted	Przylesie Dolne_O_SIL	SIL	19.7477	1.28646	3.11228	1.02932	0.22914	0.534405	0.833524	19.7477	1.28646	3.11228	1.02932	0.22914	0.534405	0.833524	19.7477	1.28646	3.11228	1.02932	0.22914	0.534405	0.833524	0.88905	-0.297069	0.0866139	-0.678595	atomic absorption, spectrometry, titration		[88] Muszer A., Charakterystyka… 1998, 49, Tab. 1, 57, Tab. 7; see also [11] Orzechowski 2013, 40, Tab. 5
205	Przylesie Dolne, Site 6	Brzeg	322231.26	389097.88	Roman Period (c. AD 375-450)	15	Ore, bog roasted and smelted	Przylesie Dolne_O_SIL	SIL	12.7366	0.800464	1.12212	0.456555	0.09648	0.18588	0.907712	12.7366	0.800464	1.12212	0.456555	0.09648	0.18588	0.907712	12.7366	0.800464	1.12212	0.456555	0.09648	0.18588	0.907712	1.02314	-0.178575	-0.0318791	-0.812684	atomic absorption, spectrometry, titration		[88] Muszer A., Charakterystyka… 1998, 49, Tab. 1, 57, Tab. 7; see also [11] Orzechowski 2013, 40, Tab. 5
206	Rychnów, alluvial fan drilling	Namysłów	357892.60	415266.76	present-day	bio01-1	Ore, bog	Rychnów_O_SIL	SIL	9.06756	1.21499	0.89981	0.16602	0	1.16175	2.05108	9.06756	1.21499	0.89981	0.16602	0	1.16175	2.05108	9.06756	1.21499	0.89981	0.16602	0.04221	1.16175	2.05108	0.692159	-0.180759	-0.311181	-0.200219	p-ED-XRF		[84] Thelemann et al. 2017, 482, Tab. 4
207	Rychnów, alluvial fan drilling	Namysłów	357892.60	415266.76	present-day	bio02-1	Ore, bog	Rychnów_O_SIL	SIL	6.40338	1.57234	0.89981	0.08301	0	0.3098	2.05108	6.40338	1.57234	0.89981	0.08301	0	0.3098	2.05108	6.40338	1.57234	0.89981	0.08301	0.04221	0.3098	2.05108	0.694362	0.0844995	-0.157896	-0.620966	p-ED-XRF		[84] Thelemann et al. 2017, 482, Tab. 4
208	Rychnów, alluvial fan drilling	Namysłów	357892.60	415266.76	present-day	bio03-1	Ore, bog	Rychnów_O_SIL	SIL	4.95444	5.28878	1.0586	0	0	0.38725	3.01116	4.95444	5.28878	1.0586	0	0	0.38725	3.01116	4.95444	5.28878	1.0586	0.24903	0.04221	0.38725	3.01116	0.437226	0.465587	-0.233036	-0.669777	p-ED-XRF		[84] Thelemann et al. 2017, 482, Tab. 4
209	Rychnów, alluvial fan drilling	Namysłów	357892.60	415266.76	present-day	bio04-1	Ore, bog	Rychnów_O_SIL	SIL	4.86096	13.3649	1.79962	0	0	0.4647	1.57104	4.86096	13.3649	1.79962	0	0	0.4647	1.57104	4.86096	13.3649	1.79962	0.24903	0.04221	0.4647	1.57104	0.252962	0.692205	-0.178579	-0.766588	p-ED-XRF		[84] Thelemann et al. 2017, 482, Tab. 4
210	Rychnów, slope survey	Namysłów	357892.60	415266.76	Late Pre-Roman - Roman Period	slag01-1	Slag	Rychnów_S_SIL	SIL	10.423	1.21499	1.95841	0.41505	0	4.4921	0.26184	10.423	1.21499	1.95841	0.41505	0	4.4921	0.26184	10.423	1.21499	1.95841	0.41505	0.04221	4.4921	0.26184	0.506264	-0.427157	-0.219826	0.14072	p-ED-XRF		[84] Thelemann et al. 2017, 484, Tab. 5
211	Rychnów, slope survey	Namysłów	357892.60	415266.76	Late Pre-Roman - Roman Period	slag02-1	Slag	Rychnów_S_SIL	SIL	12.3861	2.71586	2.1172	0.8301	0	6.5058	0.26184	12.3861	2.71586	2.1172	0.8301	0	6.5058	0.26184	12.3861	2.71586	2.1172	0.8301	0.04221	6.5058	0.26184	0.426458	-0.232569	-0.340714	0.146825	p-ED-XRF		[84] Thelemann et al. 2017, 484, Tab. 5
212	Rychnów, slope survey	Namysłów	357892.60	415266.76	Late Pre-Roman - Roman Period	slag03-1	Slag	Rychnów_S_SIL	SIL	12.4796	2.35851	2.43478	0.99612	0	6.3509	0.34912	12.4796	2.35851	2.43478	0.99612	0	6.3509	0.34912	12.4796	2.35851	2.43478	0.99612	0.04221	6.3509	0.34912	0.431667	-0.291895	-0.278073	0.138302	p-ED-XRF		[84] Thelemann et al. 2017, 484, Tab. 5
213	Rychnów, slope survey	Namysłów	357892.60	415266.76	Late Pre-Roman - Roman Period	slag03-2	Slag	Rychnów_S_SIL	SIL	12.947	1.50087	2.80529	0.8301	0	4.41465	0.26184	12.947	1.50087	2.80529	0.8301	0	4.41465	0.26184	12.947	1.50087	2.80529	0.8301	0.04221	4.41465	0.26184	0.516822	-0.419003	-0.147369	0.0495499	p-ED-XRF		[84] Thelemann et al. 2017, 484, Tab. 5
214	Rychnów, slope survey	Namysłów	357892.60	415266.76	Late Pre-Roman - Roman Period	slag04-1	Slag	Rychnów_S_SIL	SIL	12.4328	2.07263	2.43478	0.91311	0	5.80875	0.30548	12.4328	2.07263	2.43478	0.91311	0	5.80875	0.30548	12.4328	2.07263	2.43478	0.91311	0.04221	5.80875	0.30548	0.454162	-0.323887	-0.253949	0.123674	p-ED-XRF		[84] Thelemann et al. 2017, 484, Tab. 5
215	Rychnów, slope survey	Namysłów	357892.60	415266.76	Late Pre-Roman - Roman Period	slag05-1	Slag	Rychnów_S_SIL	SIL	11.5448	0.92911	2.06427	0.66408	0.0	5.4215	0.2182	11.5448	0.92911	2.06427	0.66408	0	5.4215	0.2182	11.5448	0.92911	2.06427	0.66408	0.04221	5.4215	0.2182	0.542551	-0.551768	-0.205068	0.214285	p-ED-XRF		[84] Thelemann et al. 2017, 484, Tab. 5
216	Rychnów, slope survey	Namysłów	357892.60	415266.76	Late Pre-Roman - Roman Period	slag06-1	Slag	Rychnów_S_SIL	SIL	11.498	0.92911	2.17013	0.66408	0.0	5.34405	0.26184	11.498	0.92911	2.17013	0.66408	0	5.34405	0.26184	11.498	0.92911	2.17013	0.66408	0.04221	5.34405	0.26184	0.537362	-0.555195	-0.186776	0.204609	p-ED-XRF		[84] Thelemann et al. 2017, 484, Tab. 5
217	Rychnów, slope survey	Namysłów	357892.60	415266.76	Late Pre-Roman - Roman Period	slag07-1	Slag	Rychnów_S_SIL	SIL	12.2459	1.00058	1.90548	0.74709	0.0	4.4921	0.26184	12.2459	1.00058	1.90548	0.74709	0	4.4921	0.26184	12.2459	1.00058	1.90548	0.74709	0.04221	4.4921	0.26184	0.582816	-0.504922	-0.22517	0.147276	p-ED-XRF		[84] Thelemann et al. 2017, 484, Tab. 5
218	Rychnów, slope survey	Namysłów	357892.60	415266.76	Late Pre-Roman - Roman Period	slag08-1	Slag	Rychnów_S_SIL	SIL	10.7502	0.85764	1.95841	0.41505	0.0	4.0274	0.26184	10.7502	0.85764	1.95841	0.41505	0	4.0274	0.26184	10.7502	0.85764	1.95841	0.41505	0.04221	4.0274	0.26184	0.566004	-0.532107	-0.173509	0.139612	p-ED-XRF		[84] Thelemann et al. 2017, 484, Tab. 5
219	Rychnów, slope survey	Namysłów	357892.60	415266.76	Late Pre-Roman - Roman Period	slag09-1	Slag	Rychnów_S_SIL	SIL	9.48822	1.21499	1.79962	0.33204	0.0	3.64015	0.48004	9.48822	1.21499	1.79962	0.33204	0	3.64015	0.48004	9.48822	1.21499	1.79962	0.33204	0.04221	3.64015	0.48004	0.50767	-0.384942	-0.214334	0.0916049	p-ED-XRF		[84] Thelemann et al. 2017, 484, Tab. 5
220	Rychnów, slope survey	Namysłów	357892.60	415266.76	Late Pre-Roman - Roman Period	slag10-1	Slag	Rychnów_S_SIL	SIL	12.0589	1.85822	2.32892	0.91311	0.0	5.4215	0.39276	12.0589	1.85822	2.32892	0.91311	0	5.4215	0.39276	12.0589	1.85822	2.32892	0.91311	0.04221	5.4215	0.39276	0.468389	-0.343823	-0.245765	0.1212	p-ED-XRF		[84] Thelemann et al. 2017, 484, Tab. 5
221	Ryczyn Duży	Oława	340463.31	388327.77	Roman Period	Trench IV, Layer 3	Slag	Ryczyn Duży_S_SIL	SIL	5.13205	1.67955	13.7724	0.0	0.32562	0.410485	3.15954	5.13205	1.67955	13.7724	0	0.32562	0.410485	3.15954	5.13205	1.67955	13.7724	0.24903	0.32562	0.410485	3.15954	0.288344	-0.196756	0.717062	-0.80865	not specified		[27] Piaskowski J., Metaloznawcze badania przedmiotów… 1973, 167, Tab. 3; for Opole-Groszowice, Opole-Gosławice and Olszynka see also [22] Piaskowski J., Metaloznawcze badania…ze Śląska Opolskiego 1964b, 136, Tab. I; see also [19] Piaskowski J., Cechy starożytnych wyrobów… 1963b, 166, Tab. V
222	Ryczyn Mały	Oława	340463.31	388327.77	Roman Period	Trench II, Layer 8	Slag	Ryczyn Mały_S_SIL	SIL	8.51135	2.35136	11.0359	0.0	0.21105	1.09979	1.78488	8.51135	2.35136	11.0359	0	0.21105	1.09979	1.78488	8.51135	2.35136	11.0359	0.24903	0.21105	1.09979	1.78488	0.33364	-0.225039	0.446449	-0.555049	not specified		[27] Piaskowski J., Metaloznawcze badania przedmiotów… 1973, 167, Tab. 3; for Opole-Groszowice, Opole-Gosławice and Olszynka see also [22] Piaskowski J., Metaloznawcze badania…ze Śląska Opolskiego 1964b, 136, Tab. I; see also [19] Piaskowski J., Cechy starożytnych wyrobów… 1963b, 166, Tab. V
223	Sułków	Głubczyce	255959.97	425067.69	Late Pre-Roman (Late La Tène) Period	Pit 3, Layer 2, 1963	Slag	Sułków_S_SIL	SIL	11.47	1.47943	1.72552	0.0	0.31356	0.364015	0.52368	11.47	1.47943	1.72552	0	0.31356	0.364015	0.52368	11.47	1.47943	1.72552	0.24903	0.31356	0.364015	0.52368	0.802639	-0.0868299	-0.0200045	-0.695805	not specified		[28] Piaskowski J., Badania metaloznawcze przedmiotów… 1979b, 76, Tab. III
224	Sułków	Głubczyce	255959.97	425067.69	Late Pre-Roman (Late La Tène) Period	Pit 11, Layer 2, 1970	Slag	Sułków_S_SIL	SIL	6.9035	1.0792	1.14329	0.0	0.28944	0.178135	0.580412	6.9035	1.0792	1.14329	0	0.28944	0.178135	0.580412	6.9035	1.0792	1.14329	0.24903	0.28944	0.178135	0.580412	0.7938	-0.012168	0.0128869	-0.794519	not specified		[28] Piaskowski J., Badania metaloznawcze przedmiotów… 1979b, 76, Tab. III
225	Sułków	Głubczyce	255959.97	425067.69	Late Pre-Roman (Late La Tène) Period	Pit 11, Layer 2, 1970	Slag	Sułków_S_SIL	SIL	10.2688	1.12208	1.40794	0.0	0.41004	0.503425	0.314208	10.2688	1.12208	1.40794	0	0.41004	0.503425	0.314208	10.2688	1.12208	1.40794	0.24903	0.41004	0.503425	0.314208	0.783504	-0.177992	-0.0794316	-0.52608	not specified		[28] Piaskowski J., Badania metaloznawcze przedmiotów… 1979b, 76, Tab. III
226	Tarchalice, Site 1	Wołów	391989.18	325189.69	Late Pre-Roman - Roman Period		Slag Block	Tarchalice_S_SIL	SIL	13.19	0.164381	1.06919	0.0	0.23517	0.29431	1.36157	13.19	0.164381	1.06919	0	0.23517	0.29431	1.36157	13.19	0.164381	1.06919	0.24903	0.23517	0.29431	1.36157	1.16176	-0.742637	0.0705644	-0.489684	not specified		[89] Domański, Stanowisko hutnicze i osady z Tarchalic 1972, 429, Tab. 2; see also [84] Thelemann et al. 2017, 478, Tab. 2; see also [71] Radwan M., Dotychczasowe próby… 1962, 256, Tab. 1; see also [18] Piaskowski 1963a, 33, Tab. V
227	Tarchalice, Site 1	Wołów	391989.18	325189.69	Late Pre-Roman - Roman Period		Slag Block	Tarchalice_S_SIL	SIL	15.0035	1.7796	2.55652	0.0	0.27738	0.348525	1.36593	15.0035	1.7796	2.55652	0	0.27738	0.348525	1.36593	15.0035	1.7796	2.55652	0.24903	0.27738	0.348525	1.36593	0.832094	-0.0937768	0.0635491	-0.801866	not specified		[89] Domański, Stanowisko hutnicze i osady z Tarchalic 1972, 429, Tab. 2; see also [84] Thelemann et al. 2017, 478, Tab. 2; see also [71] Radwan M., Dotychczasowe próby… 1962, 256, Tab. 1; see also [18] Piaskowski 1963a, 33, Tab. V
228	Tarchalice, Site 1	Wołów	391989.18	325189.69	Late Pre-Roman - Roman Period		Slag Block	Tarchalice_S_SIL	SIL	11.8953	0.657524	2.27599	0.0	0.11457	0.162645	0.702604	11.8953	0.657524	2.27599	0	0.11457	0.162645	0.702604	11.8953	0.657524	2.27599	0.24903	0.11457	0.162645	0.702604	0.959952	-0.297513	0.241746	-0.904184	not specified		[89] Domański, Stanowisko hutnicze i osady z Tarchalic 1972, 429, Tab. 2; see also [84] Thelemann et al. 2017, 478, Tab. 2; see also [71] Radwan M., Dotychczasowe próby… 1962, 256, Tab. 1; see also [18] Piaskowski 1963a, 33, Tab. V; see also [27] Piaskowski J., Metaloznawcze badania przedmiotów… 1973, 167, Tab. 3; see also [19] Piaskowski J., Cechy starożytnych wyrobów… 1963b, 166, Tab. V; [28] P…
229	Bargły	Częstochowa	315722.67	508590.30	present-day (?)		Ore, limonite	Bargły_O_JUR	JUR	9.33865	0.593201	3.38752	0.0	0.21708	0.73	0.37094	9.33865	0.593201	3.38752	0	0.21708	0.73	0.37094	9.33865	0.593201	3.38752	0	0.21708	0.73	0.37094	0.686111	-0.510971	0.245709	-0.42085	not specified		[90] Zimny J., Rodzaje dymarskiej techniki…1966, 38, Tab. 1
230	Józefów (Wysoka Lelowska)	Myszków	307611.54	523417.70	present-day (?)		Ore, hematite	Józefów_O_JUR	JUR	8.34309	0.464555	3.78979	0.0	0.17487	0.0	0.471312	8.34309	0.464555	3.78979	0	0.17487	0	0.471312	8.34309	0.464555	3.78979	0	0.17487	0.224605	0.471312	0.791727	-0.462562	0.449015	-0.77818	not specified		[90] Zimny J., Rodzaje dymarskiej techniki…1966, 38, Tab. 1
231	Kamienica Polska	Częstochowa	312426.15	510574.00	present-day (?)		Ore, hematite	Kamienica Polska_O_JUR	JUR	7.99254	0.07147	1.72022	0.0	0.0	0.0	0.148376	7.99254	0.07147	1.72022	0	0	0	0.148376	7.99254	0.07147	1.72022	0	0.04221	0.224605	0.148376	1.06673	-0.98183	0.399632	-0.484534	not specified		[90] Zimny J., Rodzaje dymarskiej techniki…1966, 38, Tab. 1
232	Kamienica Polska	Częstochowa	312426.15	510574.00	present-day (?)		Ore, limonite	Kamienica Polska_O_JUR	JUR	5.79576	2.93027	1.50321	0.0	0.0	0.0	0.1091	5.79576	2.93027	1.50321	0	0	0	0.1091	5.79576	2.93027	1.50321	0	0.04221	0.224605	0.1091	0.573496	0.277293	-0.0125942	-0.838195	not specified		[90] Zimny J., Rodzaje dymarskiej techniki…1966, 38, Tab. 1
233	Koziegłowy, castle	Myszków	303103.09	510911.77	Late Medieval	Slag 14	Bloomery Slag	Koziegłowy_S_JUR	JUR	14.7979	1.71528	3.06465	0.0	0.38592	4.99552	0.309844	14.7979	1.71528	3.06465	0	0.38592	4.99552	0.309844	14.7979	1.71528	3.06465	0	0.38592	4.99552	0.309844	0.522826	-0.413039	-0.160994	0.0512071	not specified		[90] Zimny J., Rodzaje dymarskiej techniki…1966, 45, Tab. 4
234	Łaziec, Maria mine	Częstochowa	317100.54	502953.50	present-day (?)		Ore, limonite	Łaziec_O_JUR	JUR	9.05354	1.00773	3.86389	0.0	0.3015	0.66	0.34912	9.05354	1.00773	3.86389	0	0.3015	0.66	0.34912	9.05354	1.00773	3.86389	0	0.3015	0.66	0.34912	0.615136	-0.33834	0.245342	-0.522139	not specified		[90] Zimny J., Rodzaje dymarskiej techniki…1966, 38, Tab. 1
235	Olsztyn, castle	Częstochowa	320219.05	519297.39	Late Medieval	Slag II	Slag	Olsztyn_S_JUR	JUR	13.1386	0.914816	0.666918	0.0	0.04221	1.37861	0.37094	13.1386	0.914816	0.666918	0	0.04221	1.37861	0.37094	13.1386	0.914816	0.666918	0	0.04221	1.37861	0.37094	0.8577	-0.299516	-0.436777	-0.121408	not specified		[90] Zimny J., Rodzaje dymarskiej techniki…1966, 39, Tab. 2
236	Olsztyn, castle	Częstochowa	320219.05	519297.39	Late Medieval	Slag 12	Bloomery Slag	Olsztyn_S_JUR	JUR	14.8166	0.971992	0.280529	0.0	0.06633	2.20732	0.74188	14.8166	0.971992	0.280529	0	0.06633	2.20732	0.74188	14.8166	0.971992	0.280529	0	0.06633	2.20732	0.74188	0.933184	-0.249901	-0.789586	0.106303	not specified		[90] Zimny J., Rodzaje dymarskiej techniki…1966, 42, Tab. 3
237	Olsztyn, castle	Częstochowa	320219.05	519297.39	Late Medieval	Slag 15	Bloomery Slag	Olsztyn_S_JUR	JUR	14.0968	0.478849	0.767485	0.0	0.44019	0.224605	0.165832	14.0968	0.478849	0.767485	0	0.44019	0.224605	0.165832	14.0968	0.478849	0.767485	0	0.44019	0.224605	0.165832	1.13267	-0.336253	-0.131382	-0.665033	not specified		[90] Zimny J., Rodzaje dymarskiej techniki…1966, 42, Tab. 3
238	Olsztyn, castle	Częstochowa	320219.05	519297.39	Late Medieval	Slag 13	Bloomery Slag	Olsztyn_S_JUR	JUR	13.7042	2.07263	5.65292	0.0	0.74772	3.68662	0.37094	13.7042	2.07263	5.65292	0	0.74772	3.68662	0.37094	13.7042	2.07263	5.65292	0	0.74772	3.68662	0.37094	0.443784	-0.376547	0.0592042	-0.126441	not specified		[90] Zimny J., Rodzaje dymarskiej techniki…1966, 45, Tab. 4
239	Wąsosz, Maria mine	Częstochowa (Konopiska Commune)	319016.72	504114.35	present-day (?)		Ore, limonite	Wąsosz_O_JUR	JUR	7.57188	1.68669	0.0	0.0	0.10854	0.8	0.388396	7.57188	1.68669	0	0	0.10854	0.8	0.388396	7.57188	1.68669	0.280529	0	0.10854	0.8	0.388396	0.764877	0.112709	-0.666349	-0.211237	not specified		[90] Zimny J., Rodzaje dymarskiej techniki…1966, 38, Tab. 1
240	Wąsosz, Maria mine	Częstochowa (Konopiska Commune)	319016.72	504114.35	present-day (?)		Ore, limonite	Wąsosz_O_JUR	JUR	9.25452	0.936257	4.28733	0.0	0.21708	0.66	0.379668	9.25452	0.936257	4.28733	0	0.21708	0.66	0.379668	9.25452	0.936257	4.28733	0	0.21708	0.66	0.379668	0.618984	-0.375975	0.284817	-0.527826	not specified		[90] Zimny J., Rodzaje dymarskiej techniki…1966, 38, Tab. 1
STEP 2	ANOVA	Tukey HDS tests - significant differences (YES/NO)
		Discriminating Variables Marked Red
	Si		Ca		Al		Mn
	HCM vs SIL	Yes	MAS vs HCM	Yes	HCM vs MAS	Yes	MAS vs HCM	Yes
	HCM vs MAS	Yes	MAS vs JUR	Yes	HCM vs SIL	Yes	MAS vs JUR	No
	HCM vs JUR	No	MAS vs SIL	Yes	HCM vs JUR	Yes	MAS vs SIL	No
	JUR vs SIL	No	SIL vs HCM	No	JUR vs MAS	Yes	SIL vs HCM	Yes
	JUR vs MAS	No	SIL vs JUR	No	JUR vs SIL	No	SIL vs JUR	No
	MAS vs SIL	No	JUR vs HCM	No	SIL vs MAS	Yes	JUR vs HCM	No
	ANOVA	Bonferroni tests - significant differences (YES/NO)
	HCM vs SIL	Yes	MAS vs HCM	Yes	HCM vs MAS	Yes	MAS vs HCM	Yes
	HCM vs MAS	Yes	MAS vs JUR	Yes	HCM vs SIL	Yes	MAS vs JUR	No
	HCM vs JUR	No	MAS vs SIL	Yes	HCM vs JUR	Yes	MAS vs SIL	No
	JUR vs SIL	No	SIL vs HCM	No	JUR vs MAS	Yes	SIL vs HCM	Yes
	JUR vs MAS	No	SIL vs JUR	No	JUR vs SIL	No	SIL vs JUR	No
	MAS vs SIL	No	JUR vs HCM	No	SIL vs MAS	Yes	JUR vs HCM	No
	BOXPLOTS
	P - raw values; Si, Ca, Al, Mn - CLR values
STEP 4	PCA (covariance, Pearson's correlation)
	Si, Ca, Al, Mn - CLR values
STEP 5	AHC (dissiminarity, Euclidian distance, Ward's method of agglomeration, truncation automatic inertia, then manual)
	PC scores
					Truncation Level: 4					PC Scores
						PCA-AHC Class	Observation	Site_Find_Region	Region	F1	F2	F3
						1	1	Baszowice_S_HCM	HCM	-0.109953	-0.302329	-0.121609
						1	2	Góra Chełmowa_S_HCM	HCM	0.0618951	-0.17346	-0.0579387
						1	3	Góra Chełmowa_S_HCM	HCM	0.0618951	-0.17346	-0.0579387
						2	4	Góra Jeleniowska_S_HCM	HCM	0.242952	-0.24509	-0.295131
						1	5	Jeleniów_O_HCM	HCM	-0.22001	-0.263772	-0.201154
						3	6	Jeleniów_S_HCM	HCM	-0.706454	0.0860815	0.124362
						4	7	Jeleniów_S_HCM	HCM	0.25874	0.41773	0.372525
						3	8	Jeleniów_S_HCM	HCM	-0.703666	0.166696	0.0329386
						1	9	Jeleniów_S_HCM	HCM	-0.652071	-0.320029	0.13656
						5	10	Jeziorko_O_HCM	HCM	0.182352	-0.7551	0.0248802
						4	11	Kunów_O_HCM	HCM	-0.285168	0.552146	0.479749
						4	12	Kunów_S_HCM	HCM	0.893122	0.0526325	0.351104
						4	13	Kunów_S_HCM	HCM	0.44496	-0.0107577	0.566356
						4	14	Kunów_O_HCM	HCM	0.333933	0.0992719	0.684684
						1	15	Kunów_S_HCM	HCM	-0.000683717	-0.0619358	0.158183
						1	16	Kunów_S_HCM	HCM	-0.356896	0.319013	0.119488
						1	17	Łysa Góra_S_HCM	HCM	-0.274789	-0.288921	-0.420609
						1	18	Łysa Góra_S_HCM	HCM	-0.560622	-0.284152	-0.39704
						3	19	Łysa Góra_S_HCM	HCM	-1.12355	0.0599916	0.0728825
						3	20	Łysa Góra_S_HCM	HCM	-0.719637	-0.0463655	-0.204653
						3	21	Łysa Góra_S_HCM	HCM	-0.867616	0.28372	-0.0960217
						3	22	Łysa Góra_S_HCM	HCM	-1.69595	0.230086	-0.0232368
						3	23	Łysa Góra_S_HCM	HCM	-1.69595	0.230086	-0.0232368
						3	24	Łysa Góra_S_HCM	HCM	-1.03724	0.108612	-0.0863258
						1	25	Łysa Góra_S_HCM	HCM	-0.0580923	0.374596	-0.123126
						3	26	Łysa Góra_S_HCM	HCM	-1.69595	0.230086	-0.0232368
						1	27	Łysa Góra_S_HCM	HCM	-0.342865	-0.160352	-0.120336
						6	28	Łysa Góra_S_HCM	HCM	-2.49414	1.03202	0.607846
						1	29	Łysa Góra_S_HCM	HCM	-0.305102	0.149373	-0.28384
						2	30	Łysa Góra_S_HCM	HCM	0.303117	-0.373556	-0.254111
						2	31	Łysa Góra_S_HCM	HCM	0.387068	-0.515686	-0.225387
						1	32	Mychów_S_HCM	HCM	-0.243561	0.342834	-0.312571
						1	33	Mychów_S_HCM	HCM	-0.359152	0.590026	-0.302067
						1	34	Mychów_S_HCM	HCM	-0.52526	0.0965497	-0.0493285
						5	35	NN_O_HCM	HCM	-0.681639	-0.841044	-0.0936425
						6	36	NN_O_HCM	HCM	-2.73543	-0.0822289	0.0363039
						2	37	NN_O_HCM	HCM	0.0842466	-0.384483	-0.185928
						2	38	NN_O_HCM	HCM	0.845432	-0.115472	-0.676602
						5	39	NN_S_HCM	HCM	-0.615364	-0.702382	0.0147752
						5	40	NN_S_HCM	HCM	-0.44162	-0.930123	0.171044
						5	41	NN_S_HCM	HCM	-0.419125	-0.931671	0.142769
						5	42	NN_S_HCM	HCM	-0.407891	-0.678286	0.0903532
						1	43	NN_S_HCM	HCM	-0.676348	-0.321882	-0.007551
						5	44	NN_S_HCM	HCM	-0.485823	-0.908049	0.146665
						5	45	NN_S_HCM	HCM	-0.447986	-0.853068	0.0867887
						5	46	NN_S_HCM	HCM	-0.356911	-0.934093	0.134234
						5	47	NN_S_HCM	HCM	-0.467322	-0.642806	0.129689
						5	48	Osiny_O_HCM	HCM	0.0119819	-0.774855	0.221873
						6	49	Podchełmie_O_HCM	HCM	-2.35898	1.09008	-0.423279
						1	50	Pokrzywnica_S_HCM	HCM	0.144281	-0.0394313	-0.148744
						5	51	Rudki_O_HCM	HCM	0.227338	-0.837826	-0.0467278
						2	52	Rudki_S_HCM	HCM	0.213471	-0.197948	-0.250118
						1	53	Rudki_O_HCM	HCM	-0.595295	-0.43803	0.211496
						1	54	Rudki_O_HCM	HCM	-0.525598	-0.412266	0.107911
						2	55	Rudki Mine_S_HCM	HCM	0.213471	-0.197948	-0.250118
						5	56	Rudki Mine_O_HCM	HCM	-0.592643	-0.876512	-0.101322
						6	57	Rudki Mine_O_HCM	HCM	-2.73568	-0.0821761	0.0372519
						2	58	Rudki Mine_O_HCM	HCM	0.173242	-0.419951	-0.193607
						2	59	Rudki Mine_O_HCM	HCM	0.934428	-0.15094	-0.684281
						2	60	Rudki Mine_S_HCM	HCM	0.247189	-0.467629	-0.195538
						1	61	Skały 1_O_HCM	HCM	-0.952384	-0.466143	-0.338539
						1	62	Skały 1_S_HCM	HCM	-0.176751	-0.064282	-0.0246867
						1	63	Skały 1_S_HCM	HCM	-0.0460873	-0.147783	0.123599
						1	64	Skały 1_S_HCM	HCM	-0.364759	0.0240123	-0.0571451
						1	65	Skały 1_S_HCM	HCM	-0.31148	-0.016575	0.00929095
						1	66	Skały 1_S_HCM	HCM	-0.332517	-0.0624107	0.0457233
						1	67	Skały 1_S_HCM	HCM	0.0976084	-0.0615005	-0.0700109
						1	68	Skały 1_S_HCM	HCM	-0.0503969	-0.256015	0.0893185
						1	69	Skały 1_S_HCM	HCM	-0.369566	-0.145654	-0.100087
						1	70	Skały 1_S_HCM	HCM	-0.34668	-0.0290438	0.0489642
						1	71	Skały 1_S_HCM	HCM	0.0470075	-0.194208	-0.00542121
						3	72	Skały 1_S_HCM	HCM	-0.668898	0.054944	-0.109494
						3	73	Skały 1_S_HCM	HCM	-0.775147	0.0274899	0.0715722
						3	74	Skały 1_S_HCM	HCM	-0.792189	0.158928	0.00325725
						3	75	Skały 1_S_HCM	HCM	-1.29935	-0.04907	0.535971
						3	76	Skały 1_S_HCM	HCM	-1.09838	-0.121226	0.425263
						3	77	Skały 1_S_HCM	HCM	-1.47191	-0.0650743	0.479208
						1	78	Skały 1_S_HCM	HCM	-0.0171712	-0.19843	-0.128564
						5	79	Skały 2_S_HCM	HCM	-0.0626835	-0.449525	0.130074
						4	80	Zochcin_S_HCM	HCM	0.263307	0.0743232	0.588213
						7	81	Biskupice_S_MAS	MAS	0.624233	0.312341	-0.126072
						7	82	Biskupice_S_MAS	MAS	0.551874	0.355685	-0.109032
						7	83	Biskupice_S_MAS	MAS	0.366723	0.405218	-0.188454
						7	84	Biskupice_S_MAS	MAS	0.395125	0.255467	-0.181875
						7	85	Biskupice_S_MAS	MAS	0.679423	0.309231	-0.0809777
						7	86	Biskupice_S_MAS	MAS	0.550691	0.384032	-0.128118
						7	87	Biskupice_S_MAS	MAS	0.565895	0.196184	-0.157178
						2	88	Falenty_S_MAS	MAS	0.980283	0.12874	-0.0550428
						7	89	Kanie_S_MAS	MAS	0.26851	0.233386	-0.131426
						7	90	Kanie_S_MAS	MAS	0.20017	0.250155	-0.07696
						7	91	Kanie_S_MAS	MAS	0.237195	0.267529	-0.202135
						7	92	Kanie_S_MAS	MAS	0.488788	0.088568	-0.193664
						7	93	Kanie_S_MAS	MAS	0.545341	0.231914	-0.201895
						7	94	Kanie_S_MAS	MAS	0.164401	0.446415	-0.255604
						4	95	Kanie_S_MAS	MAS	0.12726	0.320654	0.101417
						7	96	Kręczki_S_MAS	MAS	0.92576	0.593672	0.141001
						7	97	Milanówek-Falęcin_S_MAS	MAS	0.40242	0.361359	-0.0431398
						7	98	Milanówek-Falęcin_S_MAS	MAS	0.389009	0.415078	-0.0670225
						7	99	Milanówek-Falęcin_S_MAS	MAS	0.306217	0.286567	-0.151231
						7	100	Milanówek-Falęcin_S_MAS	MAS	0.365593	0.413348	-0.132302
						7	101	Milanówek-Falęcin_S_MAS	MAS	0.313408	0.381164	-0.0666003
						7	102	Milanówek-Falęcin_S_MAS	MAS	0.135313	0.189915	-0.0858153
						7	103	Milanówek-Falęcin_S_MAS	MAS	0.192089	0.19091	-0.183484
						7	104	Milanówek-Falęcin_S_MAS	MAS	0.40611	0.35729	-0.0794825
						7	105	Milanówek-Falęcin_S_MAS	MAS	0.451254	0.531895	-0.027812
						7	106	Milanówek-Falęcin_S_MAS	MAS	0.549501	0.261273	-0.0531383
						7	107	Milanówek-Falęcin_S_MAS	MAS	0.354662	0.126022	-0.204493
						7	108	Milanówek-Falęcin_S_MAS	MAS	0.441244	0.245691	-0.0773947
						7	109	Milanówek-Falęcin_S_MAS	MAS	0.369775	0.064475	-0.147556
						7	110	Milanówek-Falęcin_S_MAS	MAS	0.455395	0.198747	-0.070527
						7	111	Milanówek-Falęcin_S_MAS	MAS	0.348355	0.0650348	-0.0218925
						7	112	Milanówek-Falęcin_S_MAS	MAS	0.382502	0.0931673	-0.125847
						7	113	Milanówek-Falęcin_S_MAS	MAS	0.498999	0.282475	-0.138407
						7	114	Milanówek-Falęcin_S_MAS	MAS	0.374486	0.185239	-0.235135
						1	115	Milanówek-Falęcin_S_MAS	MAS	0.0398482	0.148994	-0.0110036
						7	116	Milanówek-Falęcin_S_MAS	MAS	0.17361	0.421122	-0.0878935
						7	117	Milanówek-Falęcin_S_MAS	MAS	0.103791	0.337618	-0.124332
						7	118	Milanówek-Falęcin_S_MAS	MAS	0.129139	0.391211	-0.0936272
						7	119	Milanówek-Falęcin_S_MAS	MAS	0.151178	0.379453	-0.014268
						7	120	Milanówek-Falęcin_S_MAS	MAS	0.300782	0.436666	-0.0772031
						7	121	Milanówek-Falęcin_S_MAS	MAS	0.14896	0.499397	-0.107962
						7	122	Milanówek-Falęcin_S_MAS	MAS	0.160163	0.398827	-0.0940696
						7	123	Milanówek-Falęcin_S_MAS	MAS	0.189661	0.562038	-0.0467573
						2	124	Milanówek-Falęcin_O_MAS	MAS	0.56447	-0.383264	0.404928
						1	125	Milanówek-Falęcin_O_MAS	MAS	0.045207	-0.175464	0.43288
						2	126	Milanówek-Falęcin_O_MAS	MAS	0.873118	-0.259058	-0.161121
						1	127	Milanówek-Falęcin_O_MAS	MAS	0.0516561	-0.0523271	0.603499
						2	128	Biskupice_O_MAS	MAS	1.1202	-0.130709	0.126265
						2	129	Biskupice?_O_MAS	MAS	1.07713	0.0180187	0.351174
						4	130	Parzniew_O_MAS	MAS	0.744138	0.231028	0.51119
						4	131	Grudów/Brwinów_O_MAS	MAS	0.481241	0.0582099	0.770063
						4	132	Chrzanów Mały_O_MAS	MAS	0.680474	0.0153441	0.655394
						7	133	Buszyce/Drybus_O_MAS	MAS	0.686677	0.513159	0.201584
						4	134	Seroki_O_MAS	MAS	-0.0108648	0.724142	0.371378
						4	135	Bramki_O_MAS	MAS	0.379421	0.30701	0.195923
						4	136	Piorunów_O_MAS	MAS	-0.131108	0.414912	0.597365
						4	137	Rochaliki_O_MAS	MAS	0.356382	0.590319	0.445794
						4	138	Radzików_O_MAS	MAS	0.747483	0.195391	0.480088
						4	139	Rokitno_O_MAS	MAS	0.313169	0.571886	0.374221
						4	140	Rokitno_O_MAS	MAS	0.46667	0.296447	0.528944
						7	141	Zalesie/Wojcieszyn_O_MAS	MAS	0.0905878	0.733316	-0.103443
						4	142	Janów_O_MAS	MAS	0.390564	0.134003	0.703224
						4	143	Latchorzew_O_MAS	MAS	0.786015	0.0482839	0.47122
						7	144	Ożarów Mazowiecki_O_MAS	MAS	0.882229	0.666902	0.0961171
						5	145	Buszyce_O_SIL	SIL	-0.531315	-0.633945	0.684775
						2	146	Buszyce_O_SIL	SIL	0.756649	-0.471292	0.260566
						5	147	Bystrzyce_O_SIL	SIL	0.351687	-0.759281	0.395371
						2	148	Kowalowice_S_SIL	SIL	0.857936	-0.0087306	-0.0815539
						2	149	Kowalowice_S_SIL	SIL	0.826606	-0.040819	-0.110348
						2	150	Kowalowice_S_SIL	SIL	0.575296	-0.272046	-0.137403
						2	151	Kowalowice_S_SIL	SIL	0.578089	-0.249011	-0.151271
						3	152	Kowalowice_S_SIL	SIL	-1.46129	0.627176	-0.171211
						1	153	Lipki_S_SIL	SIL	-0.668019	-0.257094	-0.042836
						2	154	Młokicie_O_SIL	SIL	0.366214	0.0835685	0.308373
						2	155	Młokicie_O_SIL	SIL	0.475369	-0.0532186	0.240088
						2	156	Młokicie_O_SIL	SIL	0.606268	-0.0422794	0.133184
						2	157	Młokicie_O_SIL	SIL	0.670404	-0.0770006	0.0504235
						2	158	Młokicie_O_SIL	SIL	0.3326	-0.109358	0.139525
						2	159	Młokicie_O_SIL	SIL	0.330062	-0.0920033	0.0468624
						2	160	Młokicie_O_SIL	SIL	0.349277	-0.0748373	0.0136662
						2	161	Młokicie_O_SIL	SIL	0.270977	-0.208856	0.194404
						2	162	Młokicie_O_SIL	SIL	0.268164	-0.226334	0.187816
						3	163	Nowa Cerekwia_S_SIL	SIL	-1.29091	-0.0130262	-0.366235
						3	164	Nowa Cerekwia_S_SIL	SIL	-1.3722	0.0262998	-0.25283
						2	165	Olszynka_S_SIL	SIL	0.0734086	-0.575531	-0.16833
						2	166	Opole-Gosławice_S_SIL	SIL	0.30449	-0.386043	-0.451993
						2	167	Opole-Gosławice_S_SIL	SIL	0.437533	-0.252452	-0.495032
						2	168	Opole-Groszowice_S_SIL	SIL	0.273464	-0.17462	-0.466803
						2	169	Opole-Groszowice_S_SIL	SIL	0.0754237	-0.359742	-0.515955
						2	170	Opole-Groszowice_S_SIL	SIL	0.164308	-0.312954	-0.677967
						3	171	Opole-Zakrzówek_S_SIL	SIL	-1.01003	0.0862207	-0.0417161
						1	172	Pawłowice_O_SIL	SIL	-0.171692	0.0226774	0.502792
						2	173	Pawłowice_O_SIL	SIL	0.13089	-0.161974	0.193476
						1	174	Pielgrzymowice_O_SIL	SIL	-0.0441845	0.248451	0.211013
						1	175	Pielgrzymowice_O_SIL	SIL	-0.0582486	0.253414	0.215897
						1	176	Pielgrzymowice_O_SIL	SIL	-0.0564095	0.214339	0.231106
						4	177	Pielgrzymowice_O_SIL	SIL	0.194125	0.257037	0.178146
						7	178	Pielgrzymowice_O_SIL	SIL	0.471503	0.337492	-0.00114378
						4	179	Pielgrzymowice_O_SIL	SIL	0.357724	0.351773	0.136822
						3	180	Pielgrzymowice_S_SIL	SIL	-1.15764	0.761441	-0.207516
						7	181	Pielgrzymowice_S_SIL	SIL	0.230973	0.0644373	-0.284931
						1	182	Pielgrzymowice_S_SIL	SIL	-0.00679842	0.0645908	0.158457
						2	183	Pielgrzymowice_S_SIL	SIL	0.577854	-0.187251	0.0188908
						2	184	Pielgrzymowice_S_SIL	SIL	0.41734	-0.02477	0.158312
						7	185	Pielgrzymowice_S_SIL	SIL	0.224261	0.0640049	-0.301585
						7	186	Pielgrzymowice_S_SIL	SIL	0.213292	0.0571166	-0.296488
						7	187	Pielgrzymowice_S_SIL	SIL	0.247318	0.0874144	-0.257786
						1	188	Pielgrzymowice_S_SIL	SIL	-0.268896	0.299379	0.12253
						1	189	Pielgrzymowice_S_SIL	SIL	-0.151297	0.320544	-0.011594
						7	190	Pielgrzymowice_S_SIL	SIL	0.232823	0.0571078	-0.311957
						7	191	Pielgrzymowice_S_SIL	SIL	0.264358	0.0799846	-0.314457
						2	192	Pielgrzymowice_O_SIL	SIL	0.379702	-0.132272	0.196675
						2	193	Pielgrzymowice_O_SIL	SIL	0.390591	-0.208355	0.0740959
						2	194	Pielgrzymowice_O_SIL	SIL	0.30984	-0.336638	0.197089
						2	195	Pielgrzymowice_O_SIL	SIL	0.299521	-0.246004	0.254314
						2	196	Pielgrzymowice_O_SIL	SIL	0.178381	-0.100595	0.229712
						2	197	Pielgrzymowice_O_SIL	SIL	0.250106	-0.172996	0.283206
						1	198	Pogorzela_O_SIL	SIL	-0.767894	-0.250316	0.315958
						2	199	Prószków_S_SIL	SIL	0.103482	-0.38321	-0.498577
						7	200	Przylesie Dolne_O_SIL	SIL	0.434537	0.0627605	-0.122054
						1	201	Przylesie Dolne_O_SIL	SIL	-0.264892	-0.245921	0.242996
						1	202	Przylesie Dolne_O_SIL	SIL	-0.0731145	0.289826	-0.038403
						1	203	Przylesie Dolne_O_SIL	SIL	-0.193536	0.148931	0.122273
						1	204	Przylesie Dolne_O_SIL	SIL	-0.346421	-0.0272343	0.0649854
						1	205	Przylesie Dolne_O_SIL	SIL	-0.42103	0.177135	0.194244
						7	206	Rychnów_O_SIL	SIL	0.298178	0.109095	-0.00771126
						1	207	Rychnów_O_SIL	SIL	-0.13172	0.374146	-0.133514
						1	208	Rychnów_O_SIL	SIL	-0.0824621	0.718403	-0.447259
						1	209	Rychnów_O_SIL	SIL	-0.155562	0.8919	-0.696663
						2	210	Rychnów_S_SIL	SIL	0.568547	-0.250974	-0.138497
						2	211	Rychnów_S_SIL	SIL	0.652951	-0.0399053	-0.223414
						2	212	Rychnów_S_SIL	SIL	0.611807	-0.116393	-0.223794
						2	213	Rychnów_S_SIL	SIL	0.452715	-0.252471	-0.156407
						2	214	Rychnów_S_SIL	SIL	0.582577	-0.148507	-0.202824
						2	215	Rychnów_S_SIL	SIL	0.614637	-0.379091	-0.0757617
						2	216	Rychnów_S_SIL	SIL	0.597974	-0.388441	-0.0858519
						2	217	Rychnów_S_SIL	SIL	0.561906	-0.308287	-0.0454908
						2	218	Rychnów_S_SIL	SIL	0.531555	-0.354938	-0.0710212
						2	219	Rychnów_S_SIL	SIL	0.524687	-0.204642	-0.150995
						2	220	Rychnów_S_SIL	SIL	0.573439	-0.167078	-0.187187
						1	221	Ryczyn Duży_S_SIL	SIL	-0.670129	-0.261272	-0.726045
						1	222	Ryczyn Mały_S_SIL	SIL	-0.325993	-0.222239	-0.583065
						1	223	Sułków_S_SIL	SIL	-0.287579	0.195965	-0.035267
						1	224	Sułków_S_SIL	SIL	-0.384999	0.269146	-0.0756764
						1	225	Sułków_S_SIL	SIL	-0.111883	0.0994876	-0.00632456
						1	226	Tarchalice_S_SIL	SIL	-0.234507	-0.419287	0.44263
						1	227	Tarchalice_S_SIL	SIL	-0.425281	0.182399	-0.0356835
						3	228	Tarchalice_S_SIL	SIL	-0.628991	-0.0326447	0.0753904
						1	229	Bargły_O_JUR	JUR	-0.177416	-0.37092	-0.113898
						1	230	Józefów_O_JUR	JUR	-0.601307	-0.318922	-0.102535
						5	231	Kamienica Polska_O_JUR	JUR	-0.38548	-0.785393	0.309481
						1	232	Kamienica Polska_O_JUR	JUR	-0.364869	0.515189	-0.347588
						2	233	Koziegłowy_S_JUR	JUR	0.460113	-0.240932	-0.147914
						1	234	Łaziec_O_JUR	JUR	-0.247322	-0.205011	-0.226529
						2	235	Olsztyn_S_JUR	JUR	0.397567	0.0627614	0.219154
						4	236	Olsztyn_S_JUR	JUR	0.757776	0.215775	0.396133
						1	237	Olsztyn_S_JUR	JUR	-0.267493	0.0618427	0.372275
						2	238	Olsztyn_S_JUR	JUR	0.212078	-0.273166	-0.306231
						7	239	Wąsosz_O_JUR	JUR	0.462409	0.532539	0.0990622
						1	240	Wąsosz_O_JUR	JUR	-0.273622	-0.253281	-0.226186
	Class	1 (64 Obs)	2 (59 Obs)	3 (21 Obs)	4 (22 Obs)	5 (17 Obs)	6 (4 Obs)	7 (53 Obs)
		HCM - 31	HCM - 10	HCM - 15	HCM - 6	HCM - 14	HCM - 4	HCM - 0
		MAS - 3	MAS - 5	MAS - 0	MAS - 13	MAS - 0	MAS - 0	MAS - 43
		SIL - 24	SIL - 41	SIL - 6	SIL - 2	SIL - 2	SIL - 0	SIL - 9
		JUR - 6	JUR - 3	JUR - 0	JUR - 1	JUR - 1	JUR - 0	JUR - 1
		HCM - SIL	SIL	HCM - SIL	MAS - HCM	HCM	HCM	MAS
		Cursive - localities/sites with multiple samples
		Finds of (Ore (O) OR Slag (S)) from the same locality/site in the same class are marked blue
		Finds of Ore (O) AND Slag (S) from the same locality/site in the same class are marked red
		Baszowice_S_HCM	Góra Jeleniowska_S_HCM	Jeleniów_S_HCM	Jeleniów_S_HCM	Jeziorko_O_HCM	Łysa Góra_S_HCM	Biskupice_S_MAS
		Góra Chełmowa_S_HCM	Łysa Góra_S_HCM	Jeleniów_S_HCM	Kunów_O_HCM	NN_O_HCM	NN_O_HCM	Biskupice_S_MAS
		Góra Chełmowa_S_HCM	Łysa Góra_S_HCM	Łysa Góra_S_HCM	Kunów_S_HCM	NN_S_HCM	Podchełmie_O_HCM	Biskupice_S_MAS
		Jeleniów_O_HCM	NN_O_HCM	Łysa Góra_S_HCM	Kunów_S_HCM	NN_S_HCM	Rudki Mine_O_HCM	Biskupice_S_MAS
		Jeleniów_S_HCM	NN_O_HCM	Łysa Góra_S_HCM	Kunów_O_HCM	NN_S_HCM		Biskupice_S_MAS
		Kunów_S_HCM	Rudki_S_HCM	Łysa Góra_S_HCM	Zochcin_S_HCM	NN_S_HCM		Biskupice_S_MAS
		Kunów_S_HCM	Rudki Mine_S_HCM	Łysa Góra_S_HCM	Kanie_S_MAS	NN_S_HCM		Biskupice_S_MAS
		Łysa Góra_S_HCM	Rudki Mine_O_HCM	Łysa Góra_S_HCM	Parzniew_O_MAS	NN_S_HCM		Kanie_S_MAS
		Łysa Góra_S_HCM	Rudki Mine_O_HCM	Łysa Góra_S_HCM	Grudów/Brwinów_O_MAS	NN_S_HCM		Kanie_S_MAS
		Łysa Góra_S_HCM	Rudki Mine_S_HCM	Skały 1_S_HCM	Chrzanów Mały_O_MAS	NN_S_HCM		Kanie_S_MAS
		Łysa Góra_S_HCM	Falenty_S_MAS	Skały 1_S_HCM	Seroki_O_MAS	Osiny_O_HCM		Kanie_S_MAS
		Łysa Góra_S_HCM	Milanówek-Falęcin_O_MAS	Skały 1_S_HCM	Bramki_O_MAS	Rudki_O_HCM		Kanie_S_MAS
		Mychów_S_HCM	Milanówek-Falęcin_O_MAS	Skały 1_S_HCM	Piorunów_O_MAS	Rudki Mine_O_HCM		Kanie_S_MAS
		Mychów_S_HCM	Biskupice_O_MAS	Skały 1_S_HCM	Rochaliki_O_MAS	Skały 2_S_HCM		Kręczki_S_MAS
		Mychów_S_HCM	Biskupice?_O_MAS	Skały 1_S_HCM	Radzików_O_MAS	Buszyce_O_SIL		Milanówek-Falęcin_S_MAS
		NN_S_HCM	Buszyce_O_SIL	Kowalowice_S_SIL	Rokitno_O_MAS	Bystrzyce_O_SIL		Milanówek-Falęcin_S_MAS
		Pokrzywnica_S_HCM	Kowalowice_S_SIL	Nowa Cerekwia_S_SIL	Rokitno_O_MAS	Kamienica Polska_O_JUR		Milanówek-Falęcin_S_MAS
		Rudki_O_HCM	Kowalowice_S_SIL	Nowa Cerekwia_S_SIL	Janów_O_MAS			Milanówek-Falęcin_S_MAS
		Rudki_O_HCM	Kowalowice_S_SIL	Opole-Zakrzówek_S_SIL	Latchorzew_O_MAS			Milanówek-Falęcin_S_MAS
		Skały 1_O_HCM	Kowalowice_S_SIL	Pielgrzymowice_S_SIL	Pielgrzymowice_O_SIL			Milanówek-Falęcin_S_MAS
		Skały 1_S_HCM	Młokicie_O_SIL	Tarchalice_S_SIL	Pielgrzymowice_O_SIL			Milanówek-Falęcin_S_MAS
		Skały 1_S_HCM	Młokicie_O_SIL		Olsztyn_S_JUR			Milanówek-Falęcin_S_MAS
		Skały 1_S_HCM	Młokicie_O_SIL					Milanówek-Falęcin_S_MAS
		Skały 1_S_HCM	Młokicie_O_SIL					Milanówek-Falęcin_S_MAS
		Skały 1_S_HCM	Młokicie_O_SIL					Milanówek-Falęcin_S_MAS
		Skały 1_S_HCM	Młokicie_O_SIL					Milanówek-Falęcin_S_MAS
		Skały 1_S_HCM	Młokicie_O_SIL					Milanówek-Falęcin_S_MAS
		Skały 1_S_HCM	Młokicie_O_SIL					Milanówek-Falęcin_S_MAS
		Skały 1_S_HCM	Młokicie_O_SIL					Milanówek-Falęcin_S_MAS
		Skały 1_S_HCM	Olszynka_S_SIL					Milanówek-Falęcin_S_MAS
		Skały 1_S_HCM	Opole-Gosławice_S_SIL					Milanówek-Falęcin_S_MAS
		Milanówek-Falęcin_S_MAS	Opole-Gosławice_S_SIL					Milanówek-Falęcin_S_MAS
		Milanówek-Falęcin_O_MAS	Opole-Groszowice_S_SIL					Milanówek-Falęcin_S_MAS
		Milanówek-Falęcin_O_MAS	Opole-Groszowice_S_SIL					Milanówek-Falęcin_S_MAS
		Lipki_S_SIL	Opole-Groszowice_S_SIL					Milanówek-Falęcin_S_MAS
		Pawłowice_O_SIL	Pawłowice_O_SIL					Milanówek-Falęcin_S_MAS
		Pielgrzymowice_O_SIL	Pielgrzymowice_S_SIL					Milanówek-Falęcin_S_MAS
		Pielgrzymowice_O_SIL	Pielgrzymowice_S_SIL					Milanówek-Falęcin_S_MAS
		Pielgrzymowice_O_SIL	Pielgrzymowice_O_SIL					Milanówek-Falęcin_S_MAS
		Pielgrzymowice_S_SIL	Pielgrzymowice_O_SIL					Milanówek-Falęcin_S_MAS
		Pielgrzymowice_S_SIL	Pielgrzymowice_O_SIL					Buszyce/Drybus_O_MAS
		Pielgrzymowice_S_SIL	Pielgrzymowice_O_SIL					Zalesie/Wojcieszyn_O_MAS
		Pogorzela_O_SIL	Pielgrzymowice_O_SIL					Ożarów Mazowiecki_O_MAS
		Przylesie Dolne_O_SIL	Pielgrzymowice_O_SIL					Pielgrzymowice_O_SIL
		Przylesie Dolne_O_SIL	Prószków_S_SIL					Pielgrzymowice_S_SIL
		Przylesie Dolne_O_SIL	Rychnów_S_SIL					Pielgrzymowice_S_SIL
		Przylesie Dolne_O_SIL	Rychnów_S_SIL					Pielgrzymowice_S_SIL
		Przylesie Dolne_O_SIL	Rychnów_S_SIL					Pielgrzymowice_S_SIL
		Rychnów_O_SIL	Rychnów_S_SIL					Pielgrzymowice_S_SIL
		Rychnów_O_SIL	Rychnów_S_SIL					Pielgrzymowice_S_SIL
		Rychnów_O_SIL	Rychnów_S_SIL					Przylesie Dolne_O_SIL
		Ryczyn Duży_S_SIL	Rychnów_S_SIL					Rychnów_O_SIL
		Ryczyn Mały_S_SIL	Rychnów_S_SIL					Wąsosz_O_JUR
		Sułków_S_SIL	Rychnów_S_SIL
		Sułków_S_SIL	Rychnów_S_SIL
		Sułków_S_SIL	Rychnów_S_SIL
		Tarchalice_S_SIL	Koziegłowy_S_JUR
		Tarchalice_S_SIL	Olsztyn_S_JUR
		Bargły_O_JUR	Olsztyn_S_JUR
		Józefów_O_JUR
		Kamienica Polska_O_JUR
		Łaziec_O_JUR
		Olsztyn_S_JUR
		Wąsosz_O_JUR
STEP 6	FILTERING WITH P
	1. sorted first according to P content, then according to Class
	2. Sub-Classes isolated according to P content - threshold c. 1% P2O5 or c. 0.437% P
		Cursive - localities/sites with multiple samples
		Finds of Ore (O) OR Slag (S) from the same locality/site in the same class are marked blue				0.437
		Finds of Ore (O) AND Slag (S) from the same locality/site in the same sub-class are marked red
	Observation No.	Site_Find_Region	Region	PCA-AHC Class	P content (wt %)	P-implied Sub-Class
	50	Pokrzywnica_S_HCM	HCM	1	0	1A
	198	Pogorzela_O_SIL	SIL	1	0	1A
	53	Rudki_O_HCM	HCM	1	0.02	1A
	54	Rudki_O_HCM	HCM	1	0.02	1A
	18	Łysa Góra_S_HCM	HCM	1	0.0432036	1A
	32	Mychów_S_HCM	HCM	1	0.048004	1A
	9	Jeleniów_S_HCM	HCM	1	0.061096	1A
	5	Jeleniów_O_HCM	HCM	1	0.06546	1A
	78	Skały 1_S_HCM	HCM	1	0.06546	1A
	34	Mychów_S_HCM	HCM	1	0.069824	1A
	3	Góra Chełmowa_S_HCM	HCM	1	0.078552	1A
	17	Łysa Góra_S_HCM	HCM	1	0.0794248	1A
	29	Łysa Góra_S_HCM	HCM	1	0.096008	1A
	2	Góra Chełmowa_S_HCM	HCM	1	0.097	1A
	63	Skały 1_S_HCM	HCM	1	0.100372	1A
	68	Skały 1_S_HCM	HCM	1	0.100372	1A
	15	Kunów_S_HCM	HCM	1	0.104736	1A
	33	Mychów_S_HCM	HCM	1	0.104736	1A
	232	Kamienica Polska_O_JUR	JUR	1	0.1091	1A
	62	Skały 1_S_HCM	HCM	1	0.113464	1A
	71	Skały 1_S_HCM	HCM	1	0.117828	1A
	67	Skały 1_S_HCM	HCM	1	0.126556	1A
	61	Skały 1_O_HCM	HCM	1	0.13092	1A
	64	Skały 1_S_HCM	HCM	1	0.13092	1A
	65	Skały 1_S_HCM	HCM	1	0.13092	1A
	70	Skały 1_S_HCM	HCM	1	0.135284	1A
	66	Skały 1_S_HCM	HCM	1	0.139648	1A
	1	Baszowice_S_HCM	HCM	1	0.148376	1A
	43	NN_S_HCM	HCM	1	0.165832	1A
	237	Olsztyn_S_JUR	JUR	1	0.165832	1A
	69	Skały 1_S_HCM	HCM	1	0.235656	1A
	225	Sułków_S_SIL	SIL	1	0.314208	1A
	27	Łysa Góra_S_HCM	HCM	1	0.3273	1A
	234	Łaziec_O_JUR	JUR	1	0.34912	1A
	229	Bargły_O_JUR	JUR	1	0.37094	1A
	240	Wąsosz_O_JUR	JUR	1	0.379668	1A
	230	Józefów_O_JUR	JUR	1	0.471312	1B
	223	Sułków_S_SIL	SIL	1	0.52368	1B
	224	Sułków_S_SIL	SIL	1	0.580412	1B
	172	Pawłowice_O_SIL	SIL	1	0.6546	1B
	16	Kunów_S_HCM	HCM	1	0.733152	1B
	25	Łysa Góra_S_HCM	HCM	1	0.776792	1B
	204	Przylesie Dolne_O_SIL	SIL	1	0.833524	1B
	127	Milanówek-Falęcin_O_MAS	MAS	1	0.85098	1B
	205	Przylesie Dolne_O_SIL	SIL	1	0.907712	1B
	203	Przylesie Dolne_O_SIL	SIL	1	1.08227	1B
	115	Milanówek-Falęcin_S_MAS	MAS	1	1.11718	1B
	201	Przylesie Dolne_O_SIL	SIL	1	1.13028	1B
	125	Milanówek-Falęcin_O_MAS	MAS	1	1.17828	1B
	153	Lipki_S_SIL	SIL	1	1.2001	1B
	182	Pielgrzymowice_S_SIL	SIL	1	1.26556	1B
	226	Tarchalice_S_SIL	SIL	1	1.36157	1B
	227	Tarchalice_S_SIL	SIL	1	1.36593	1B
	202	Przylesie Dolne_O_SIL	SIL	1	1.43139	1B
	209	Rychnów_O_SIL	SIL	1	1.57104	1B
	176	Pielgrzymowice_O_SIL	SIL	1	1.61468	1B
	174	Pielgrzymowice_O_SIL	SIL	1	1.65832	1B
	222	Ryczyn Mały_S_SIL	SIL	1	1.78488	1B
	175	Pielgrzymowice_O_SIL	SIL	1	1.83288	1B
	207	Rychnów_O_SIL	SIL	1	2.05108	1B
	188	Pielgrzymowice_S_SIL	SIL	1	2.09472	1B
	189	Pielgrzymowice_S_SIL	SIL	1	2.79296	1B
	208	Rychnów_O_SIL	SIL	1	3.01116	1B
	221	Ryczyn Duży_S_SIL	SIL	1	3.15954	1B
	38	NN_O_HCM	HCM	2	0.02182	2A
	59	Rudki Mine_O_HCM	HCM	2	0.02182	2A
	146	Buszyce_O_SIL	SIL	2	0.048004	2A
	37	NN_O_HCM	HCM	2	0.052368	2A
	58	Rudki Mine_O_HCM	HCM	2	0.052368	2A
	31	Łysa Góra_S_HCM	HCM	2	0.06	2A
	60	Rudki Mine_S_HCM	HCM	2	0.082916	2A
	199	Prószków_S_SIL	SIL	2	0.100372	2A
	170	Opole-Groszowice_S_SIL	SIL	2	0.135284	2A
	4	Góra Jeleniowska_S_HCM	HCM	2	0.15	2A
	30	Łysa Góra_S_HCM	HCM	2	0.157104	2A
	55	Rudki Mine_S_HCM	HCM	2	0.17	2A
	52	Rudki_S_HCM	HCM	2	0.178924	2A
	168	Opole-Groszowice_S_SIL	SIL	2	0.178924	2A
	169	Opole-Groszowice_S_SIL	SIL	2	0.205108	2A
	151	Kowalowice_S_SIL	SIL	2	0.2182	2A
	166	Opole-Gosławice_S_SIL	SIL	2	0.2182	2A
	215	Rychnów_S_SIL	SIL	2	0.2182	2A
	150	Kowalowice_S_SIL	SIL	2	0.26184	2A
	210	Rychnów_S_SIL	SIL	2	0.26184	2A
	211	Rychnów_S_SIL	SIL	2	0.26184	2A
	213	Rychnów_S_SIL	SIL	2	0.26184	2A
	216	Rychnów_S_SIL	SIL	2	0.26184	2A
	217	Rychnów_S_SIL	SIL	2	0.26184	2A
	218	Rychnów_S_SIL	SIL	2	0.26184	2A
	167	Opole-Gosławice_S_SIL	SIL	2	0.28366	2A
	214	Rychnów_S_SIL	SIL	2	0.30548	2A
	233	Koziegłowy_S_JUR	JUR	2	0.309844	2A
	212	Rychnów_S_SIL	SIL	2	0.34912	2A
	235	Olsztyn_S_JUR	JUR	2	0.37094	2A
	238	Olsztyn_S_JUR	JUR	2	0.37094	2A
	220	Rychnów_S_SIL	SIL	2	0.39276	2A
	165	Olszynka_S_SIL	SIL	2	0.427672	2A
	219	Rychnów_S_SIL	SIL	2	0.48004	2B
	124	Milanówek-Falęcin_O_MAS	MAS	2	0.484404	2B
	129	Biskupice?_O_MAS	MAS	2	0.61096	2B
	128	Biskupice_O_MAS	MAS	2	0.69824	2B
	162	Młokicie_O_SIL	SIL	2	0.74188	2B
	161	Młokicie_O_SIL	SIL	2	0.78552	2B
	193	Pielgrzymowice_O_SIL	SIL	2	0.78552	2B
	197	Pielgrzymowice_O_SIL	SIL	2	0.82916	2B
	194	Pielgrzymowice_O_SIL	SIL	2	0.8728	2B
	196	Pielgrzymowice_O_SIL	SIL	2	0.8728	2B
	195	Pielgrzymowice_O_SIL	SIL	2	0.91644	2B
	157	Młokicie_O_SIL	SIL	2	0.96008	2B
	160	Młokicie_O_SIL	SIL	2	0.96008	2B
	155	Młokicie_O_SIL	SIL	2	1.00372	2B
	158	Młokicie_O_SIL	SIL	2	1.04736	2B
	184	Pielgrzymowice_S_SIL	SIL	2	1.04736	2B
	192	Pielgrzymowice_O_SIL	SIL	2	1.04736	2B
	156	Młokicie_O_SIL	SIL	2	1.091	2B
	173	Pawłowice_O_SIL	SIL	2	1.13464	2B
	159	Młokicie_O_SIL	SIL	2	1.17828	2B
	88	Falenty_S_MAS	MAS	2	1.23938	2B
	154	Młokicie_O_SIL	SIL	2	1.39648	2B
	126	Milanówek-Falęcin_O_MAS	MAS	2	1.64959	2B
	183	Pielgrzymowice_S_SIL	SIL	2	2.22564	2B
	149	Kowalowice_S_SIL	SIL	2	3.0548	2B
	148	Kowalowice_S_SIL	SIL	2	3.18572	2B
	6	Jeleniów_S_HCM	HCM	3	0.0864072	3A
	75	Skały 1_S_HCM	HCM	3	0.096008	3A
	20	Łysa Góra_S_HCM	HCM	3	0.1091	3A
	24	Łysa Góra_S_HCM	HCM	3	0.111282	3A
	76	Skały 1_S_HCM	HCM	3	0.117828	3A
	74	Skały 1_S_HCM	HCM	3	0.126556	3A
	73	Skały 1_S_HCM	HCM	3	0.135284	3A
	8	Jeleniów_S_HCM	HCM	3	0.148376	3A
	26	Łysa Góra_S_HCM	HCM	3	0.154486	3A
	72	Skały 1_S_HCM	HCM	3	0.17456	3A
	19	Łysa Góra_S_HCM	HCM	3	0.192016	3A
	152	Kowalowice_S_SIL	SIL	3	0.2182	3A
	77	Skały 1_S_HCM	HCM	3	0.322936	3A
	180	Pielgrzymowice_S_SIL	SIL	3	0.39276	3A
	163	Nowa Cerekwia_S_SIL	SIL	3	0.432036	3A
	171	Opole-Zakrzówek_S_SIL	SIL	3	0.45822	3B
	164	Nowa Cerekwia_S_SIL	SIL	3	0.48004	3B
	23	Łysa Góra_S_HCM	HCM	3	0.510588	3B
	21	Łysa Góra_S_HCM	HCM	3	0.536772	3B
	228	Tarchalice_S_SIL	SIL	3	0.702604	3B
	22	Łysa Góra_S_HCM	HCM	3	2.05108	3B
	13	Kunów_S_HCM	HCM	4	0.048004	4A
	7	Jeleniów_S_HCM	HCM	4	0.069824	4A
	136	Piorunów_O_MAS	MAS	4	0.15274	4A
	132	Chrzanów Mały_O_MAS	MAS	4	0.17456	4A
	134	Seroki_O_MAS	MAS	4	0.17456	4A
	138	Radzików_O_MAS	MAS	4	0.17456	4A
	137	Rochaliki_O_MAS	MAS	4	0.19638	4A
	140	Rokitno_O_MAS	MAS	4	0.24002	4A
	131	Grudów/Brwinów_O_MAS	MAS	4	0.28366	4A
	139	Rokitno_O_MAS	MAS	4	0.28366	4A
	135	Bramki_O_MAS	MAS	4	0.30548	4A
	130	Parzniew_O_MAS	MAS	4	0.41458	4A
	80	Zochcin_S_HCM	HCM	4	0.4364	4A
	11	Kunów_O_HCM	HCM	4	0.48004	4B
	12	Kunów_S_HCM	HCM	4	0.48004	4B
	143	Latchorzew_O_MAS	MAS	4	0.50186	4B
	14	Kunów_O_HCM	HCM	4	0.558592	4B
	142	Janów_O_MAS	MAS	4	0.61096	4B
	236	Olsztyn_S_JUR	JUR	4	0.74188	4B
	179	Pielgrzymowice_O_SIL	SIL	4	1.39648	4B
	177	Pielgrzymowice_O_SIL	SIL	4	1.65832	4B
	95	Kanie_S_MAS	MAS	4	2.35656	4B
	51	Rudki_O_HCM	HCM	5	0	5A
	10	Jeziorko_O_HCM	HCM	5	0.039276	5A
	145	Buszyce_O_SIL	SIL	5	0.048004	5A
	79	Skały 2_S_HCM	HCM	5	0.056732	5A
	35	NN_O_HCM	HCM	5	0.061096	5A
	56	Rudki Mine_O_HCM	HCM	5	0.061096	5A
	47	NN_S_HCM	HCM	5	0.078552	5A
	45	NN_S_HCM	HCM	5	0.082916	5A
	44	NN_S_HCM	HCM	5	0.08728	5A
	46	NN_S_HCM	HCM	5	0.08728	5A
	41	NN_S_HCM	HCM	5	0.113464	5A
	231	Kamienica Polska_O_JUR	JUR	5	0.148376	5A
	40	NN_S_HCM	HCM	5	0.15274	5A
	39	NN_S_HCM	HCM	5	0.157104	5A
	42	NN_S_HCM	HCM	5	0.165832	5A
	48	Osiny_O_HCM	HCM	5	0.187652	5A
	147	Bystrzyce_O_SIL	SIL	5	0.584776	5B
	36	NN_O_HCM	HCM	6	0.039276	6A
	57	Rudki Mine_O_HCM	HCM	6	0.039276	6A
	28	Łysa Góra_S_HCM	HCM	6	0.322063	6A
	49	Podchełmie_O_HCM	HCM	6	1.44448	6B
	187	Pielgrzymowice_S_SIL	SIL	7	0.2182	7A
	191	Pielgrzymowice_S_SIL	SIL	7	0.2182	7A
	181	Pielgrzymowice_S_SIL	SIL	7	0.26184	7A
	190	Pielgrzymowice_S_SIL	SIL	7	0.26184	7A
	133	Buszyce/Drybus_O_MAS	MAS	7	0.28366	7A
	185	Pielgrzymowice_S_SIL	SIL	7	0.30548	7A
	186	Pielgrzymowice_S_SIL	SIL	7	0.30548	7A
	239	Wąsosz_O_JUR	JUR	7	0.388396	7A
	141	Zalesie/Wojcieszyn_O_MAS	MAS	7	0.48004	7B
	144	Ożarów Mazowiecki_O_MAS	MAS	7	0.50186	7B
	200	Przylesie Dolne_O_SIL	SIL	7	1.11718	7B
	110	Milanówek-Falęcin_S_MAS	MAS	7	1.17828	7B
	178	Pielgrzymowice_O_SIL	SIL	7	1.22192	7B
	120	Milanówek-Falęcin_S_MAS	MAS	7	1.66705	7B
	109	Milanówek-Falęcin_S_MAS	MAS	7	1.78924	7B
	111	Milanówek-Falęcin_S_MAS	MAS	7	1.83288	7B
	112	Milanówek-Falęcin_S_MAS	MAS	7	1.83288	7B
	87	Biskupice_S_MAS	MAS	7	1.92016	7B
	119	Milanówek-Falęcin_S_MAS	MAS	7	1.92016	7B
	108	Milanówek-Falęcin_S_MAS	MAS	7	1.9638	7B
	84	Biskupice_S_MAS	MAS	7	2.00744	7B
	85	Biskupice_S_MAS	MAS	7	2.00744	7B
	103	Milanówek-Falęcin_S_MAS	MAS	7	2.00744	7B
	106	Milanówek-Falęcin_S_MAS	MAS	7	2.00744	7B
	113	Milanówek-Falęcin_S_MAS	MAS	7	2.00744	7B
	107	Milanówek-Falęcin_S_MAS	MAS	7	2.05108	7B
	206	Rychnów_O_SIL	SIL	7	2.05108	7B
	97	Milanówek-Falęcin_S_MAS	MAS	7	2.182	7B
	81	Biskupice_S_MAS	MAS	7	2.21691	7B
	86	Biskupice_S_MAS	MAS	7	2.26928	7B
	114	Milanówek-Falęcin_S_MAS	MAS	7	2.26928	7B
	82	Biskupice_S_MAS	MAS	7	2.28674	7B
	102	Milanówek-Falęcin_S_MAS	MAS	7	2.35656	7B
	118	Milanówek-Falęcin_S_MAS	MAS	7	2.36965	7B
	99	Milanówek-Falęcin_S_MAS	MAS	7	2.4002	7B
	100	Milanówek-Falęcin_S_MAS	MAS	7	2.4002	7B
	122	Milanówek-Falęcin_S_MAS	MAS	7	2.53112	7B
	104	Milanówek-Falęcin_S_MAS	MAS	7	2.57476	7B
	123	Milanówek-Falęcin_S_MAS	MAS	7	2.6184	7B
	83	Biskupice_S_MAS	MAS	7	2.70568	7B
	121	Milanówek-Falęcin_S_MAS	MAS	7	2.88024	7B
	116	Milanówek-Falęcin_S_MAS	MAS	7	2.95879	7B
	117	Milanówek-Falęcin_S_MAS	MAS	7	2.99807	7B
	93	Kanie_S_MAS	MAS	7	3.03298	7B
	98	Milanówek-Falęcin_S_MAS	MAS	7	3.09844	7B
	105	Milanówek-Falęcin_S_MAS	MAS	7	3.18572	7B
	101	Milanówek-Falęcin_S_MAS	MAS	7	3.22936	7B
	96	Kręczki_S_MAS	MAS	7	3.29482	7B
	89	Kanie_S_MAS	MAS	7	3.36028	7B
	92	Kanie_S_MAS	MAS	7	3.94506	7B
	90	Kanie_S_MAS	MAS	7	4.06288	7B
	91	Kanie_S_MAS	MAS	7	4.25054	7B
	94	Kanie_S_MAS	MAS	7	4.71312	7B
STEP 7	FIND CONTEXTS					%	%	%
	A. Total number of obs				240	100
	B. Number of obs from localities/sites with multiple samples				193	80.4167	100
	C. Number of Ore (O) OR Slag (S) obs from localities/sites with multiple samples in the same sub-classes				164		84.9741
	D. Number of obs from localities/sites with both Ore and Slag samples				110			100
	E. Number of Ore (O) AND Slag (S) obs from localities/sites with multiple samples in the same sub-classes				28			25.4545
	P-Filtered Sub-Classes	HCM-MAS overlap - 24 cases (16,67%) (HCM total - 80, MAS total - 64, 144 observations altogether)
	Sub-Class	HCM (80)	MAS 64)	SIL (84)	JUR (12)	Sum
	1A	29	0	2	5	36
	1B	2	3	22	1	28
	2A	10	0	20	3	33
	2B	0	5	21	0	26
	3A	12	0	3	0	15
	3B	3	0	3	0	6
	4A	3	10	0	0	13
	4B	3	3	2	1	9
	5A	14	0	1	1	16
	5B	0	0	1	0	1
	6A	3	0	0	0	3
	6B	1	0	0	0	1
	7A	0	1	6	1	8
	7B	0	42	3	0	45
	Sub-Classes	Obs Total	Obs from the main group in "clean" or "almost clean" classes
	1A - mostly HCM (29)	36	29
	1B - mostly SIL (22)	28	22
	2A - mixed	33
	2B - mostly SIL (21)	26	21
	3A - mostly HCM (12)	15	12
	3B - HCM/SIL	6
	4A - mostly MAS (10)	13	10
	4B - mixed	9
	5A - mostly HCM (14)	16	14
	5B - only SIL	1	1
	6A - only HCM	3	3
	6B - only HCM	1	1
	7A - mostly SIL (6)	8	6
	7B - mostly MAS (42)	45	42
	SUM	240	161
		%	%
		100	67.0833
	Observations in "clean" or "almost clean" sub-classes according to regions
		Total number of observations	"(almost) clean" sub-class	%
	HCM	80	59	73.75
	MAS	64	52	81.25
	SIL	84	50	59.5238
	JUR	12	0	0
	Observations in "clean" or "almost clean" P-low (A) and P-high (B) sub-classes
		Obs in "(almost) clean" classes	P-low (A)	%	P-high (B)	%
	HCM	59	58	98.3051	1	1.69492
	MAS	52	10	19.2308	42	80.7692
	SIL	50	6	12	44	88
	Observations in all P-low (A) and P-high (B) sub-classes
		Total number of observations	P-low (A)	%	P-high (B)	%
	HCM	80	71	88.75	9	11.25
	MAS	64	11	17.1875	53	82.8125
	SIL	84	32	38.0952	52	61.9048
	JUR	12	10	83.3333	2	16.6667

## Sheet: Ores Ca RAW 
New Obs. No.	Site	District	X (QGIS: Y)	Y (QGIS: X)	Period	Context/Sample No.	Find Type	Site_Find_Region	Region	Si	Ca	Al	K	Mg	Mn	P	Method		Source
5	Jeleniów, Site 4	Kielce	332192.21	649370.27	Roman Period		Ore, hematite dust	Jeleniów_O_HCM	HCM	8.6469	0.821905	3.6257	0	0.10251	0.67	0.06546	not specified		Piaskowski 1960a, 574, Tab. 1; Zimny 1965, 73, Tab. 1; Orzechowski 2013, 32, Tab. 3
10	Jeziorko	Kielce	338094.30	641756.03	Roman Period		Ore, hematite dust	Jeziorko_O_HCM	HCM	7.57188	0.200116	2.30245	0	0.2412	1.43	0.039276	not specified		Piaskowski 1960a, 574, Tab. 1; Zimny 1965, 73, Tab. 1; Orzechowski 2013, 32, Tab. 3
11	Kunów (Site 1)	Ostrowiec Świętokrzyski	344239.67	656816.42	Roman Period (Early - Phase B2)	ore from Slag Block 12	Ore, limonite	Kunów_O_HCM	HCM	13.6154	0.793317	0	0	0.24723	0.11	0.48004	not specified		Piaskowski 1960a, 574, Tab. 1; Zimny 1965, 73, Tab. 1; Orzechowski 2013, 32, Tab. 3; chronology after Orzechowski 2013, Appendix 1
14	Kunów (Site 1)	Ostrowiec Świętokrzyski	344239.67	656816.42	Roman Period (Early - Phase B2)	Trench 26	Ore	Kunów_O_HCM	HCM	21.9351	0.443114	0	0	0	0.72803	0.558592	not specified		Nosek 1966, 182, Tab. III; chronology after Orzechowski 2013, Appendix 1
35	not specified	approximate region centre	333500.46	648284.64	Roman Period	KB24a	Ore	NN_O_HCM	HCM	9.348	0.200116	8.68581	0	0.21708	0.317545	0.061096	not specified		Bielenin 1992, Tab. 24; Bielenin et al. 1998, 161
36	not specified	approximate region centre	333500.46	648284.64	Roman Period	KB24b	Ore	NN_O_HCM	HCM	7.15122	0.157234	8.23062	0	0.15075	0.0007745	0.039276	not specified		Bielenin 1992, Tab. 24; Bielenin et al. 1998, 161
37	not specified	approximate region centre	333500.46	648284.64	Roman Period	KB24c	Ore	NN_O_HCM	HCM	2.77636	0.235851	1.03214	0	0.15678	0.472445	0.052368	not specified		Bielenin 1992, Tab. 24; Bielenin et al. 1998, 161
38	not specified	approximate region centre	333500.46	648284.64	Roman Period	KB24d	Ore	NN_O_HCM	HCM	1.05632	0.764729	0.63516	0	0.09045	2.3932	0.02182	not specified		Bielenin 1992, Tab. 24; Bielenin et al. 1998, 161
48	Osiny	Starachowice	371240.57	646569.27	Roman Period		Ore, limonite dust	Osiny_O_HCM	HCM	11.3765	0.157234	2.29187	0	0	0.97	0.187652	not specified		Zimny 1965, 73, Tab. 1; Orzechowski 2013, 32, Tab. 3
49	Podchełmie (Site 1)	Kielce	336534.98	649119.04	Roman Period		Ore, hematite dust	Podchełmie_O_HCM	HCM	3.0381	2.07263	2.14366	0	0.13266	0	1.44448	not specified		Piaskowski 1960a, 574, Tab. 1; Zimny 1965, 73, Tab. 1; Orzechowski 2013, 32, Tab. 3
51	Rudki	Kielce	338896.79	646713.23	Roman Period		Ore, hematite dust	Rudki_O_HCM	HCM	5.77706	0.164381	2.32363	0	0.22914	1.51	0	not specified		Zimny 1965, 73, Tab. 1; Orzechowski 2013, 32, Tab. 3
53	Rudki	Kielce	338896.79	646713.23	Roman Period		Ore, hematite, sorted	Rudki_O_HCM	HCM	10.3669	0.200116	2.21247	0	0.1809	0.162645	0.02	not specified		Pleiner, Radwan 1962, 312
54	Rudki	Kielce	338896.79	646713.23	Roman Period		Ore, hematite, not sorted	Rudki_O_HCM	HCM	7.2447	0.200116	1.91077	0	0.16281	0.162645	0.02	not specified		Pleiner, Radwan 1962, 312
56	Rudki, Staszic Mine (Site 2)	Kielce	338468.23	646683.09	Roman Period		Ore, hematite, red/dark brown	Rudki Mine_O_HCM	HCM	9.348	0.200116	8.68581	0	0.21708	0.41	0.061096	not specified		Bielenin 1974, 98; Bieleniń, Holewiński 1961, 135; Piaskowski 1963a, 33, Tab. V; Radwan 1962, 256, Tab. 1; Hensel 1986, 80, Tab. 2
57	Rudki, Staszic Mine (Site 2)	Kielce	338468.23	646683.09	Roman Period		Ore, hematite, red ("cream")	Rudki Mine_O_HCM	HCM	7.16992	0.157234	8.23062	0	0.15075	0	0.039276	not specified		Bielenin 1974, 98; Bieleniń, Holewiński 1961, 135; Piaskowski 1963a, 33, Tab. V; Radwan 1962, 256, Tab. 1; Hensel 1986, 80, Tab. 2
58	Rudki, Staszic Mine (Site 2)	Kielce	338468.23	646683.09	Roman Period		Ore, hematite (+siderite)	Rudki Mine_O_HCM	HCM	2.77636	0.235851	1.03214	0	0.15678	0.61	0.052368	not specified		Bielenin 1974, 98; Bieleniń, Holewiński 1961, 135; Piaskowski 1963a, 33, Tab. V; Radwan 1962, 256, Tab. 1; Hensel 1986, 80, Tab. 2
59	Rudki, Staszic Mine (Site 2)	Kielce	338468.23	646683.09	Roman Period		Ore, limonite	Rudki Mine_O_HCM	HCM	1.05632	0.764729	0.63516	0	0.09045	3.09	0.02182	not specified		Bielenin 1974, 98; Bieleniń, Holewiński 1961, 135; Piaskowski 1963a, 33, Tab. V; Radwan 1962, 256, Tab. 1; Hensel 1986, 80, Tab. 2
61	Skały, Site 1	Kielce	338670.26	651486.77	Roman Period (Phases B1-C2)	1396	Ore, hematite	Skały 1_O_HCM	HCM	0.710448	0.050029	1.01096	0.041505	0.07839	0.01549	0.13092	ICP-ES/MS		Bielenin et al. 1998, 161; chronology after Orzechowski 2013, Appendix 1
124	Milanówek-Falęcin	Grodzisk Mazowiecki-Pruszków	476623.35	614030.29	undated	R1	Ore	Milanówek-Falęcin_O_MAS	MAS	27.2027	0.57176	1.27032	0	0.0603	4.1823	0.484404	not specified		Hensel 1986, 80, Tab. 1; Orzechowski 2013, 32, Tab. 2; Thelemann et al. 2017, 3, Tab. 1; Woźniak 2018, 373, Tab. 1
125	Milanówek-Falęcin	Grodzisk Mazowiecki-Pruszków	476623.35	614030.29	undated	R2	Ore	Milanówek-Falęcin_O_MAS	MAS	25.9407	0.57176	1.27032	0	0.0603	0.9294	1.17828	not specified		Hensel 1986, 80, Tab. 1; Orzechowski 2013, 32, Tab. 2; Thelemann et al. 2017, 3, Tab. 1; Woźniak 2018, 373, Tab. 1
126	Milanówek-Falęcin	Grodzisk Mazowiecki-Pruszków	476623.35	614030.29	undated	R3	Ore	Milanówek-Falęcin_O_MAS	MAS	11.2176	1.57234	1.79962	0	0.1809	10.4558	1.64959	not specified		Hensel 1986, 80, Tab. 1; Orzechowski 2013, 32, Tab. 2; Thelemann et al. 2017, 3, Tab. 1; Woźniak 2018, 373, Tab. 1
127	Milanówek-Falęcin	Grodzisk Mazowiecki-Pruszków	476623.35	614030.29	undated	R4	Ore	Milanówek-Falęcin_O_MAS	MAS	33.3724	0.57176	0.84688	0	0.06633	0.766755	0.85098	not specified		Hensel 1986, 80, Tab. 1; Orzechowski 2013, 32, Tab. 2; Thelemann et al. 2017, 3, Tab. 1; Woźniak 2018, 373, Tab. 1
128	Biskupice	Pruszków	479100.51	615306.90	undated	1	Ore	Biskupice_O_MAS	MAS	6.26316	0.557466	0	0	0.05427	5.15043	0.69824	not specified		Kowalczuk et al. 1980, Tab. 1; Woyda 2002, 145, Tab. 2; Orzechowski 2013, 32, Tab. 1
129	Biskupice?	Pruszków	479100.51	615306.90	undated	1?	Ore	Biskupice?_O_MAS	MAS	14.0687	0.85764	0	0	0.13266	5.77002	0.61096	not specified		Kowalczuk et al. 1980, Tab. 1; Woyda 2002, 145, Tab. 2; Orzechowski 2013, 32, Tab. 1
130	Parzniew	Pruszków	478007.13	620720.90	undated	2	Ore	Parzniew_O_MAS	MAS	22.8091	1.11493	0	0	0.21708	2.55585	0.41458	not specified		Kowalczuk et al. 1980, Tab. 1; Woyda 2002, 145, Tab. 2; Orzechowski 2013, 32, Tab. 1
131	Grudów/Brwinów	Pruszków	476362.07	615928.68	undated	4	Ore	Grudów/Brwinów_O_MAS	MAS	31.4093	0.50029	0	0	0.06633	1.27792	0.28366	not specified		Kowalczuk et al. 1980, Tab. 1; Woyda 2002, 145, Tab. 2; Orzechowski 2013, 32, Tab. 1
132	Chrzanów Mały	Grodzisk Mazowiecki	475778.01	611850.72	undated	5	Ore	Chrzanów Mały_O_MAS	MAS	24.8657	0.550319	0	0	0.36783	2.12987	0.17456	not specified		Kowalczuk et al. 1980, Tab. 1; Woyda 2002, 145, Tab. 2; Orzechowski 2013, 32, Tab. 1
133	Buszyce/Drybus	Grodzisk Mazowiecki	474896.54	598406.57	undated	8	Ore	Buszyce/Drybus_O_MAS	MAS	12.9002	2.32278	0	0	0.4824	1.89753	0.28366	not specified		Kowalczuk et al. 1980, Tab. 1; Woyda 2002, 145, Tab. 2; Orzechowski 2013, 32, Tab. 1
134	Seroki - Wieś	Sochaczew	482942.16	598817.40	undated	12	Ore	Seroki_O_MAS	MAS	16.2188	1.92969	0	0	0.39798	0.271075	0.17456	not specified		Kowalczuk et al. 1980, Tab. 1; Woyda 2002, 145, Tab. 2; Orzechowski 2013, 32, Tab. 1
135	Bramki-Wola Łuszczewska/Nowa Górna	Warszawa-Zachód	484265.67	603740.92	undated	13	Ore	Bramki_O_MAS	MAS	7.66536	0.85764	0	0	0.15075	0.658325	0.30548	not specified		Kowalczuk et al. 1980, Tab. 1; Woyda 2002, 145, Tab. 2; Orzechowski 2013, 32, Tab. 1
136	Piorunów	Warszawa-Zachód	482867.38	606816.25	undated	14	Ore	Piorunów_O_MAS	MAS	18.9764	0.678965	0	0	0.21708	0.193625	0.15274	not specified		Kowalczuk et al. 1980, Tab. 1; Woyda 2002, 145, Tab. 2; Orzechowski 2013, 32, Tab. 1
137	Rochaliki	Warszawa-Zachód	485275.10	607239.58	undated	15	Ore	Rochaliki_O_MAS	MAS	22.3885	2.03689	0	0	0.13266	0.85195	0.19638	not specified		Kowalczuk et al. 1980, Tab. 1; Woyda 2002, 145, Tab. 2; Orzechowski 2013, 32, Tab. 1
138	Radzików (Site 3)	Warszawa-Zachód	484503.77	610565.22	undated	16	Ore	Radzików_O_MAS	MAS	19.958	1.00058	0	0	0.18693	2.4784	0.17456	not specified		Kowalczuk et al. 1980, Tab. 1; Woyda 2002, 145, Tab. 2; Orzechowski 2013, 32, Tab. 1
139	Rokitno	Warszawa-Zachód	482086.86	613338.24	undated	17	Ore	Rokitno_O_MAS	MAS	17.2003	1.80819	0	0	0.23517	0.69705	0.28366	not specified		Kowalczuk et al. 1980, Tab. 1; Woyda 2002, 145, Tab. 2; Orzechowski 2013, 32, Tab. 1
140	Rokitno	Warszawa-Zachód	482086.87	613338.24	undated	18	Ore	Rokitno_O_MAS	MAS	21.1265	0.971992	0	0	0.16281	1.12302	0.24002	not specified		Kowalczuk et al. 1980, Tab. 1; Woyda 2002, 145, Tab. 2; Orzechowski 2013, 32, Tab. 1
141	Zalesie/Wojcieszyn	Warszawa-Zachód	490412.47	620019.35	undated	21	Ore	Zalesie/Wojcieszyn_O_MAS	MAS	4.51041	2.08692	0	0	0.36783	0.255585	0.48004	not specified		Kowalczuk et al. 1980, Tab. 1; Woyda 2002, 145, Tab. 2; Orzechowski 2013, 32, Tab. 1
142	Janów	Warszawa-Zachód	490015.59	626951.45	undated	26	Ore	Janów_O_MAS	MAS	26.6652	0.557466	0	0	0.13266	0.94489	0.61096	not specified		Kowalczuk et al. 1980, Tab. 1; Woyda 2002, 145, Tab. 2; Orzechowski 2013, 32, Tab. 1
143	Latchorzew	Warszawa-Zachód	488401.63	626700.09	undated	28	Ore	Latchorzew_O_MAS	MAS	16.546	0.671818	0	0	0.1809	2.59457	0.50186	not specified		Kowalczuk et al. 1980, Tab. 1; Woyda 2002, 145, Tab. 2; Orzechowski 2013, 32, Tab. 1
144	Ożarów Mazowiecki/Bronisze	Warszawa-Zachód	484803.29	624517.27	undated	29	Ore	Ożarów Mazowiecki_O_MAS	MAS	13.5079	4.60982	0	0	0.41607	3.44652	0.50186	not specified		Kowalczuk et al. 1980, Tab. 1; Woyda 2002, 145, Tab. 2; Orzechowski 2013, 32, Tab. 1
145	Buszyce, Site 9	Brzeg	324910.54	402750.87	Roman Period (c. AD 375-450)	1	Ore, lean	Buszyce_O_SIL	SIL	18.3408	0.07147	1.22798	0.738789	0.0603	0.147155	0.048004	not specified		Niśkiewicz 1989, 202-203, Tab. 1, 208, Tab. 2; Orzechowski 2013, 40, Tab. 6; site chronology after Lehnhardt 2019, 219-220, Tab. 54
146	Buszyce, Site 9	Brzeg	324910.54	402750.87	Roman Period (c. AD 375-450)	5	Ore, rich	Buszyce_O_SIL	SIL	4.40291	0.128646	0.301701	0.290535	0.15075	1.549	0.048004	not specified		Niśkiewicz 1989, 202-203, Tab. 1, 208, Tab. 2; Orzechowski 2013, 40, Tab. 6; site chronology after Lehnhardt 2019, 219-220, Tab. 54
147	Bystrzyce (Buszyce, Site 9?)	Brzeg	324910.54	402750.87	Roman Period (c. AD 375-450?)	12	Ore, rich roasted	Bystrzyce_O_SIL	SIL	6.94556	0.07147	0.640453	0.340341	0.04221	0.906165	0.584776	not specified		Niśkiewicz 1989, 202-203, Tab. 1, 208, Tab. 2; Orzechowski 2013, 40, Tab. 6; site chronology after Lehnhardt 2019, 219-220, Tab. 54
154	Młokicie, slope drilling	Namysłów	360176.54	401008.62	present-day	bio14-1	Ore, bog	Młokicie_O_SIL	SIL	24.3515	1.35793	0.95274	0.49806	0	1.93625	1.39648	p-ED-XRF		Thelemann et al. 2017, 482, Tab. 4
155	Młokicie, riverbed survey	Namysłów	360176.54	401008.62	present-day	bio15-1	Ore, bog	Młokicie_O_SIL	SIL	19.2101	1.07205	1.00567	0.41505	0	2.55585	1.00372	p-ED-XRF		Thelemann et al. 2017, 482, Tab. 4
156	Młokicie, riverbed survey	Namysłów	360176.54	401008.62	present-day	bio15-2	Ore, bog	Młokicie_O_SIL	SIL	14.1622	1.14352	0.89981	0.41505	0	3.17545	1.091	p-ED-XRF		Thelemann et al. 2017, 482, Tab. 4
157	Młokicie, riverbed survey	Namysłów	360176.54	401008.62	present-day	bio15-3	Ore, bog	Młokicie_O_SIL	SIL	13.835	1.35793	1.11153	0.33204	0	4.41465	0.96008	p-ED-XRF		Thelemann et al. 2017, 482, Tab. 4
158	Młokicie, riverbed survey	Namysłów	360176.54	401008.62	present-day	bio16-1	Ore, bog	Młokicie_O_SIL	SIL	18.2753	1.14352	1.53497	0.66408	0	2.24605	1.04736	p-ED-XRF		Thelemann et al. 2017, 482, Tab. 4
159	Młokicie, riverbed survey	Namysłów	360176.54	401008.62	present-day	bio16-2	Ore, bog	Młokicie_O_SIL	SIL	13.7883	1.14352	1.48204	0.49806	0	2.0137	1.17828	p-ED-XRF		Thelemann et al. 2017, 482, Tab. 4
160	Młokicie, riverbed survey	Namysłów	360176.54	401008.62	present-day	bio16-3	Ore, bog	Młokicie_O_SIL	SIL	14.3959	1.35793	1.64083	0.58107	0	2.3235	0.96008	p-ED-XRF		Thelemann et al. 2017, 482, Tab. 4
161	Młokicie, riverbank soil profile	Namysłów	360176.54	401008.62	present-day	bio21-1	Ore, bog	Młokicie_O_SIL	SIL	21.033	0.92911	1.79962	0.8301	0	2.1686	0.78552	p-ED-XRF		Thelemann et al. 2017, 482, Tab. 4
162	Młokicie, riverbank soil profile	Namysłów	360176.54	401008.62	present-day	bio21-2	Ore, bog	Młokicie_O_SIL	SIL	21.3134	0.92911	1.90548	0.8301	0	2.24605	0.74188	p-ED-XRF		Thelemann et al. 2017, 482, Tab. 4
172	Pawłowice, slope drilling	Namysłów	366470.33	409376.09	present-day	bio12-1	Ore, bog	Pawłowice_O_SIL	SIL	24.632	0.57176	0.89981	0.49806	0	0.38725	0.6546	p-ED-XRF		Thelemann et al. 2017, 482, Tab. 4
173	Pawłowice, slope drilling	Namysłów	366470.33	409376.09	present-day	bio13-1	Ore, bog	Pawłowice_O_SIL	SIL	20.6123	0.92911	1.85255	0.74709	0	1.47155	1.13464	p-ED-XRF		Thelemann et al. 2017, 482, Tab. 4
174	Pielgrzymowice, slope survey	Namysłów	362170.84	400128.88	present-day	bio05-1	Ore, bog	Pielgrzymowice_O_SIL	SIL	24.0244	1.92969	1.37618	0.41505	0	0.7745	1.65832	p-ED-XRF		Thelemann et al. 2017, 482, Tab. 4
175	Pielgrzymowice, slope survey	Namysłów	362170.84	400128.88	present-day	bio05-2	Ore, bog	Pielgrzymowice_O_SIL	SIL	25.1929	2.00116	1.42911	0.41505	0	0.7745	1.83288	p-ED-XRF		Thelemann et al. 2017, 482, Tab. 4
176	Pielgrzymowice, slope survey	Namysłów	362170.84	400128.88	present-day	bio06-1	Ore, bog	Pielgrzymowice_O_SIL	SIL	25.0526	1.78675	1.42911	0.41505	0	0.7745	1.61468	p-ED-XRF		Thelemann et al. 2017, 482, Tab. 4
177	Pielgrzymowice, slope survey	Namysłów	362170.84	400128.88	present-day	bio07-1	Ore, bog	Pielgrzymowice_O_SIL	SIL	24.4918	2.42998	1.27032	0.33204	0	1.47155	1.65832	p-ED-XRF		Thelemann et al. 2017, 482, Tab. 4
178	Pielgrzymowice, slope survey	Namysłów	362170.84	400128.88	present-day	bio07-2	Ore, bog	Pielgrzymowice_O_SIL	SIL	21.7341	4.57408	1.37618	0.33204	0	3.4078	1.22192	p-ED-XRF		Thelemann et al. 2017, 482, Tab. 4
179	Pielgrzymowice, slope survey	Namysłów	362170.84	400128.88	present-day	bio08-1	Ore, bog	Pielgrzymowice_O_SIL	SIL	24.3983	3.43056	1.11153	0.24903	0	2.1686	1.39648	p-ED-XRF		Thelemann et al. 2017, 482, Tab. 4
192	Pielgrzymowice, vicinity, clearance cairn	Namysłów	362170.84	400128.88	present-day	bio09-1	Ore, bog	Pielgrzymowice_O_SIL	SIL	14.9568	0.78617	1.0586	0.41505	0	1.8588	1.04736	p-ED-XRF		Thelemann et al. 2017, 482, Tab. 4
193	Pielgrzymowice, vicinity, clearance cairn	Namysłów	362170.84	400128.88	present-day	bio09-2	Ore, bog	Pielgrzymowice_O_SIL	SIL	11.0306	0.7147	1.21739	0.58107	0	1.93625	0.78552	p-ED-XRF		Thelemann et al. 2017, 482, Tab. 4
194	Pielgrzymowice, vicinity, clearance cairn	Namysłów	362170.84	400128.88	present-day	bio10-1	Ore, bog	Pielgrzymowice_O_SIL	SIL	17.9482	0.64323	1.74669	0.58107	0	2.24605	0.8728	p-ED-XRF		Thelemann et al. 2017, 482, Tab. 4
195	Pielgrzymowice, vicinity, clearance cairn	Namysłów	362170.84	400128.88	present-day	bio10-2	Ore, bog	Pielgrzymowice_O_SIL	SIL	20.0515	0.7147	1.48204	0.49806	0	2.0137	0.91644	p-ED-XRF		Thelemann et al. 2017, 482, Tab. 4
196	Pielgrzymowice, vicinity, clearance cairn	Namysłów	362170.84	400128.88	present-day	bio11-1	Ore, bog	Pielgrzymowice_O_SIL	SIL	15.4242	0.7147	1.11153	0.33204	0	1.0843	0.8728	p-ED-XRF		Thelemann et al. 2017, 482, Tab. 4
197	Pielgrzymowice, vicinity, clearance cairn	Namysłów	362170.84	400128.88	present-day	bio11-2	Ore, bog	Pielgrzymowice_O_SIL	SIL	15.6579	0.57176	1.00567	0.41505	0	1.2392	0.82916	p-ED-XRF		Thelemann et al. 2017, 482, Tab. 4
198	Pogorzela, Site 1	Brzeg	325481.92	393880.26	Roman Period	4	Ore, bog	Pogorzela_O_SIL	SIL	5.39847	0.100058	0.762192	0	0.04221	0	0	not specified		Niśkiewicz 1989, 202-203, Tab. 1; Orzechowski 2013, 40, Tab. 6
200	Przylesie Dolne, Site 6	Brzeg	322231.26	389097.88	Roman Period (c. AD 375-450)	1	Ore, bog roasted	Przylesie Dolne_O_SIL	SIL	14.1529	2.54433	1.86843	0.66408	0.28341	3.29937	1.11718	atomic absorption, spectrometry, titration		Muszer 1998, 49, Tab. 1, 57, Tab. 7; Orzechowski 2013, 40, Tab. 5; site chronology after Lehnhardt 2019, 219-220, Tab. 54
201	Przylesie Dolne, Site 6	Brzeg	322231.26	389097.88	Roman Period (c. AD 375-450)	1b	Ore, bog roasted and not roasted	Przylesie Dolne_O_SIL	SIL	14.5174	0.414526	1.70964	0.406749	0.10251	0.394995	1.13028	atomic absorption, spectrometry, titration		Muszer 1998, 49, Tab. 1, 57, Tab. 7; Orzechowski 2013, 40, Tab. 5; site chronology after Lehnhardt 2019, 219-220, Tab. 54
202	Przylesie Dolne, Site 6	Brzeg	322231.26	389097.88	Roman Period (c. AD 375-450)	5	Ore, bog roasted	Przylesie Dolne_O_SIL	SIL	10.4511	1.75816	1.19093	0.439953	0.13266	0.51117	1.43139	atomic absorption, spectrometry, titration		Muszer 1998, 49, Tab. 1, 57, Tab. 7; Orzechowski 2013, 40, Tab. 5; site chronology after Lehnhardt 2019, 219-220, Tab. 54
203	Przylesie Dolne, Site 6	Brzeg	322231.26	389097.88	Roman Period (c. AD 375-450)	7	Ore, bog roasted	Przylesie Dolne_O_SIL	SIL	9.91823	0.800464	0.936861	0.348642	0.09045	0.29431	1.08227	atomic absorption, spectrometry, titration		Muszer 1998, 49, Tab. 1, 57, Tab. 7; Orzechowski 2013, 40, Tab. 5; site chronology after Lehnhardt 2019, 219-220, Tab. 54
204	Przylesie Dolne, Site 6	Brzeg	322231.26	389097.88	Roman Period (c. AD 375-450)	8b	Ore, bog roasted	Przylesie Dolne_O_SIL	SIL	19.7477	1.28646	3.11228	1.02932	0.22914	0.534405	0.833524	atomic absorption, spectrometry, titration		Muszer 1998, 49, Tab. 1, 57, Tab. 7; Orzechowski 2013, 40, Tab. 5; site chronology after Lehnhardt 2019, 219-220, Tab. 54
205	Przylesie Dolne, Site 6	Brzeg	322231.26	389097.88	Roman Period (c. AD 375-450)	15	Ore, bog roasted and smelted	Przylesie Dolne_O_SIL	SIL	12.7366	0.800464	1.12212	0.456555	0.09648	0.18588	0.907712	atomic absorption, spectrometry, titration		Muszer 1998, 49, Tab. 1, 57, Tab. 7; Orzechowski 2013, 40, Tab. 5; site chronology after Lehnhardt 2019, 219-220, Tab. 54
206	Rychnów, alluvial fan drilling	Namysłów	357892.60	415266.76	present-day	bio01-1	Ore, bog	Rychnów_O_SIL	SIL	9.06756	1.21499	0.89981	0.16602	0	1.16175	2.05108	p-ED-XRF		Thelemann et al. 2017, 484 Tab. 5
207	Rychnów, alluvial fan drilling	Namysłów	357892.60	415266.76	present-day	bio02-1	Ore, bog	Rychnów_O_SIL	SIL	6.40338	1.57234	0.89981	0.08301	0	0.3098	2.05108	p-ED-XRF		Thelemann et al. 2017, 484 Tab. 5
208	Rychnów, alluvial fan drilling	Namysłów	357892.60	415266.76	present-day	bio03-1	Ore, bog	Rychnów_O_SIL	SIL	4.95444	5.28878	1.0586	0	0	0.38725	3.01116	p-ED-XRF		Thelemann et al. 2017, 484 Tab. 5
209	Rychnów, alluvial fan drilling	Namysłów	357892.60	415266.76	present-day	bio04-1	Ore, bog	Rychnów_O_SIL	SIL	4.86096	13.3649	1.79962	0	0	0.4647	1.57104	p-ED-XRF		Thelemann et al. 2017, 484 Tab. 5
229	Bargły	Częstochowa	315722.67	508590.30	present-day (?)		Ore, limonite	Bargły_O_JUR	JUR	9.33865	0.593201	3.38752	0	0.21708	0.73	0.37094	not specified		Zimny 1966, 38, Tab. 1
230	Józefów (Wysoka Lelowska)	Myszków	307611.54	523417.70	present-day (?)		Ore, hematite	Józefów_O_JUR	JUR	8.34309	0.464555	3.78979	0	0.17487	0	0.471312	not specified		Zimny 1966, 38, Tab. 1
231	Kamienica Polska	Częstochowa	312426.15	510574.00	present-day (?)		Ore, hematite	Kamienica Polska_O_JUR	JUR	7.99254	0.07147	1.72022	0	0	0	0.148376	not specified		Zimny 1966, 38, Tab. 1
232	Kamienica Polska	Częstochowa	312426.15	510574.00	present-day (?)		Ore, limonite	Kamienica Polska_O_JUR	JUR	5.79576	2.93027	1.50321	0	0	0	0.1091	not specified		Zimny 1966, 38, Tab. 1
234	Łaziec, Maria mine	Częstochowa	317100.54	502953.50	present-day (?)		Ore, limonite	Łaziec_O_JUR	JUR	9.05354	1.00773	3.86389	0	0.3015	0.66	0.34912	not specified		Zimny 1966, 38, Tab. 1
239	Wąsosz, Maria mine	Częstochowa (Konopiska Commune)	319016.72	504114.35	present-day (?)		Ore, limonite	Wąsosz_O_JUR	JUR	7.57188	1.68669	0	0	0.10854	0.8	0.388396	not specified		Zimny 1966, 38, Tab. 1
240	Wąsosz, Maria mine	Częstochowa (Konopiska Commune)	319016.72	504114.35	present-day (?)		Ore, limonite	Wąsosz_O_JUR	JUR	9.25452	0.936257	4.28733	0	0.21708	0.66	0.379668	not specified		Zimny 1966, 38, Tab. 1

## Sheet: Boxplot Ores Ca RAW
	XLSTAT 2021.5.1.1242 - Univariate plots - Start time: 11/04/2023 at 15:47:43 / End time: 11/04/2023 at 15:47:44 / Microsoft Excel 11.08404
	Quantitative data: Workbook = ZZ Electronic Supplement 1 For CORRECTION Nos. 206-214.xls / Sheet = Ores Ca RAW / Range = 'Ores Ca RAW '!$L$8:$L$91 / 83 rows and 1 column
	Subsamples: Workbook = ZZ Electronic Supplement 1 For CORRECTION Nos. 206-214.xls / Sheet = Ores Ca RAW / Range = 'Ores Ca RAW '!$J$8:$J$91 / 83 rows and 1 column
	Descriptive statistics (Quantitative data):
	Statistic	Ca | Region-HCM	Ca | Region-JUR	Ca | Region-MAS	Ca | Region-SIL
	Nbr. of observations	18	7	21	37
	Minimum	0.050029	0.07147	0.50029	0.07147
	Maximum	2.07263	2.93027	4.60982	13.3649
	1st Quartile	0.173315	0.528878	0.57176	0.7147
	Median	0.200116	0.936257	0.85764	1.14352
	3rd Quartile	0.684325	1.34721	1.80819	1.75816
	Mean	0.434379	1.0986	1.25719	1.66622
	Variance (n-1)	0.234441	0.907986	0.957604	5.17933
	Standard deviation (n-1)	0.484191	0.952883	0.978573	2.27581
	Box plots:

## Sheet: XLSTAT_20230411_154658_1_HID
1	0	1.17437	0.684325	1	0	2.10874	1.34721	1	0	3.18834	1.80819	1	0	4.25	1.75816
2	1	1.17387	0.173315	2	1	2.10843	0.528878	2	1	3.1878	0.57176	2	1	4.24928	0.7147
3	2	1.17337	0.684325	3	2	2.10812	1.34721	3	2	3.18726	1.80819	3	2	4.24857	1.75816
4	3	1.17287	0.173315	4	3	2.10781	0.528878	4	3	3.18673	0.57176	4	3	4.24785	0.7147
5	4	1.17238	0.684325	5	4	2.1075	1.34721	5	4	3.18619	1.80819	5	4	4.24714	1.75816
6	5	1.17188	0.173315	6	5	2.10718	0.528878	6	5	3.18565	0.57176	6	5	4.24642	0.7147
7	6	1.17138	0.684325	7	6	2.10687	1.34721	7	6	3.18511	1.80819	7	6	4.24571	1.75816
8	7	1.17088	0.173315	8	7	2.10656	0.528878	8	7	3.18457	0.57176	8	7	4.24499	0.7147
9	8	1.17038	0.684325	9	8	2.10625	1.34721	9	8	3.18403	1.80819	9	8	4.24428	1.75816
10	9	1.16988	0.173315	10	9	2.10594	0.528878	10	9	3.18349	0.57176	10	9	4.24356	0.7147
11	10	1.16938	0.684325	11	10	2.10563	1.34721	11	10	3.18295	1.80819	11	10	4.24285	1.75816
12	11	1.16888	0.173315	12	11	2.10532	0.528878	12	11	3.18241	0.57176	12	11	4.24213	0.7147
13	12	1.16838	0.684325	13	12	2.10501	1.34721	13	12	3.18188	1.80819	13	12	4.24142	1.75816
14	13	1.16789	0.173315	14	13	2.1047	0.528878	14	13	3.18134	0.57176	14	13	4.2407	0.7147
15	14	1.16739	0.684325	15	14	2.10438	1.34721	15	14	3.1808	1.80819	15	14	4.23999	1.75816
16	15	1.16689	0.173315	16	15	2.10407	0.528878	16	15	3.18026	0.57176	16	15	4.23927	0.7147
17	16	1.16639	0.684325	17	16	2.10376	1.34721	17	16	3.17972	1.80819	17	16	4.23856	1.75816
18	17	1.16589	0.173315	18	17	2.10345	0.528878	18	17	3.17918	0.57176	18	17	4.23784	0.7147
19	18	1.16539	0.684325	19	18	2.10314	1.34721	19	18	3.17864	1.80819	19	18	4.23712	1.75816
20	19	1.16489	0.173315	20	19	2.10283	0.528878	20	19	3.1781	0.57176	20	19	4.23641	0.7147
21	20	1.16439	0.684325	21	20	2.10252	1.34721	21	20	3.17756	1.80819	21	20	4.23569	1.75816
22	21	1.16389	0.173315	22	21	2.10221	0.528878	22	21	3.17703	0.57176	22	21	4.23498	0.7147
23	22	1.1634	0.684325	23	22	2.10189	1.34721	23	22	3.17649	1.80819	23	22	4.23426	1.75816
24	23	1.1629	0.173315	24	23	2.10158	0.528878	24	23	3.17595	0.57176	24	23	4.23355	0.7147
25	24	1.1624	0.684325	25	24	2.10127	1.34721	25	24	3.17541	1.80819	25	24	4.23283	1.75816
26	25	1.1619	0.173315	26	25	2.10096	0.528878	26	25	3.17487	0.57176	26	25	4.23212	0.7147
27	26	1.1614	0.684325	27	26	2.10065	1.34721	27	26	3.17433	1.80819	27	26	4.2314	1.75816
28	27	1.1609	0.173315	28	27	2.10034	0.528878	28	27	3.17379	0.57176	28	27	4.23069	0.7147
29	28	1.1604	0.684325	29	28	2.10003	1.34721	29	28	3.17325	1.80819	29	28	4.22997	1.75816
30	29	1.1599	0.173315	30	29	2.09972	0.528878	30	29	3.17271	0.57176	30	29	4.22926	0.7147
31	30	1.1594	0.684325	31	30	2.09941	1.34721	31	30	3.17218	1.80819	31	30	4.22854	1.75816
32	31	1.15891	0.173315	32	31	2.09909	0.528878	32	31	3.17164	0.57176	32	31	4.22783	0.7147
33	32	1.15841	0.684325	33	32	2.09878	1.34721	33	32	3.1711	1.80819	33	32	4.22711	1.75816
34	33	1.15791	0.173315	34	33	2.09847	0.528878	34	33	3.17056	0.57176	34	33	4.22639	0.7147
35	34	1.15741	0.684325	35	34	2.09816	1.34721	35	34	3.17002	1.80819	35	34	4.22568	1.75816
36	35	1.15691	0.173315	36	35	2.09785	0.528878	36	35	3.16948	0.57176	36	35	4.22496	0.7147
37	36	1.15641	0.684325	37	36	2.09754	1.34721	37	36	3.16894	1.80819	37	36	4.22425	1.75816
38	37	1.15591	0.173315	38	37	2.09723	0.528878	38	37	3.1684	0.57176	38	37	4.22353	0.7147
39	38	1.15541	0.684325	39	38	2.09692	1.34721	39	38	3.16786	1.80819	39	38	4.22282	1.75816
40	39	1.15491	0.173315	40	39	2.09661	0.528878	40	39	3.16733	0.57176	40	39	4.2221	0.7147
41	40	1.15441	0.684325	41	40	2.09629	1.34721	41	40	3.16679	1.80819	41	40	4.22139	1.75816
42	41	1.15392	0.173315	42	41	2.09598	0.528878	42	41	3.16625	0.57176	42	41	4.22067	0.7147
43	42	1.15342	0.684325	43	42	2.09567	1.34721	43	42	3.16571	1.80819	43	42	4.21996	1.75816
44	43	1.15292	0.173315	44	43	2.09536	0.528878	44	43	3.16517	0.57176	44	43	4.21924	0.7147
45	44	1.15242	0.684325	45	44	2.09505	1.34721	45	44	3.16463	1.80819	45	44	4.21853	1.75816
46	45	1.15192	0.173315	46	45	2.09474	0.528878	46	45	3.16409	0.57176	46	45	4.21781	0.7147
47	46	1.15142	0.684325	47	46	2.09443	1.34721	47	46	3.16355	1.80819	47	46	4.2171	1.75816
48	47	1.15092	0.173315	48	47	2.09412	0.528878	48	47	3.16301	0.57176	48	47	4.21638	0.7147
49	48	1.15042	0.684325	49	48	2.09381	1.34721	49	48	3.16248	1.80819	49	48	4.21567	1.75816
50	49	1.14992	0.173315	50	49	2.09349	0.528878	50	49	3.16194	0.57176	50	49	4.21495	0.7147
51	50	1.14943	0.684325	51	50	2.09318	1.34721	51	50	3.1614	1.80819	51	50	4.21423	1.75816
52	51	1.14893	0.173315	52	51	2.09287	0.528878	52	51	3.16086	0.57176	52	51	4.21352	0.7147
53	52	1.14843	0.684325	53	52	2.09256	1.34721	53	52	3.16032	1.80819	53	52	4.2128	1.75816
54	53	1.14793	0.173315	54	53	2.09225	0.528878	54	53	3.15978	0.57176	54	53	4.21209	0.7147
55	54	1.14743	0.684325	55	54	2.09194	1.34721	55	54	3.15924	1.80819	55	54	4.21137	1.75816
56	55	1.14693	0.173315	56	55	2.09163	0.528878	56	55	3.1587	0.57176	56	55	4.21066	0.7147
57	56	1.14643	0.684325	57	56	2.09132	1.34721	57	56	3.15816	1.80819	57	56	4.20994	1.75816
58	57	1.14593	0.173315	58	57	2.09101	0.528878	58	57	3.15763	0.57176	58	57	4.20923	0.7147
59	58	1.14543	0.684325	59	58	2.09069	1.34721	59	58	3.15709	1.80819	59	58	4.20851	1.75816
60	59	1.14494	0.173315	60	59	2.09038	0.528878	60	59	3.15655	0.57176	60	59	4.2078	0.7147
61	60	1.14444	0.684325	61	60	2.09007	1.34721	61	60	3.15601	1.80819	61	60	4.20708	1.75816
62	61	1.14394	0.173315	62	61	2.08976	0.528878	62	61	3.15547	0.57176	62	61	4.20637	0.7147
63	62	1.14344	0.684325	63	62	2.08945	1.34721	63	62	3.15493	1.80819	63	62	4.20565	1.75816
64	63	1.14294	0.173315	64	63	2.08914	0.528878	64	63	3.15439	0.57176	64	63	4.20494	0.7147
65	64	1.14244	0.684325	65	64	2.08883	1.34721	65	64	3.15385	1.80819	65	64	4.20422	1.75816
66	65	1.14194	0.173315	66	65	2.08852	0.528878	66	65	3.15331	0.57176	66	65	4.20351	0.7147
67	66	1.14144	0.684325	67	66	2.08821	1.34721	67	66	3.15278	1.80819	67	66	4.20279	1.75816
68	67	1.14094	0.173315	68	67	2.08789	0.528878	68	67	3.15224	0.57176	68	67	4.20207	0.7147
69	68	1.14045	0.684325	69	68	2.08758	1.34721	69	68	3.1517	1.80819	69	68	4.20136	1.75816
70	69	1.13995	0.173315	70	69	2.08727	0.528878	70	69	3.15116	0.57176	70	69	4.20064	0.7147
71	70	1.13945	0.684325	71	70	2.08696	1.34721	71	70	3.15062	1.80819	71	70	4.19993	1.75816
72	71	1.13895	0.173315	72	71	2.08665	0.528878	72	71	3.15008	0.57176	72	71	4.19921	0.7147
73	72	1.13845	0.684325	73	72	2.08634	1.34721	73	72	3.14954	1.80819	73	72	4.1985	1.75816
74	73	1.13795	0.173315	74	73	2.08603	0.528878	74	73	3.149	0.57176	74	73	4.19778	0.7147
75	74	1.13745	0.684325	75	74	2.08572	1.34721	75	74	3.14846	1.80819	75	74	4.19707	1.75816
76	75	1.13695	0.173315	76	75	2.08541	0.528878	76	75	3.14793	0.57176	76	75	4.19635	0.7147
77	76	1.13645	0.684325	77	76	2.08509	1.34721	77	76	3.14739	1.80819	77	76	4.19564	1.75816
78	77	1.13595	0.173315	78	77	2.08478	0.528878	78	77	3.14685	0.57176	78	77	4.19492	0.7147
79	78	1.13546	0.684325	79	78	2.08447	1.34721	79	78	3.14631	1.80819	79	78	4.19421	1.75816
80	79	1.13496	0.173315	80	79	2.08416	0.528878	80	79	3.14577	0.57176	80	79	4.19349	0.7147
81	80	1.13446	0.684325	81	80	2.08385	1.34721	81	80	3.14523	1.80819	81	80	4.19278	1.75816
82	81	1.13396	0.173315	82	81	2.08354	0.528878	82	81	3.14469	0.57176	82	81	4.19206	0.7147
83	82	1.13346	0.684325	83	82	2.08323	1.34721	83	82	3.14415	1.80819	83	82	4.19134	1.75816
84	83	1.13296	0.173315	84	83	2.08292	0.528878	84	83	3.14361	0.57176	84	83	4.19063	0.7147
85	84	1.13246	0.684325	85	84	2.0826	1.34721	85	84	3.14308	1.80819	85	84	4.18991	1.75816
86	85	1.13196	0.173315	86	85	2.08229	0.528878	86	85	3.14254	0.57176	86	85	4.1892	0.7147
87	86	1.13146	0.684325	87	86	2.08198	1.34721	87	86	3.142	1.80819	87	86	4.18848	1.75816
88	87	1.13097	0.173315	88	87	2.08167	0.528878	88	87	3.14146	0.57176	88	87	4.18777	0.7147
89	88	1.13047	0.684325	89	88	2.08136	1.34721	89	88	3.14092	1.80819	89	88	4.18705	1.75816
90	89	1.12997	0.173315	90	89	2.08105	0.528878	90	89	3.14038	0.57176	90	89	4.18634	0.7147
91	90	1.12947	0.684325	91	90	2.08074	1.34721	91	90	3.13984	1.80819	91	90	4.18562	1.75816
92	91	1.12897	0.173315	92	91	2.08043	0.528878	92	91	3.1393	0.57176	92	91	4.18491	0.7147
93	92	1.12847	0.684325	93	92	2.08012	1.34721	93	92	3.13876	1.80819	93	92	4.18419	1.75816
94	93	1.12797	0.173315	94	93	2.0798	0.528878	94	93	3.13823	0.57176	94	93	4.18348	0.7147
95	94	1.12747	0.684325	95	94	2.07949	1.34721	95	94	3.13769	1.80819	95	94	4.18276	1.75816
96	95	1.12697	0.173315	96	95	2.07918	0.528878	96	95	3.13715	0.57176	96	95	4.18205	0.7147
97	96	1.12648	0.684325	97	96	2.07887	1.34721	97	96	3.13661	1.80819	97	96	4.18133	1.75816
98	97	1.12598	0.173315	98	97	2.07856	0.528878	98	97	3.13607	0.57176	98	97	4.18062	0.7147
99	98	1.12548	0.684325	99	98	2.07825	1.34721	99	98	3.13553	1.80819	99	98	4.1799	1.75816
100	99	1.12498	0.173315	100	99	2.07794	0.528878	100	99	3.13499	0.57176	100	99	4.17918	0.7147
101	100	1.12448	0.684325	101	100	2.07763	1.34721	101	100	3.13445	1.80819	101	100	4.17847	1.75816
102	101	1.12398	0.173315	102	101	2.07732	0.528878	102	101	3.13391	0.57176	102	101	4.17775	0.7147
103	102	1.12348	0.684325	103	102	2.077	1.34721	103	102	3.13338	1.80819	103	102	4.17704	1.75816
104	103	1.12298	0.173315	104	103	2.07669	0.528878	104	103	3.13284	0.57176	104	103	4.17632	0.7147
105	104	1.12248	0.684325	105	104	2.07638	1.34721	105	104	3.1323	1.80819	105	104	4.17561	1.75816
106	105	1.12199	0.173315	106	105	2.07607	0.528878	106	105	3.13176	0.57176	106	105	4.17489	0.7147
107	106	1.12149	0.684325	107	106	2.07576	1.34721	107	106	3.13122	1.80819	107	106	4.17418	1.75816
108	107	1.12099	0.173315	108	107	2.07545	0.528878	108	107	3.13068	0.57176	108	107	4.17346	0.7147
109	108	1.12049	0.684325	109	108	2.07514	1.34721	109	108	3.13014	1.80819	109	108	4.17275	1.75816
110	109	1.11999	0.173315	110	109	2.07483	0.528878	110	109	3.1296	0.57176	110	109	4.17203	0.7147
111	110	1.11949	0.684325	111	110	2.07452	1.34721	111	110	3.12906	1.80819	111	110	4.17132	1.75816
112	111	1.11899	0.173315	112	111	2.0742	0.528878	112	111	3.12853	0.57176	112	111	4.1706	0.7147
113	112	1.11849	0.684325	113	112	2.07389	1.34721	113	112	3.12799	1.80819	113	112	4.16989	1.75816
114	113	1.11799	0.173315	114	113	2.07358	0.528878	114	113	3.12745	0.57176	114	113	4.16917	0.7147
115	114	1.11749	0.684325	115	114	2.07327	1.34721	115	114	3.12691	1.80819	115	114	4.16845	1.75816
116	115	1.117	0.173315	116	115	2.07296	0.528878	116	115	3.12637	0.57176	116	115	4.16774	0.7147
117	116	1.1165	0.684325	117	116	2.07265	1.34721	117	116	3.12583	1.80819	117	116	4.16702	1.75816
118	117	1.116	0.173315	118	117	2.07234	0.528878	118	117	3.12529	0.57176	118	117	4.16631	0.7147
119	118	1.1155	0.684325	119	118	2.07203	1.34721	119	118	3.12475	1.80819	119	118	4.16559	1.75816
120	119	1.115	0.173315	120	119	2.07172	0.528878	120	119	3.12421	0.57176	120	119	4.16488	0.7147
121	120	1.1145	0.684325	121	120	2.0714	1.34721	121	120	3.12368	1.80819	121	120	4.16416	1.75816
122	121	1.114	0.173315	122	121	2.07109	0.528878	122	121	3.12314	0.57176	122	121	4.16345	0.7147
123	122	1.1135	0.684325	123	122	2.07078	1.34721	123	122	3.1226	1.80819	123	122	4.16273	1.75816
124	123	1.113	0.173315	124	123	2.07047	0.528878	124	123	3.12206	0.57176	124	123	4.16202	0.7147
125	124	1.11251	0.684325	125	124	2.07016	1.34721	125	124	3.12152	1.80819	125	124	4.1613	1.75816
126	125	1.11201	0.173315	126	125	2.06985	0.528878	126	125	3.12098	0.57176	126	125	4.16059	0.7147
127	126	1.11151	0.684325	127	126	2.06954	1.34721	127	126	3.12044	1.80819	127	126	4.15987	1.75816
128	127	1.11101	0.173315	128	127	2.06923	0.528878	128	127	3.1199	0.57176	128	127	4.15916	0.7147
129	128	1.11051	0.684325	129	128	2.06892	1.34721	129	128	3.11936	1.80819	129	128	4.15844	1.75816
130	129	1.11001	0.173315	130	129	2.0686	0.528878	130	129	3.11883	0.57176	130	129	4.15773	0.7147
131	130	1.10951	0.684325	131	130	2.06829	1.34721	131	130	3.11829	1.80819	131	130	4.15701	1.75816
132	131	1.10901	0.173315	132	131	2.06798	0.528878	132	131	3.11775	0.57176	132	131	4.15629	0.7147
133	132	1.10851	0.684325	133	132	2.06767	1.34721	133	132	3.11721	1.80819	133	132	4.15558	1.75816
134	133	1.10802	0.173315	134	133	2.06736	0.528878	134	133	3.11667	0.57176	134	133	4.15486	0.7147
135	134	1.10752	0.684325	135	134	2.06705	1.34721	135	134	3.11613	1.80819	135	134	4.15415	1.75816
136	135	1.10702	0.173315	136	135	2.06674	0.528878	136	135	3.11559	0.57176	136	135	4.15343	0.7147
137	136	1.10652	0.684325	137	136	2.06643	1.34721	137	136	3.11505	1.80819	137	136	4.15272	1.75816
138	137	1.10602	0.173315	138	137	2.06611	0.528878	138	137	3.11451	0.57176	138	137	4.152	0.7147
139	138	1.10552	0.684325	139	138	2.0658	1.34721	139	138	3.11398	1.80819	139	138	4.15129	1.75816
140	139	1.10502	0.173315	140	139	2.06549	0.528878	140	139	3.11344	0.57176	140	139	4.15057	0.7147
141	140	1.10452	0.684325	141	140	2.06518	1.34721	141	140	3.1129	1.80819	141	140	4.14986	1.75816
142	141	1.10402	0.173315	142	141	2.06487	0.528878	142	141	3.11236	0.57176	142	141	4.14914	0.7147
143	142	1.10353	0.684325	143	142	2.06456	1.34721	143	142	3.11182	1.80819	143	142	4.14843	1.75816
144	143	1.10303	0.173315	144	143	2.06425	0.528878	144	143	3.11128	0.57176	144	143	4.14771	0.7147
145	144	1.10253	0.684325	145	144	2.06394	1.34721	145	144	3.11074	1.80819	145	144	4.147	1.75816
146	145	1.10203	0.173315	146	145	2.06363	0.528878	146	145	3.1102	0.57176	146	145	4.14628	0.7147
147	146	1.10153	0.684325	147	146	2.06331	1.34721	147	146	3.10966	1.80819	147	146	4.14557	1.75816
148	147	1.10103	0.173315	148	147	2.063	0.528878	148	147	3.10913	0.57176	148	147	4.14485	0.7147
149	148	1.10053	0.684325	149	148	2.06269	1.34721	149	148	3.10859	1.80819	149	148	4.14413	1.75816
150	149	1.10003	0.173315	150	149	2.06238	0.528878	150	149	3.10805	0.57176	150	149	4.14342	0.7147
151	150	1.09953	0.684325	151	150	2.06207	1.34721	151	150	3.10751	1.80819	151	150	4.1427	1.75816
152	151	1.09904	0.173315	152	151	2.06176	0.528878	152	151	3.10697	0.57176	152	151	4.14199	0.7147
153	152	1.09854	0.684325	153	152	2.06145	1.34721	153	152	3.10643	1.80819	153	152	4.14127	1.75816
154	153	1.09804	0.173315	154	153	2.06114	0.528878	154	153	3.10589	0.57176	154	153	4.14056	0.7147
155	154	1.09754	0.684325	155	154	2.06083	1.34721	155	154	3.10535	1.80819	155	154	4.13984	1.75816
156	155	1.09704	0.173315	156	155	2.06051	0.528878	156	155	3.10481	0.57176	156	155	4.13913	0.7147
157	156	1.09654	0.684325	157	156	2.0602	1.34721	157	156	3.10428	1.80819	157	156	4.13841	1.75816
158	157	1.09604	0.173315	158	157	2.05989	0.528878	158	157	3.10374	0.57176	158	157	4.1377	0.7147
159	158	1.09554	0.684325	159	158	2.05958	1.34721	159	158	3.1032	1.80819	159	158	4.13698	1.75816
160	159	1.09504	0.173315	160	159	2.05927	0.528878	160	159	3.10266	0.57176	160	159	4.13627	0.7147
161	160	1.09454	0.684325	161	160	2.05896	1.34721	161	160	3.10212	1.80819	161	160	4.13555	1.75816
162	161	1.09405	0.173315	162	161	2.05865	0.528878	162	161	3.10158	0.57176	162	161	4.13484	0.7147
163	162	1.09355	0.684325	163	162	2.05834	1.34721	163	162	3.10104	1.80819	163	162	4.13412	1.75816
164	163	1.09305	0.173315	164	163	2.05803	0.528878	164	163	3.1005	0.57176	164	163	4.1334	0.7147
165	164	1.09255	0.684325	165	164	2.05771	1.34721	165	164	3.09996	1.80819	165	164	4.13269	1.75816
166	165	1.09205	0.173315	166	165	2.0574	0.528878	166	165	3.09943	0.57176	166	165	4.13197	0.7147
167	166	1.09155	0.684325	167	166	2.05709	1.34721	167	166	3.09889	1.80819	167	166	4.13126	1.75816
168	167	1.09105	0.173315	168	167	2.05678	0.528878	168	167	3.09835	0.57176	168	167	4.13054	0.7147
169	168	1.09055	0.684325	169	168	2.05647	1.34721	169	168	3.09781	1.80819	169	168	4.12983	1.75816
170	169	1.09005	0.173315	170	169	2.05616	0.528878	170	169	3.09727	0.57176	170	169	4.12911	0.7147
171	170	1.08956	0.684325	171	170	2.05585	1.34721	171	170	3.09673	1.80819	171	170	4.1284	1.75816
172	171	1.08906	0.173315	172	171	2.05554	0.528878	172	171	3.09619	0.57176	172	171	4.12768	0.7147
173	172	1.08856	0.684325	173	172	2.05523	1.34721	173	172	3.09565	1.80819	173	172	4.12697	1.75816
174	173	1.08806	0.173315	174	173	2.05491	0.528878	174	173	3.09511	0.57176	174	173	4.12625	0.7147
175	174	1.08756	0.684325	175	174	2.0546	1.34721	175	174	3.09458	1.80819	175	174	4.12554	1.75816
176	175	1.08706	0.173315	176	175	2.05429	0.528878	176	175	3.09404	0.57176	176	175	4.12482	0.7147
177	176	1.08656	0.684325	177	176	2.05398	1.34721	177	176	3.0935	1.80819	177	176	4.12411	1.75816
178	177	1.08606	0.173315	178	177	2.05367	0.528878	178	177	3.09296	0.57176	178	177	4.12339	0.7147
179	178	1.08556	0.684325	179	178	2.05336	1.34721	179	178	3.09242	1.80819	179	178	4.12268	1.75816
180	179	1.08507	0.173315	180	179	2.05305	0.528878	180	179	3.09188	0.57176	180	179	4.12196	0.7147
181	180	1.08457	0.684325	181	180	2.05274	1.34721	181	180	3.09134	1.80819	181	180	4.12124	1.75816
182	181	1.08407	0.173315	182	181	2.05243	0.528878	182	181	3.0908	0.57176	182	181	4.12053	0.7147
183	182	1.08357	0.684325	183	182	2.05211	1.34721	183	182	3.09026	1.80819	183	182	4.11981	1.75816
184	183	1.08307	0.173315	184	183	2.0518	0.528878	184	183	3.08973	0.57176	184	183	4.1191	0.7147
185	184	1.08257	0.684325	185	184	2.05149	1.34721	185	184	3.08919	1.80819	185	184	4.11838	1.75816
186	185	1.08207	0.173315	186	185	2.05118	0.528878	186	185	3.08865	0.57176	186	185	4.11767	0.7147
187	186	1.08157	0.684325	187	186	2.05087	1.34721	187	186	3.08811	1.80819	187	186	4.11695	1.75816
188	187	1.08107	0.173315	188	187	2.05056	0.528878	188	187	3.08757	0.57176	188	187	4.11624	0.7147
189	188	1.08058	0.684325	189	188	2.05025	1.34721	189	188	3.08703	1.80819	189	188	4.11552	1.75816
190	189	1.08008	0.173315	190	189	2.04994	0.528878	190	189	3.08649	0.57176	190	189	4.11481	0.7147
191	190	1.07958	0.684325	191	190	2.04963	1.34721	191	190	3.08595	1.80819	191	190	4.11409	1.75816
192	191	1.07908	0.173315	192	191	2.04931	0.528878	192	191	3.08541	0.57176	192	191	4.11338	0.7147
193	192	1.07858	0.684325	193	192	2.049	1.34721	193	192	3.08488	1.80819	193	192	4.11266	1.75816
194	193	1.07808	0.173315	194	193	2.04869	0.528878	194	193	3.08434	0.57176	194	193	4.11195	0.7147
195	194	1.07758	0.684325	195	194	2.04838	1.34721	195	194	3.0838	1.80819	195	194	4.11123	1.75816
196	195	1.07708	0.173315	196	195	2.04807	0.528878	196	195	3.08326	0.57176	196	195	4.11052	0.7147
197	196	1.07658	0.684325	197	196	2.04776	1.34721	197	196	3.08272	1.80819	197	196	4.1098	1.75816
198	197	1.07608	0.173315	198	197	2.04745	0.528878	198	197	3.08218	0.57176	198	197	4.10908	0.7147
199	198	1.07559	0.684325	199	198	2.04714	1.34721	199	198	3.08164	1.80819	199	198	4.10837	1.75816
200	199	1.07509	0.173315	200	199	2.04682	0.528878	200	199	3.0811	0.57176	200	199	4.10765	0.7147
201	200	1.07459	0.684325	201	200	2.04651	1.34721	201	200	3.08056	1.80819	201	200	4.10694	1.75816
202	201	1.07409	0.173315	202	201	2.0462	0.528878	202	201	3.08003	0.57176	202	201	4.10622	0.7147
203	202	1.07359	0.684325	203	202	2.04589	1.34721	203	202	3.07949	1.80819	203	202	4.10551	1.75816
204	203	1.07309	0.173315	204	203	2.04558	0.528878	204	203	3.07895	0.57176	204	203	4.10479	0.7147
205	204	1.07259	0.684325	205	204	2.04527	1.34721	205	204	3.07841	1.80819	205	204	4.10408	1.75816
206	205	1.07209	0.173315	206	205	2.04496	0.528878	206	205	3.07787	0.57176	206	205	4.10336	0.7147
207	206	1.07159	0.684325	207	206	2.04465	1.34721	207	206	3.07733	1.80819	207	206	4.10265	1.75816
208	207	1.0711	0.173315	208	207	2.04434	0.528878	208	207	3.07679	0.57176	208	207	4.10193	0.7147
209	208	1.0706	0.684325	209	208	2.04402	1.34721	209	208	3.07625	1.80819	209	208	4.10122	1.75816
210	209	1.0701	0.173315	210	209	2.04371	0.528878	210	209	3.07571	0.57176	210	209	4.1005	0.7147
211	210	1.0696	0.684325	211	210	2.0434	1.34721	211	210	3.07518	1.80819	211	210	4.09979	1.75816
212	211	1.0691	0.173315	212	211	2.04309	0.528878	212	211	3.07464	0.57176	212	211	4.09907	0.7147
213	212	1.0686	0.684325	213	212	2.04278	1.34721	213	212	3.0741	1.80819	213	212	4.09835	1.75816
214	213	1.0681	0.173315	214	213	2.04247	0.528878	214	213	3.07356	0.57176	214	213	4.09764	0.7147
215	214	1.0676	0.684325	215	214	2.04216	1.34721	215	214	3.07302	1.80819	215	214	4.09692	1.75816
216	215	1.0671	0.173315	216	215	2.04185	0.528878	216	215	3.07248	0.57176	216	215	4.09621	0.7147
217	216	1.06661	0.684325	217	216	2.04154	1.34721	217	216	3.07194	1.80819	217	216	4.09549	1.75816
218	217	1.06611	0.173315	218	217	2.04122	0.528878	218	217	3.0714	0.57176	218	217	4.09478	0.7147
219	218	1.06561	0.684325	219	218	2.04091	1.34721	219	218	3.07086	1.80819	219	218	4.09406	1.75816
220	219	1.06511	0.173315	220	219	2.0406	0.528878	220	219	3.07033	0.57176	220	219	4.09335	0.7147
221	220	1.06461	0.684325	221	220	2.04029	1.34721	221	220	3.06979	1.80819	221	220	4.09263	1.75816
222	221	1.06411	0.173315	222	221	2.03998	0.528878	222	221	3.06925	0.57176	222	221	4.09192	0.7147
223	222	1.06361	0.684325	223	222	2.03967	1.34721	223	222	3.06871	1.80819	223	222	4.0912	1.75816
224	223	1.06311	0.173315	224	223	2.03936	0.528878	224	223	3.06817	0.57176	224	223	4.09049	0.7147
225	224	1.06261	0.684325	225	224	2.03905	1.34721	225	224	3.06763	1.80819	225	224	4.08977	1.75816
226	225	1.06212	0.173315	226	225	2.03874	0.528878	226	225	3.06709	0.57176	226	225	4.08906	0.7147
227	226	1.06162	0.684325	227	226	2.03842	1.34721	227	226	3.06655	1.80819	227	226	4.08834	1.75816
228	227	1.06112	0.173315	228	227	2.03811	0.528878	228	227	3.06601	0.57176	228	227	4.08763	0.7147
229	228	1.06062	0.684325	229	228	2.0378	1.34721	229	228	3.06548	1.80819	229	228	4.08691	1.75816
230	229	1.06012	0.173315	230	229	2.03749	0.528878	230	229	3.06494	0.57176	230	229	4.08619	0.7147
231	230	1.05962	0.684325	231	230	2.03718	1.34721	231	230	3.0644	1.80819	231	230	4.08548	1.75816
232	231	1.05912	0.173315	232	231	2.03687	0.528878	232	231	3.06386	0.57176	232	231	4.08476	0.7147
233	232	1.05862	0.684325	233	232	2.03656	1.34721	233	232	3.06332	1.80819	233	232	4.08405	1.75816
234	233	1.05812	0.173315	234	233	2.03625	0.528878	234	233	3.06278	0.57176	234	233	4.08333	0.7147
235	234	1.05762	0.684325	235	234	2.03594	1.34721	235	234	3.06224	1.80819	235	234	4.08262	1.75816
236	235	1.05713	0.173315	236	235	2.03562	0.528878	236	235	3.0617	0.57176	236	235	4.0819	0.7147
237	236	1.05663	0.684325	237	236	2.03531	1.34721	237	236	3.06116	1.80819	237	236	4.08119	1.75816
238	237	1.05613	0.173315	238	237	2.035	0.528878	238	237	3.06063	0.57176	238	237	4.08047	0.7147
239	238	1.05563	0.684325	239	238	2.03469	1.34721	239	238	3.06009	1.80819	239	238	4.07976	1.75816
240	239	1.05513	0.173315	240	239	2.03438	0.528878	240	239	3.05955	0.57176	240	239	4.07904	0.7147
241	240	1.05463	0.684325	241	240	2.03407	1.34721	241	240	3.05901	1.80819	241	240	4.07833	1.75816
242	241	1.05413	0.173315	242	241	2.03376	0.528878	242	241	3.05847	0.57176	242	241	4.07761	0.7147
243	242	1.05363	0.684325	243	242	2.03345	1.34721	243	242	3.05793	1.80819	243	242	4.0769	1.75816
244	243	1.05313	0.173315	244	243	2.03314	0.528878	244	243	3.05739	0.57176	244	243	4.07618	0.7147
245	244	1.05264	0.684325	245	244	2.03282	1.34721	245	244	3.05685	1.80819	245	244	4.07546	1.75816
246	245	1.05214	0.173315	246	245	2.03251	0.528878	246	245	3.05631	0.57176	246	245	4.07475	0.7147
247	246	1.05164	0.684325	247	246	2.0322	1.34721	247	246	3.05578	1.80819	247	246	4.07403	1.75816
248	247	1.05114	0.173315	248	247	2.03189	0.528878	248	247	3.05524	0.57176	248	247	4.07332	0.7147
249	248	1.05064	0.684325	249	248	2.03158	1.34721	249	248	3.0547	1.80819	249	248	4.0726	1.75816
250	249	1.05014	0.173315	250	249	2.03127	0.528878	250	249	3.05416	0.57176	250	249	4.07189	0.7147
251	250	1.04964	0.684325	251	250	2.03096	1.34721	251	250	3.05362	1.80819	251	250	4.07117	1.75816
252	251	1.04914	0.173315	252	251	2.03065	0.528878	252	251	3.05308	0.57176	252	251	4.07046	0.7147
253	252	1.04864	0.684325	253	252	2.03034	1.34721	253	252	3.05254	1.80819	253	252	4.06974	1.75816
254	253	1.04815	0.173315	254	253	2.03002	0.528878	254	253	3.052	0.57176	254	253	4.06903	0.7147
255	254	1.04765	0.684325	255	254	2.02971	1.34721	255	254	3.05146	1.80819	255	254	4.06831	1.75816
256	255	1.04715	0.173315	256	255	2.0294	0.528878	256	255	3.05093	0.57176	256	255	4.0676	0.7147
257	256	1.04665	0.684325	257	256	2.02909	1.34721	257	256	3.05039	1.80819	257	256	4.06688	1.75816
258	257	1.04615	0.173315	258	257	2.02878	0.528878	258	257	3.04985	0.57176	258	257	4.06617	0.7147
259	258	1.04565	0.684325	259	258	2.02847	1.34721	259	258	3.04931	1.80819	259	258	4.06545	1.75816
260	259	1.04515	0.173315	260	259	2.02816	0.528878	260	259	3.04877	0.57176	260	259	4.06474	0.7147
261	260	1.04465	0.684325	261	260	2.02785	1.34721	261	260	3.04823	1.80819	261	260	4.06402	1.75816
262	261	1.04415	0.173315	262	261	2.02753	0.528878	262	261	3.04769	0.57176	262	261	4.0633	0.7147
263	262	1.04366	0.684325	263	262	2.02722	1.34721	263	262	3.04715	1.80819	263	262	4.06259	1.75816
264	263	1.04316	0.173315	264	263	2.02691	0.528878	264	263	3.04661	0.57176	264	263	4.06187	0.7147
265	264	1.04266	0.684325	265	264	2.0266	1.34721	265	264	3.04608	1.80819	265	264	4.06116	1.75816
266	265	1.04216	0.173315	266	265	2.02629	0.528878	266	265	3.04554	0.57176	266	265	4.06044	0.7147
267	266	1.04166	0.684325	267	266	2.02598	1.34721	267	266	3.045	1.80819	267	266	4.05973	1.75816
268	267	1.04116	0.173315	268	267	2.02567	0.528878	268	267	3.04446	0.57176	268	267	4.05901	0.7147
269	268	1.04066	0.684325	269	268	2.02536	1.34721	269	268	3.04392	1.80819	269	268	4.0583	1.75816
270	269	1.04016	0.173315	270	269	2.02505	0.528878	270	269	3.04338	0.57176	270	269	4.05758	0.7147
271	270	1.03966	0.684325	271	270	2.02473	1.34721	271	270	3.04284	1.80819	271	270	4.05687	1.75816
272	271	1.03916	0.173315	272	271	2.02442	0.528878	272	271	3.0423	0.57176	272	271	4.05615	0.7147
273	272	1.03867	0.684325	273	272	2.02411	1.34721	273	272	3.04176	1.80819	273	272	4.05544	1.75816
274	273	1.03817	0.173315	274	273	2.0238	0.528878	274	273	3.04123	0.57176	274	273	4.05472	0.7147
275	274	1.03767	0.684325	275	274	2.02349	1.34721	275	274	3.04069	1.80819	275	274	4.05401	1.75816
276	275	1.03717	0.173315	276	275	2.02318	0.528878	276	275	3.04015	0.57176	276	275	4.05329	0.7147
277	276	1.03667	0.684325	277	276	2.02287	1.34721	277	276	3.03961	1.80819	277	276	4.05258	1.75816
278	277	1.03617	0.173315	278	277	2.02256	0.528878	278	277	3.03907	0.57176	278	277	4.05186	0.7147
279	278	1.03567	0.684325	279	278	2.02225	1.34721	279	278	3.03853	1.80819	279	278	4.05114	1.75816
280	279	1.03517	0.173315	280	279	2.02193	0.528878	280	279	3.03799	0.57176	280	279	4.05043	0.7147
281	280	1.03467	0.684325	281	280	2.02162	1.34721	281	280	3.03745	1.80819	281	280	4.04971	1.75816
282	281	1.03418	0.173315	282	281	2.02131	0.528878	282	281	3.03691	0.57176	282	281	4.049	0.7147
283	282	1.03368	0.684325	283	282	2.021	1.34721	283	282	3.03638	1.80819	283	282	4.04828	1.75816
284	283	1.03318	0.173315	284	283	2.02069	0.528878	284	283	3.03584	0.57176	284	283	4.04757	0.7147
285	284	1.03268	0.684325	285	284	2.02038	1.34721	285	284	3.0353	1.80819	285	284	4.04685	1.75816
286	285	1.03218	0.173315	286	285	2.02007	0.528878	286	285	3.03476	0.57176	286	285	4.04614	0.7147
287	286	1.03168	0.684325	287	286	2.01976	1.34721	287	286	3.03422	1.80819	287	286	4.04542	1.75816
288	287	1.03118	0.173315	288	287	2.01945	0.528878	288	287	3.03368	0.57176	288	287	4.04471	0.7147
289	288	1.03068	0.684325	289	288	2.01913	1.34721	289	288	3.03314	1.80819	289	288	4.04399	1.75816
290	289	1.03018	0.173315	290	289	2.01882	0.528878	290	289	3.0326	0.57176	290	289	4.04328	0.7147
291	290	1.02969	0.684325	291	290	2.01851	1.34721	291	290	3.03206	1.80819	291	290	4.04256	1.75816
292	291	1.02919	0.173315	292	291	2.0182	0.528878	292	291	3.03153	0.57176	292	291	4.04185	0.7147
293	292	1.02869	0.684325	293	292	2.01789	1.34721	293	292	3.03099	1.80819	293	292	4.04113	1.75816
294	293	1.02819	0.173315	294	293	2.01758	0.528878	294	293	3.03045	0.57176	294	293	4.04041	0.7147
295	294	1.02769	0.684325	295	294	2.01727	1.34721	295	294	3.02991	1.80819	295	294	4.0397	1.75816
296	295	1.02719	0.173315	296	295	2.01696	0.528878	296	295	3.02937	0.57176	296	295	4.03898	0.7147
297	296	1.02669	0.684325	297	296	2.01665	1.34721	297	296	3.02883	1.80819	297	296	4.03827	1.75816
298	297	1.02619	0.173315	298	297	2.01633	0.528878	298	297	3.02829	0.57176	298	297	4.03755	0.7147
299	298	1.02569	0.684325	299	298	2.01602	1.34721	299	298	3.02775	1.80819	299	298	4.03684	1.75816
300	299	1.0252	0.173315	300	299	2.01571	0.528878	300	299	3.02721	0.57176	300	299	4.03612	0.7147
301	300	1.0247	0.684325	301	300	2.0154	1.34721	301	300	3.02668	1.80819	301	300	4.03541	1.75816
302	301	1.0242	0.173315	302	301	2.01509	0.528878	302	301	3.02614	0.57176	302	301	4.03469	0.7147
303	302	1.0237	0.684325	303	302	2.01478	1.34721	303	302	3.0256	1.80819	303	302	4.03398	1.75816
304	303	1.0232	0.173315	304	303	2.01447	0.528878	304	303	3.02506	0.57176	304	303	4.03326	0.7147
305	304	1.0227	0.684325	305	304	2.01416	1.34721	305	304	3.02452	1.80819	305	304	4.03255	1.75816
306	305	1.0222	0.173315	306	305	2.01385	0.528878	306	305	3.02398	0.57176	306	305	4.03183	0.7147
307	306	1.0217	0.684325	307	306	2.01353	1.34721	307	306	3.02344	1.80819	307	306	4.03112	1.75816
308	307	1.0212	0.173315	308	307	2.01322	0.528878	308	307	3.0229	0.57176	308	307	4.0304	0.7147
309	308	1.02071	0.684325	309	308	2.01291	1.34721	309	308	3.02236	1.80819	309	308	4.02969	1.75816
310	309	1.02021	0.173315	310	309	2.0126	0.528878	310	309	3.02183	0.57176	310	309	4.02897	0.7147
311	310	1.01971	0.684325	311	310	2.01229	1.34721	311	310	3.02129	1.80819	311	310	4.02825	1.75816
312	311	1.01921	0.173315	312	311	2.01198	0.528878	312	311	3.02075	0.57176	312	311	4.02754	0.7147
313	312	1.01871	0.684325	313	312	2.01167	1.34721	313	312	3.02021	1.80819	313	312	4.02682	1.75816
314	313	1.01821	0.173315	314	313	2.01136	0.528878	314	313	3.01967	0.57176	314	313	4.02611	0.7147
315	314	1.01771	0.684325	315	314	2.01105	1.34721	315	314	3.01913	1.80819	315	314	4.02539	1.75816
316	315	1.01721	0.173315	316	315	2.01073	0.528878	316	315	3.01859	0.57176	316	315	4.02468	0.7147
317	316	1.01671	0.684325	317	316	2.01042	1.34721	317	316	3.01805	1.80819	317	316	4.02396	1.75816
318	317	1.01621	0.173315	318	317	2.01011	0.528878	318	317	3.01751	0.57176	318	317	4.02325	0.7147
319	318	1.01572	0.684325	319	318	2.0098	1.34721	319	318	3.01698	1.80819	319	318	4.02253	1.75816
320	319	1.01522	0.173315	320	319	2.00949	0.528878	320	319	3.01644	0.57176	320	319	4.02182	0.7147
321	320	1.01472	0.684325	321	320	2.00918	1.34721	321	320	3.0159	1.80819	321	320	4.0211	1.75816
322	321	1.01422	0.173315	322	321	2.00887	0.528878	322	321	3.01536	0.57176	322	321	4.02039	0.7147
323	322	1.01372	0.684325	323	322	2.00856	1.34721	323	322	3.01482	1.80819	323	322	4.01967	1.75816
324	323	1.01322	0.173315	324	323	2.00824	0.528878	324	323	3.01428	0.57176	324	323	4.01896	0.7147
325	324	1.01272	0.684325	325	324	2.00793	1.34721	325	324	3.01374	1.80819	325	324	4.01824	1.75816
326	325	1.01222	0.173315	326	325	2.00762	0.528878	326	325	3.0132	0.57176	326	325	4.01753	0.7147
327	326	1.01172	0.684325	327	326	2.00731	1.34721	327	326	3.01266	1.80819	327	326	4.01681	1.75816
328	327	1.01123	0.173315	328	327	2.007	0.528878	328	327	3.01213	0.57176	328	327	4.01609	0.7147
329	328	1.01073	0.684325	329	328	2.00669	1.34721	329	328	3.01159	1.80819	329	328	4.01538	1.75816
330	329	1.01023	0.173315	330	329	2.00638	0.528878	330	329	3.01105	0.57176	330	329	4.01466	0.7147
331	330	1.00973	0.684325	331	330	2.00607	1.34721	331	330	3.01051	1.80819	331	330	4.01395	1.75816
332	331	1.00923	0.173315	332	331	2.00576	0.528878	332	331	3.00997	0.57176	332	331	4.01323	0.7147
333	332	1.00873	0.684325	333	332	2.00544	1.34721	333	332	3.00943	1.80819	333	332	4.01252	1.75816
334	333	1.00823	0.173315	334	333	2.00513	0.528878	334	333	3.00889	0.57176	334	333	4.0118	0.7147
335	334	1.00773	0.684325	335	334	2.00482	1.34721	335	334	3.00835	1.80819	335	334	4.01109	1.75816
336	335	1.00723	0.173315	336	335	2.00451	0.528878	336	335	3.00781	0.57176	336	335	4.01037	0.7147
337	336	1.00674	0.684325	337	336	2.0042	1.34721	337	336	3.00728	1.80819	337	336	4.00966	1.75816
338	337	1.00624	0.173315	338	337	2.00389	0.528878	338	337	3.00674	0.57176	338	337	4.00894	0.7147
339	338	1.00574	0.684325	339	338	2.00358	1.34721	339	338	3.0062	1.80819	339	338	4.00823	1.75816
340	339	1.00524	0.173315	340	339	2.00327	0.528878	340	339	3.00566	0.57176	340	339	4.00751	0.7147
341	340	1.00474	0.684325	341	340	2.00296	1.34721	341	340	3.00512	1.80819	341	340	4.0068	1.75816
342	341	1.00424	0.173315	342	341	2.00264	0.528878	342	341	3.00458	0.57176	342	341	4.00608	0.7147
343	342	1.00374	0.684325	343	342	2.00233	1.34721	343	342	3.00404	1.80819	343	342	4.00536	1.75816
344	343	1.00324	0.173315	344	343	2.00202	0.528878	344	343	3.0035	0.57176	344	343	4.00465	0.7147
345	344	1.00274	0.684325	345	344	2.00171	1.34721	345	344	3.00296	1.80819	345	344	4.00393	1.75816
346	345	1.00225	0.173315	346	345	2.0014	0.528878	346	345	3.00243	0.57176	346	345	4.00322	0.7147
347	346	1.00175	0.684325	347	346	2.00109	1.34721	347	346	3.00189	1.80819	347	346	4.0025	1.75816
348	347	1.00125	0.173315	348	347	2.00078	0.528878	348	347	3.00135	0.57176	348	347	4.00179	0.7147
349	348	1.00075	0.684325	349	348	2.00047	1.34721	349	348	3.00081	1.80819	349	348	4.00107	1.75816
350	349	1.00025	0.173315	350	349	2.00016	0.528878	350	349	3.00027	0.57176	350	349	4.00036	0.7147
351	350	0.999751	0.684325	351	350	1.99984	1.34721	351	350	2.99973	1.80819	351	350	3.99964	1.75816
352	351	0.999252	0.173315	352	351	1.99953	0.528878	352	351	2.99919	0.57176	352	351	3.99893	0.7147
353	352	0.998753	0.684325	353	352	1.99922	1.34721	353	352	2.99865	1.80819	353	352	3.99821	1.75816
354	353	0.998254	0.173315	354	353	1.99891	0.528878	354	353	2.99811	0.57176	354	353	3.9975	0.7147
355	354	0.997755	0.684325	355	354	1.9986	1.34721	355	354	2.99758	1.80819	355	354	3.99678	1.75816
356	355	0.997256	0.173315	356	355	1.99829	0.528878	356	355	2.99704	0.57176	356	355	3.99607	0.7147
357	356	0.996757	0.684325	357	356	1.99798	1.34721	357	356	2.9965	1.80819	357	356	3.99535	1.75816
358	357	0.996258	0.173315	358	357	1.99767	0.528878	358	357	2.99596	0.57176	358	357	3.99464	0.7147
359	358	0.995759	0.684325	359	358	1.99736	1.34721	359	358	2.99542	1.80819	359	358	3.99392	1.75816
360	359	0.99526	0.173315	360	359	1.99704	0.528878	360	359	2.99488	0.57176	360	359	3.9932	0.7147
361	360	0.994761	0.684325	361	360	1.99673	1.34721	361	360	2.99434	1.80819	361	360	3.99249	1.75816
362	361	0.994262	0.173315	362	361	1.99642	0.528878	362	361	2.9938	0.57176	362	361	3.99177	0.7147
363	362	0.993764	0.684325	363	362	1.99611	1.34721	363	362	2.99326	1.80819	363	362	3.99106	1.75816
364	363	0.993265	0.173315	364	363	1.9958	0.528878	364	363	2.99272	0.57176	364	363	3.99034	0.7147
365	364	0.992766	0.684325	365	364	1.99549	1.34721	365	364	2.99219	1.80819	365	364	3.98963	1.75816
366	365	0.992267	0.173315	366	365	1.99518	0.528878	366	365	2.99165	0.57176	366	365	3.98891	0.7147
367	366	0.991768	0.684325	367	366	1.99487	1.34721	367	366	2.99111	1.80819	367	366	3.9882	1.75816
368	367	0.991269	0.173315	368	367	1.99456	0.528878	368	367	2.99057	0.57176	368	367	3.98748	0.7147
369	368	0.99077	0.684325	369	368	1.99424	1.34721	369	368	2.99003	1.80819	369	368	3.98677	1.75816
370	369	0.990271	0.173315	370	369	1.99393	0.528878	370	369	2.98949	0.57176	370	369	3.98605	0.7147
371	370	0.989772	0.684325	371	370	1.99362	1.34721	371	370	2.98895	1.80819	371	370	3.98534	1.75816
372	371	0.989273	0.173315	372	371	1.99331	0.528878	372	371	2.98841	0.57176	372	371	3.98462	0.7147
373	372	0.988774	0.684325	373	372	1.993	1.34721	373	372	2.98787	1.80819	373	372	3.98391	1.75816
374	373	0.988275	0.173315	374	373	1.99269	0.528878	374	373	2.98734	0.57176	374	373	3.98319	0.7147
375	374	0.987777	0.684325	375	374	1.99238	1.34721	375	374	2.9868	1.80819	375	374	3.98247	1.75816
376	375	0.987278	0.173315	376	375	1.99207	0.528878	376	375	2.98626	0.57176	376	375	3.98176	0.7147
377	376	0.986779	0.684325	377	376	1.99176	1.34721	377	376	2.98572	1.80819	377	376	3.98104	1.75816
378	377	0.98628	0.173315	378	377	1.99144	0.528878	378	377	2.98518	0.57176	378	377	3.98033	0.7147
379	378	0.985781	0.684325	379	378	1.99113	1.34721	379	378	2.98464	1.80819	379	378	3.97961	1.75816
380	379	0.985282	0.173315	380	379	1.99082	0.528878	380	379	2.9841	0.57176	380	379	3.9789	0.7147
381	380	0.984783	0.684325	381	380	1.99051	1.34721	381	380	2.98356	1.80819	381	380	3.97818	1.75816
382	381	0.984284	0.173315	382	381	1.9902	0.528878	382	381	2.98302	0.57176	382	381	3.97747	0.7147
383	382	0.983785	0.684325	383	382	1.98989	1.34721	383	382	2.98249	1.80819	383	382	3.97675	1.75816
384	383	0.983286	0.173315	384	383	1.98958	0.528878	384	383	2.98195	0.57176	384	383	3.97604	0.7147
385	384	0.982787	0.684325	385	384	1.98927	1.34721	385	384	2.98141	1.80819	385	384	3.97532	1.75816
386	385	0.982288	0.173315	386	385	1.98895	0.528878	386	385	2.98087	0.57176	386	385	3.97461	0.7147
387	386	0.98179	0.684325	387	386	1.98864	1.34721	387	386	2.98033	1.80819	387	386	3.97389	1.75816
388	387	0.981291	0.173315	388	387	1.98833	0.528878	388	387	2.97979	0.57176	388	387	3.97318	0.7147
389	388	0.980792	0.684325	389	388	1.98802	1.34721	389	388	2.97925	1.80819	389	388	3.97246	1.75816
390	389	0.980293	0.173315	390	389	1.98771	0.528878	390	389	2.97871	0.57176	390	389	3.97175	0.7147
391	390	0.979794	0.684325	391	390	1.9874	1.34721	391	390	2.97817	1.80819	391	390	3.97103	1.75816
392	391	0.979295	0.173315	392	391	1.98709	0.528878	392	391	2.97764	0.57176	392	391	3.97031	0.7147
393	392	0.978796	0.684325	393	392	1.98678	1.34721	393	392	2.9771	1.80819	393	392	3.9696	1.75816
394	393	0.978297	0.173315	394	393	1.98647	0.528878	394	393	2.97656	0.57176	394	393	3.96888	0.7147
395	394	0.977798	0.684325	395	394	1.98615	1.34721	395	394	2.97602	1.80819	395	394	3.96817	1.75816
396	395	0.977299	0.173315	396	395	1.98584	0.528878	396	395	2.97548	0.57176	396	395	3.96745	0.7147
397	396	0.9768	0.684325	397	396	1.98553	1.34721	397	396	2.97494	1.80819	397	396	3.96674	1.75816
398	397	0.976301	0.173315	398	397	1.98522	0.528878	398	397	2.9744	0.57176	398	397	3.96602	0.7147
399	398	0.975803	0.684325	399	398	1.98491	1.34721	399	398	2.97386	1.80819	399	398	3.96531	1.75816
400	399	0.975304	0.173315	400	399	1.9846	0.528878	400	399	2.97332	0.57176	400	399	3.96459	0.7147
401	400	0.974805	0.684325	401	400	1.98429	1.34721	401	400	2.97279	1.80819	401	400	3.96388	1.75816
402	401	0.974306	0.173315	402	401	1.98398	0.528878	402	401	2.97225	0.57176	402	401	3.96316	0.7147
403	402	0.973807	0.684325	403	402	1.98367	1.34721	403	402	2.97171	1.80819	403	402	3.96245	1.75816
404	403	0.973308	0.173315	404	403	1.98335	0.528878	404	403	2.97117	0.57176	404	403	3.96173	0.7147
405	404	0.972809	0.684325	405	404	1.98304	1.34721	405	404	2.97063	1.80819	405	404	3.96102	1.75816
406	405	0.97231	0.173315	406	405	1.98273	0.528878	406	405	2.97009	0.57176	406	405	3.9603	0.7147
407	406	0.971811	0.684325	407	406	1.98242	1.34721	407	406	2.96955	1.80819	407	406	3.95959	1.75816
408	407	0.971312	0.173315	408	407	1.98211	0.528878	408	407	2.96901	0.57176	408	407	3.95887	0.7147
409	408	0.970813	0.684325	409	408	1.9818	1.34721	409	408	2.96847	1.80819	409	408	3.95815	1.75816
410	409	0.970314	0.173315	410	409	1.98149	0.528878	410	409	2.96794	0.57176	410	409	3.95744	0.7147
411	410	0.969816	0.684325	411	410	1.98118	1.34721	411	410	2.9674	1.80819	411	410	3.95672	1.75816
412	411	0.969317	0.173315	412	411	1.98087	0.528878	412	411	2.96686	0.57176	412	411	3.95601	0.7147
413	412	0.968818	0.684325	413	412	1.98055	1.34721	413	412	2.96632	1.80819	413	412	3.95529	1.75816
414	413	0.968319	0.173315	414	413	1.98024	0.528878	414	413	2.96578	0.57176	414	413	3.95458	0.7147
415	414	0.96782	0.684325	415	414	1.97993	1.34721	415	414	2.96524	1.80819	415	414	3.95386	1.75816
416	415	0.967321	0.173315	416	415	1.97962	0.528878	416	415	2.9647	0.57176	416	415	3.95315	0.7147
417	416	0.966822	0.684325	417	416	1.97931	1.34721	417	416	2.96416	1.80819	417	416	3.95243	1.75816
418	417	0.966323	0.173315	418	417	1.979	0.528878	418	417	2.96362	0.57176	418	417	3.95172	0.7147
419	418	0.965824	0.684325	419	418	1.97869	1.34721	419	418	2.96309	1.80819	419	418	3.951	1.75816
420	419	0.965325	0.173315	420	419	1.97838	0.528878	420	419	2.96255	0.57176	420	419	3.95029	0.7147
421	420	0.964826	0.684325	421	420	1.97807	1.34721	421	420	2.96201	1.80819	421	420	3.94957	1.75816
422	421	0.964327	0.173315	422	421	1.97775	0.528878	422	421	2.96147	0.57176	422	421	3.94886	0.7147
423	422	0.963829	0.684325	423	422	1.97744	1.34721	423	422	2.96093	1.80819	423	422	3.94814	1.75816
424	423	0.96333	0.173315	424	423	1.97713	0.528878	424	423	2.96039	0.57176	424	423	3.94742	0.7147
425	424	0.962831	0.684325	425	424	1.97682	1.34721	425	424	2.95985	1.80819	425	424	3.94671	1.75816
426	425	0.962332	0.173315	426	425	1.97651	0.528878	426	425	2.95931	0.57176	426	425	3.94599	0.7147
427	426	0.961833	0.684325	427	426	1.9762	1.34721	427	426	2.95877	1.80819	427	426	3.94528	1.75816
428	427	0.961334	0.173315	428	427	1.97589	0.528878	428	427	2.95824	0.57176	428	427	3.94456	0.7147
429	428	0.960835	0.684325	429	428	1.97558	1.34721	429	428	2.9577	1.80819	429	428	3.94385	1.75816
430	429	0.960336	0.173315	430	429	1.97527	0.528878	430	429	2.95716	0.57176	430	429	3.94313	0.7147
431	430	0.959837	0.684325	431	430	1.97495	1.34721	431	430	2.95662	1.80819	431	430	3.94242	1.75816
432	431	0.959338	0.173315	432	431	1.97464	0.528878	432	431	2.95608	0.57176	432	431	3.9417	0.7147
433	432	0.958839	0.684325	433	432	1.97433	1.34721	433	432	2.95554	1.80819	433	432	3.94099	1.75816
434	433	0.95834	0.173315	434	433	1.97402	0.528878	434	433	2.955	0.57176	434	433	3.94027	0.7147
435	434	0.957842	0.684325	435	434	1.97371	1.34721	435	434	2.95446	1.80819	435	434	3.93956	1.75816
436	435	0.957343	0.173315	436	435	1.9734	0.528878	436	435	2.95392	0.57176	436	435	3.93884	0.7147
437	436	0.956844	0.684325	437	436	1.97309	1.34721	437	436	2.95339	1.80819	437	436	3.93813	1.75816
438	437	0.956345	0.173315	438	437	1.97278	0.528878	438	437	2.95285	0.57176	438	437	3.93741	0.7147
439	438	0.955846	0.684325	439	438	1.97247	1.34721	439	438	2.95231	1.80819	439	438	3.9367	1.75816
440	439	0.955347	0.173315	440	439	1.97215	0.528878	440	439	2.95177	0.57176	440	439	3.93598	0.7147
441	440	0.954848	0.684325	441	440	1.97184	1.34721	441	440	2.95123	1.80819	441	440	3.93526	1.75816
442	441	0.954349	0.173315	442	441	1.97153	0.528878	442	441	2.95069	0.57176	442	441	3.93455	0.7147
443	442	0.95385	0.684325	443	442	1.97122	1.34721	443	442	2.95015	1.80819	443	442	3.93383	1.75816
444	443	0.953351	0.173315	444	443	1.97091	0.528878	444	443	2.94961	0.57176	444	443	3.93312	0.7147
445	444	0.952852	0.684325	445	444	1.9706	1.34721	445	444	2.94907	1.80819	445	444	3.9324	1.75816
446	445	0.952353	0.173315	446	445	1.97029	0.528878	446	445	2.94854	0.57176	446	445	3.93169	0.7147
447	446	0.951855	0.684325	447	446	1.96998	1.34721	447	446	2.948	1.80819	447	446	3.93097	1.75816
448	447	0.951356	0.173315	448	447	1.96966	0.528878	448	447	2.94746	0.57176	448	447	3.93026	0.7147
449	448	0.950857	0.684325	449	448	1.96935	1.34721	449	448	2.94692	1.80819	449	448	3.92954	1.75816
450	449	0.950358	0.173315	450	449	1.96904	0.528878	450	449	2.94638	0.57176	450	449	3.92883	0.7147
451	450	0.949859	0.684325	451	450	1.96873	1.34721	451	450	2.94584	1.80819	451	450	3.92811	1.75816
452	451	0.94936	0.173315	452	451	1.96842	0.528878	452	451	2.9453	0.57176	452	451	3.9274	0.7147
453	452	0.948861	0.684325	453	452	1.96811	1.34721	453	452	2.94476	1.80819	453	452	3.92668	1.75816
454	453	0.948362	0.173315	454	453	1.9678	0.528878	454	453	2.94422	0.57176	454	453	3.92597	0.7147
455	454	0.947863	0.684325	455	454	1.96749	1.34721	455	454	2.94369	1.80819	455	454	3.92525	1.75816
456	455	0.947364	0.173315	456	455	1.96718	0.528878	456	455	2.94315	0.57176	456	455	3.92454	0.7147
457	456	0.946865	0.684325	457	456	1.96686	1.34721	457	456	2.94261	1.80819	457	456	3.92382	1.75816
458	457	0.946366	0.173315	458	457	1.96655	0.528878	458	457	2.94207	0.57176	458	457	3.9231	0.7147
459	458	0.945868	0.684325	459	458	1.96624	1.34721	459	458	2.94153	1.80819	459	458	3.92239	1.75816
460	459	0.945369	0.173315	460	459	1.96593	0.528878	460	459	2.94099	0.57176	460	459	3.92167	0.7147
461	460	0.94487	0.684325	461	460	1.96562	1.34721	461	460	2.94045	1.80819	461	460	3.92096	1.75816
462	461	0.944371	0.173315	462	461	1.96531	0.528878	462	461	2.93991	0.57176	462	461	3.92024	0.7147
463	462	0.943872	0.684325	463	462	1.965	1.34721	463	462	2.93937	1.80819	463	462	3.91953	1.75816
464	463	0.943373	0.173315	464	463	1.96469	0.528878	464	463	2.93884	0.57176	464	463	3.91881	0.7147
465	464	0.942874	0.684325	465	464	1.96438	1.34721	465	464	2.9383	1.80819	465	464	3.9181	1.75816
466	465	0.942375	0.173315	466	465	1.96406	0.528878	466	465	2.93776	0.57176	466	465	3.91738	0.7147
467	466	0.941876	0.684325	467	466	1.96375	1.34721	467	466	2.93722	1.80819	467	466	3.91667	1.75816
468	467	0.941377	0.173315	468	467	1.96344	0.528878	468	467	2.93668	0.57176	468	467	3.91595	0.7147
469	468	0.940878	0.684325	469	468	1.96313	1.34721	469	468	2.93614	1.80819	469	468	3.91524	1.75816
470	469	0.940379	0.173315	470	469	1.96282	0.528878	470	469	2.9356	0.57176	470	469	3.91452	0.7147
471	470	0.939881	0.684325	471	470	1.96251	1.34721	471	470	2.93506	1.80819	471	470	3.91381	1.75816
472	471	0.939382	0.173315	472	471	1.9622	0.528878	472	471	2.93452	0.57176	472	471	3.91309	0.7147
473	472	0.938883	0.684325	473	472	1.96189	1.34721	473	472	2.93399	1.80819	473	472	3.91237	1.75816
474	473	0.938384	0.173315	474	473	1.96158	0.528878	474	473	2.93345	0.57176	474	473	3.91166	0.7147
475	474	0.937885	0.684325	475	474	1.96126	1.34721	475	474	2.93291	1.80819	475	474	3.91094	1.75816
476	475	0.937386	0.173315	476	475	1.96095	0.528878	476	475	2.93237	0.57176	476	475	3.91023	0.7147
477	476	0.936887	0.684325	477	476	1.96064	1.34721	477	476	2.93183	1.80819	477	476	3.90951	1.75816
478	477	0.936388	0.173315	478	477	1.96033	0.528878	478	477	2.93129	0.57176	478	477	3.9088	0.7147
479	478	0.935889	0.684325	479	478	1.96002	1.34721	479	478	2.93075	1.80819	479	478	3.90808	1.75816
480	479	0.93539	0.173315	480	479	1.95971	0.528878	480	479	2.93021	0.57176	480	479	3.90737	0.7147
481	480	0.934891	0.684325	481	480	1.9594	1.34721	481	480	2.92967	1.80819	481	480	3.90665	1.75816
482	481	0.934392	0.173315	482	481	1.95909	0.528878	482	481	2.92914	0.57176	482	481	3.90594	0.7147
483	482	0.933894	0.684325	483	482	1.95878	1.34721	483	482	2.9286	1.80819	483	482	3.90522	1.75816
484	483	0.933395	0.173315	484	483	1.95846	0.528878	484	483	2.92806	0.57176	484	483	3.90451	0.7147
485	484	0.932896	0.684325	485	484	1.95815	1.34721	485	484	2.92752	1.80819	485	484	3.90379	1.75816
486	485	0.932397	0.173315	486	485	1.95784	0.528878	486	485	2.92698	0.57176	486	485	3.90308	0.7147
487	486	0.931898	0.684325	487	486	1.95753	1.34721	487	486	2.92644	1.80819	487	486	3.90236	1.75816
488	487	0.931399	0.173315	488	487	1.95722	0.528878	488	487	2.9259	0.57176	488	487	3.90165	0.7147
489	488	0.9309	0.684325	489	488	1.95691	1.34721	489	488	2.92536	1.80819	489	488	3.90093	1.75816
490	489	0.930401	0.173315	490	489	1.9566	0.528878	490	489	2.92482	0.57176	490	489	3.90021	0.7147
491	490	0.929902	0.684325	491	490	1.95629	1.34721	491	490	2.92429	1.80819	491	490	3.8995	1.75816
492	491	0.929403	0.173315	492	491	1.95598	0.528878	492	491	2.92375	0.57176	492	491	3.89878	0.7147
493	492	0.928904	0.684325	493	492	1.95566	1.34721	493	492	2.92321	1.80819	493	492	3.89807	1.75816
494	493	0.928405	0.173315	494	493	1.95535	0.528878	494	493	2.92267	0.57176	494	493	3.89735	0.7147
495	494	0.927907	0.684325	495	494	1.95504	1.34721	495	494	2.92213	1.80819	495	494	3.89664	1.75816
496	495	0.927408	0.173315	496	495	1.95473	0.528878	496	495	2.92159	0.57176	496	495	3.89592	0.7147
497	496	0.926909	0.684325	497	496	1.95442	1.34721	497	496	2.92105	1.80819	497	496	3.89521	1.75816
498	497	0.92641	0.173315	498	497	1.95411	0.528878	498	497	2.92051	0.57176	498	497	3.89449	0.7147
499	498	0.925911	0.684325	499	498	1.9538	1.34721	499	498	2.91997	1.80819	499	498	3.89378	1.75816
500	499	0.925412	0.173315	500	499	1.95349	0.528878	500	499	2.91944	0.57176	500	499	3.89306	0.7147
501	500	0.924913	0.684325	501	500	1.95318	1.34721	501	500	2.9189	1.80819	501	500	3.89235	1.75816
502	501	0.924414	0.173315	502	501	1.95286	0.528878	502	501	2.91836	0.57176	502	501	3.89163	0.7147
503	502	0.923915	0.684325	503	502	1.95255	1.34721	503	502	2.91782	1.80819	503	502	3.89092	1.75816
504	503	0.923416	0.173315	504	503	1.95224	0.528878	504	503	2.91728	0.57176	504	503	3.8902	0.7147
505	504	0.922917	0.684325	505	504	1.95193	1.34721	505	504	2.91674	1.80819	505	504	3.88948	1.75816
506	505	0.922418	0.173315	506	505	1.95162	0.528878	506	505	2.9162	0.57176	506	505	3.88877	0.7147
507	506	0.92192	0.684325	507	506	1.95131	1.34721	507	506	2.91566	1.80819	507	506	3.88805	1.75816
508	507	0.921421	0.173315	508	507	1.951	0.528878	508	507	2.91512	0.57176	508	507	3.88734	0.7147
509	508	0.920922	0.684325	509	508	1.95069	1.34721	509	508	2.91459	1.80819	509	508	3.88662	1.75816
510	509	0.920423	0.173315	510	509	1.95037	0.528878	510	509	2.91405	0.57176	510	509	3.88591	0.7147
511	510	0.919924	0.684325	511	510	1.95006	1.34721	511	510	2.91351	1.80819	511	510	3.88519	1.75816
512	511	0.919425	0.173315	512	511	1.94975	0.528878	512	511	2.91297	0.57176	512	511	3.88448	0.7147
513	512	0.918926	0.684325	513	512	1.94944	1.34721	513	512	2.91243	1.80819	513	512	3.88376	1.75816
514	513	0.918427	0.173315	514	513	1.94913	0.528878	514	513	2.91189	0.57176	514	513	3.88305	0.7147
515	514	0.917928	0.684325	515	514	1.94882	1.34721	515	514	2.91135	1.80819	515	514	3.88233	1.75816
516	515	0.917429	0.173315	516	515	1.94851	0.528878	516	515	2.91081	0.57176	516	515	3.88162	0.7147
517	516	0.91693	0.684325	517	516	1.9482	1.34721	517	516	2.91027	1.80819	517	516	3.8809	1.75816
518	517	0.916431	0.173315	518	517	1.94789	0.528878	518	517	2.90974	0.57176	518	517	3.88019	0.7147
519	518	0.915933	0.684325	519	518	1.94757	1.34721	519	518	2.9092	1.80819	519	518	3.87947	1.75816
520	519	0.915434	0.173315	520	519	1.94726	0.528878	520	519	2.90866	0.57176	520	519	3.87876	0.7147
521	520	0.914935	0.684325	521	520	1.94695	1.34721	521	520	2.90812	1.80819	521	520	3.87804	1.75816
522	521	0.914436	0.173315	522	521	1.94664	0.528878	522	521	2.90758	0.57176	522	521	3.87732	0.7147
523	522	0.913937	0.684325	523	522	1.94633	1.34721	523	522	2.90704	1.80819	523	522	3.87661	1.75816
524	523	0.913438	0.173315	524	523	1.94602	0.528878	524	523	2.9065	0.57176	524	523	3.87589	0.7147
525	524	0.912939	0.684325	525	524	1.94571	1.34721	525	524	2.90596	1.80819	525	524	3.87518	1.75816
526	525	0.91244	0.173315	526	525	1.9454	0.528878	526	525	2.90542	0.57176	526	525	3.87446	0.7147
527	526	0.911941	0.684325	527	526	1.94509	1.34721	527	526	2.90489	1.80819	527	526	3.87375	1.75816
528	527	0.911442	0.173315	528	527	1.94477	0.528878	528	527	2.90435	0.57176	528	527	3.87303	0.7147
529	528	0.910943	0.684325	529	528	1.94446	1.34721	529	528	2.90381	1.80819	529	528	3.87232	1.75816
530	529	0.910444	0.173315	530	529	1.94415	0.528878	530	529	2.90327	0.57176	530	529	3.8716	0.7147
531	530	0.909946	0.684325	531	530	1.94384	1.34721	531	530	2.90273	1.80819	531	530	3.87089	1.75816
532	531	0.909447	0.173315	532	531	1.94353	0.528878	532	531	2.90219	0.57176	532	531	3.87017	0.7147
533	532	0.908948	0.684325	533	532	1.94322	1.34721	533	532	2.90165	1.80819	533	532	3.86946	1.75816
534	533	0.908449	0.173315	534	533	1.94291	0.528878	534	533	2.90111	0.57176	534	533	3.86874	0.7147
535	534	0.90795	0.684325	535	534	1.9426	1.34721	535	534	2.90057	1.80819	535	534	3.86803	1.75816
536	535	0.907451	0.173315	536	535	1.94229	0.528878	536	535	2.90004	0.57176	536	535	3.86731	0.7147
537	536	0.906952	0.684325	537	536	1.94197	1.34721	537	536	2.8995	1.80819	537	536	3.8666	1.75816
538	537	0.906453	0.173315	538	537	1.94166	0.528878	538	537	2.89896	0.57176	538	537	3.86588	0.7147
539	538	0.905954	0.684325	539	538	1.94135	1.34721	539	538	2.89842	1.80819	539	538	3.86516	1.75816
540	539	0.905455	0.173315	540	539	1.94104	0.528878	540	539	2.89788	0.57176	540	539	3.86445	0.7147
541	540	0.904956	0.684325	541	540	1.94073	1.34721	541	540	2.89734	1.80819	541	540	3.86373	1.75816
542	541	0.904457	0.173315	542	541	1.94042	0.528878	542	541	2.8968	0.57176	542	541	3.86302	0.7147
543	542	0.903958	0.684325	543	542	1.94011	1.34721	543	542	2.89626	1.80819	543	542	3.8623	1.75816
544	543	0.90346	0.173315	544	543	1.9398	0.528878	544	543	2.89572	0.57176	544	543	3.86159	0.7147
545	544	0.902961	0.684325	545	544	1.93949	1.34721	545	544	2.89519	1.80819	545	544	3.86087	1.75816
546	545	0.902462	0.173315	546	545	1.93917	0.528878	546	545	2.89465	0.57176	546	545	3.86016	0.7147
547	546	0.901963	0.684325	547	546	1.93886	1.34721	547	546	2.89411	1.80819	547	546	3.85944	1.75816
548	547	0.901464	0.173315	548	547	1.93855	0.528878	548	547	2.89357	0.57176	548	547	3.85873	0.7147
549	548	0.900965	0.684325	549	548	1.93824	1.34721	549	548	2.89303	1.80819	549	548	3.85801	1.75816
550	549	0.900466	0.173315	550	549	1.93793	0.528878	550	549	2.89249	0.57176	550	549	3.8573	0.7147
551	550	0.899967	0.684325	551	550	1.93762	1.34721	551	550	2.89195	1.80819	551	550	3.85658	1.75816
552	551	0.899468	0.173315	552	551	1.93731	0.528878	552	551	2.89141	0.57176	552	551	3.85587	0.7147
553	552	0.898969	0.684325	553	552	1.937	1.34721	553	552	2.89087	1.80819	553	552	3.85515	1.75816
554	553	0.89847	0.173315	554	553	1.93669	0.528878	554	553	2.89034	0.57176	554	553	3.85443	0.7147
555	554	0.897971	0.684325	555	554	1.93637	1.34721	555	554	2.8898	1.80819	555	554	3.85372	1.75816
556	555	0.897473	0.173315	556	555	1.93606	0.528878	556	555	2.88926	0.57176	556	555	3.853	0.7147
557	556	0.896974	0.684325	557	556	1.93575	1.34721	557	556	2.88872	1.80819	557	556	3.85229	1.75816
558	557	0.896475	0.173315	558	557	1.93544	0.528878	558	557	2.88818	0.57176	558	557	3.85157	0.7147
559	558	0.895976	0.684325	559	558	1.93513	1.34721	559	558	2.88764	1.80819	559	558	3.85086	1.75816
560	559	0.895477	0.173315	560	559	1.93482	0.528878	560	559	2.8871	0.57176	560	559	3.85014	0.7147
561	560	0.894978	0.684325	561	560	1.93451	1.34721	561	560	2.88656	1.80819	561	560	3.84943	1.75816
562	561	0.894479	0.173315	562	561	1.9342	0.528878	562	561	2.88602	0.57176	562	561	3.84871	0.7147
563	562	0.89398	0.684325	563	562	1.93388	1.34721	563	562	2.88549	1.80819	563	562	3.848	1.75816
564	563	0.893481	0.173315	564	563	1.93357	0.528878	564	563	2.88495	0.57176	564	563	3.84728	0.7147
565	564	0.892982	0.684325	565	564	1.93326	1.34721	565	564	2.88441	1.80819	565	564	3.84657	1.75816
566	565	0.892483	0.173315	566	565	1.93295	0.528878	566	565	2.88387	0.57176	566	565	3.84585	0.7147
567	566	0.891984	0.684325	567	566	1.93264	1.34721	567	566	2.88333	1.80819	567	566	3.84514	1.75816
568	567	0.891486	0.173315	568	567	1.93233	0.528878	568	567	2.88279	0.57176	568	567	3.84442	0.7147
569	568	0.890987	0.684325	569	568	1.93202	1.34721	569	568	2.88225	1.80819	569	568	3.84371	1.75816
570	569	0.890488	0.173315	570	569	1.93171	0.528878	570	569	2.88171	0.57176	570	569	3.84299	0.7147
571	570	0.889989	0.684325	571	570	1.9314	1.34721	571	570	2.88117	1.80819	571	570	3.84227	1.75816
572	571	0.88949	0.173315	572	571	1.93108	0.528878	572	571	2.88064	0.57176	572	571	3.84156	0.7147
573	572	0.888991	0.684325	573	572	1.93077	1.34721	573	572	2.8801	1.80819	573	572	3.84084	1.75816
574	573	0.888492	0.173315	574	573	1.93046	0.528878	574	573	2.87956	0.57176	574	573	3.84013	0.7147
575	574	0.887993	0.684325	575	574	1.93015	1.34721	575	574	2.87902	1.80819	575	574	3.83941	1.75816
576	575	0.887494	0.173315	576	575	1.92984	0.528878	576	575	2.87848	0.57176	576	575	3.8387	0.7147
577	576	0.886995	0.684325	577	576	1.92953	1.34721	577	576	2.87794	1.80819	577	576	3.83798	1.75816
578	577	0.886496	0.173315	578	577	1.92922	0.528878	578	577	2.8774	0.57176	578	577	3.83727	0.7147
579	578	0.885997	0.684325	579	578	1.92891	1.34721	579	578	2.87686	1.80819	579	578	3.83655	1.75816
580	579	0.885499	0.173315	580	579	1.9286	0.528878	580	579	2.87632	0.57176	580	579	3.83584	0.7147
581	580	0.885	0.684325	581	580	1.92828	1.34721	581	580	2.87579	1.80819	581	580	3.83512	1.75816
582	581	0.884501	0.173315	582	581	1.92797	0.528878	582	581	2.87525	0.57176	582	581	3.83441	0.7147
583	582	0.884002	0.684325	583	582	1.92766	1.34721	583	582	2.87471	1.80819	583	582	3.83369	1.75816
584	583	0.883503	0.173315	584	583	1.92735	0.528878	584	583	2.87417	0.57176	584	583	3.83298	0.7147
585	584	0.883004	0.684325	585	584	1.92704	1.34721	585	584	2.87363	1.80819	585	584	3.83226	1.75816
586	585	0.882505	0.173315	586	585	1.92673	0.528878	586	585	2.87309	0.57176	586	585	3.83155	0.7147
587	586	0.882006	0.684325	587	586	1.92642	1.34721	587	586	2.87255	1.80819	587	586	3.83083	1.75816
588	587	0.881507	0.173315	588	587	1.92611	0.528878	588	587	2.87201	0.57176	588	587	3.83011	0.7147
589	588	0.881008	0.684325	589	588	1.9258	1.34721	589	588	2.87147	1.80819	589	588	3.8294	1.75816
590	589	0.880509	0.173315	590	589	1.92548	0.528878	590	589	2.87094	0.57176	590	589	3.82868	0.7147
591	590	0.88001	0.684325	591	590	1.92517	1.34721	591	590	2.8704	1.80819	591	590	3.82797	1.75816
592	591	0.879512	0.173315	592	591	1.92486	0.528878	592	591	2.86986	0.57176	592	591	3.82725	0.7147
593	592	0.879013	0.684325	593	592	1.92455	1.34721	593	592	2.86932	1.80819	593	592	3.82654	1.75816
594	593	0.878514	0.173315	594	593	1.92424	0.528878	594	593	2.86878	0.57176	594	593	3.82582	0.7147
595	594	0.878015	0.684325	595	594	1.92393	1.34721	595	594	2.86824	1.80819	595	594	3.82511	1.75816
596	595	0.877516	0.173315	596	595	1.92362	0.528878	596	595	2.8677	0.57176	596	595	3.82439	0.7147
597	596	0.877017	0.684325	597	596	1.92331	1.34721	597	596	2.86716	1.80819	597	596	3.82368	1.75816
598	597	0.876518	0.173315	598	597	1.923	0.528878	598	597	2.86662	0.57176	598	597	3.82296	0.7147
599	598	0.876019	0.684325	599	598	1.92268	1.34721	599	598	2.86609	1.80819	599	598	3.82225	1.75816
600	599	0.87552	0.173315	600	599	1.92237	0.528878	600	599	2.86555	0.57176	600	599	3.82153	0.7147
601	600	0.875021	0.684325	601	600	1.92206	1.34721	601	600	2.86501	1.80819	601	600	3.82082	1.75816
602	601	0.874522	0.173315	602	601	1.92175	0.528878	602	601	2.86447	0.57176	602	601	3.8201	0.7147
603	602	0.874023	0.684325	603	602	1.92144	1.34721	603	602	2.86393	1.80819	603	602	3.81938	1.75816
604	603	0.873525	0.173315	604	603	1.92113	0.528878	604	603	2.86339	0.57176	604	603	3.81867	0.7147
605	604	0.873026	0.684325	605	604	1.92082	1.34721	605	604	2.86285	1.80819	605	604	3.81795	1.75816
606	605	0.872527	0.173315	606	605	1.92051	0.528878	606	605	2.86231	0.57176	606	605	3.81724	0.7147
607	606	0.872028	0.684325	607	606	1.9202	1.34721	607	606	2.86177	1.80819	607	606	3.81652	1.75816
608	607	0.871529	0.173315	608	607	1.91988	0.528878	608	607	2.86124	0.57176	608	607	3.81581	0.7147
609	608	0.87103	0.684325	609	608	1.91957	1.34721	609	608	2.8607	1.80819	609	608	3.81509	1.75816
610	609	0.870531	0.173315	610	609	1.91926	0.528878	610	609	2.86016	0.57176	610	609	3.81438	0.7147
611	610	0.870032	0.684325	611	610	1.91895	1.34721	611	610	2.85962	1.80819	611	610	3.81366	1.75816
612	611	0.869533	0.173315	612	611	1.91864	0.528878	612	611	2.85908	0.57176	612	611	3.81295	0.7147
613	612	0.869034	0.684325	613	612	1.91833	1.34721	613	612	2.85854	1.80819	613	612	3.81223	1.75816
614	613	0.868535	0.173315	614	613	1.91802	0.528878	614	613	2.858	0.57176	614	613	3.81152	0.7147
615	614	0.868036	0.684325	615	614	1.91771	1.34721	615	614	2.85746	1.80819	615	614	3.8108	1.75816
616	615	0.867538	0.173315	616	615	1.9174	0.528878	616	615	2.85692	0.57176	616	615	3.81009	0.7147
617	616	0.867039	0.684325	617	616	1.91708	1.34721	617	616	2.85639	1.80819	617	616	3.80937	1.75816
618	617	0.86654	0.173315	618	617	1.91677	0.528878	618	617	2.85585	0.57176	618	617	3.80866	0.7147
619	618	0.866041	0.684325	619	618	1.91646	1.34721	619	618	2.85531	1.80819	619	618	3.80794	1.75816
620	619	0.865542	0.173315	620	619	1.91615	0.528878	620	619	2.85477	0.57176	620	619	3.80722	0.7147
621	620	0.865043	0.684325	621	620	1.91584	1.34721	621	620	2.85423	1.80819	621	620	3.80651	1.75816
622	621	0.864544	0.173315	622	621	1.91553	0.528878	622	621	2.85369	0.57176	622	621	3.80579	0.7147
623	622	0.864045	0.684325	623	622	1.91522	1.34721	623	622	2.85315	1.80819	623	622	3.80508	1.75816
624	623	0.863546	0.173315	624	623	1.91491	0.528878	624	623	2.85261	0.57176	624	623	3.80436	0.7147
625	624	0.863047	0.684325	625	624	1.91459	1.34721	625	624	2.85207	1.80819	625	624	3.80365	1.75816
626	625	0.862548	0.173315	626	625	1.91428	0.528878	626	625	2.85154	0.57176	626	625	3.80293	0.7147
627	626	0.862049	0.684325	627	626	1.91397	1.34721	627	626	2.851	1.80819	627	626	3.80222	1.75816
628	627	0.861551	0.173315	628	627	1.91366	0.528878	628	627	2.85046	0.57176	628	627	3.8015	0.7147
629	628	0.861052	0.684325	629	628	1.91335	1.34721	629	628	2.84992	1.80819	629	628	3.80079	1.75816
630	629	0.860553	0.173315	630	629	1.91304	0.528878	630	629	2.84938	0.57176	630	629	3.80007	0.7147
631	630	0.860054	0.684325	631	630	1.91273	1.34721	631	630	2.84884	1.80819	631	630	3.79936	1.75816
632	631	0.859555	0.173315	632	631	1.91242	0.528878	632	631	2.8483	0.57176	632	631	3.79864	0.7147
633	632	0.859056	0.684325	633	632	1.91211	1.34721	633	632	2.84776	1.80819	633	632	3.79793	1.75816
634	633	0.858557	0.173315	634	633	1.91179	0.528878	634	633	2.84722	0.57176	634	633	3.79721	0.7147
635	634	0.858058	0.684325	635	634	1.91148	1.34721	635	634	2.84669	1.80819	635	634	3.79649	1.75816
636	635	0.857559	0.173315	636	635	1.91117	0.528878	636	635	2.84615	0.57176	636	635	3.79578	0.7147
637	636	0.85706	0.684325	637	636	1.91086	1.34721	637	636	2.84561	1.80819	637	636	3.79506	1.75816
638	637	0.856561	0.173315	638	637	1.91055	0.528878	638	637	2.84507	0.57176	638	637	3.79435	0.7147
639	638	0.856062	0.684325	639	638	1.91024	1.34721	639	638	2.84453	1.80819	639	638	3.79363	1.75816
640	639	0.855564	0.173315	640	639	1.90993	0.528878	640	639	2.84399	0.57176	640	639	3.79292	0.7147
641	640	0.855065	0.684325	641	640	1.90962	1.34721	641	640	2.84345	1.80819	641	640	3.7922	1.75816
642	641	0.854566	0.173315	642	641	1.90931	0.528878	642	641	2.84291	0.57176	642	641	3.79149	0.7147
643	642	0.854067	0.684325	643	642	1.90899	1.34721	643	642	2.84237	1.80819	643	642	3.79077	1.75816
644	643	0.853568	0.173315	644	643	1.90868	0.528878	644	643	2.84184	0.57176	644	643	3.79006	0.7147
645	644	0.853069	0.684325	645	644	1.90837	1.34721	645	644	2.8413	1.80819	645	644	3.78934	1.75816
646	645	0.85257	0.173315	646	645	1.90806	0.528878	646	645	2.84076	0.57176	646	645	3.78863	0.7147
647	646	0.852071	0.684325	647	646	1.90775	1.34721	647	646	2.84022	1.80819	647	646	3.78791	1.75816
648	647	0.851572	0.173315	648	647	1.90744	0.528878	648	647	2.83968	0.57176	648	647	3.7872	0.7147
649	648	0.851073	0.684325	649	648	1.90713	1.34721	649	648	2.83914	1.80819	649	648	3.78648	1.75816
650	649	0.850574	0.173315	650	649	1.90682	0.528878	650	649	2.8386	0.57176	650	649	3.78577	0.7147
651	650	0.850075	0.684325	651	650	1.90651	1.34721	651	650	2.83806	1.80819	651	650	3.78505	1.75816
652	651	0.849577	0.173315	652	651	1.90619	0.528878	652	651	2.83752	0.57176	652	651	3.78433	0.7147
653	652	0.849078	0.684325	653	652	1.90588	1.34721	653	652	2.83699	1.80819	653	652	3.78362	1.75816
654	653	0.848579	0.173315	654	653	1.90557	0.528878	654	653	2.83645	0.57176	654	653	3.7829	0.7147
655	654	0.84808	0.684325	655	654	1.90526	1.34721	655	654	2.83591	1.80819	655	654	3.78219	1.75816
656	655	0.847581	0.173315	656	655	1.90495	0.528878	656	655	2.83537	0.57176	656	655	3.78147	0.7147
657	656	0.847082	0.684325	657	656	1.90464	1.34721	657	656	2.83483	1.80819	657	656	3.78076	1.75816
658	657	0.846583	0.173315	658	657	1.90433	0.528878	658	657	2.83429	0.57176	658	657	3.78004	0.7147
659	658	0.846084	0.684325	659	658	1.90402	1.34721	659	658	2.83375	1.80819	659	658	3.77933	1.75816
660	659	0.845585	0.173315	660	659	1.90371	0.528878	660	659	2.83321	0.57176	660	659	3.77861	0.7147
661	660	0.845086	0.684325	661	660	1.90339	1.34721	661	660	2.83267	1.80819	661	660	3.7779	1.75816
662	661	0.844587	0.173315	662	661	1.90308	0.528878	662	661	2.83214	0.57176	662	661	3.77718	0.7147
663	662	0.844088	0.684325	663	662	1.90277	1.34721	663	662	2.8316	1.80819	663	662	3.77647	1.75816
664	663	0.84359	0.173315	664	663	1.90246	0.528878	664	663	2.83106	0.57176	664	663	3.77575	0.7147
665	664	0.843091	0.684325	665	664	1.90215	1.34721	665	664	2.83052	1.80819	665	664	3.77504	1.75816
666	665	0.842592	0.173315	666	665	1.90184	0.528878	666	665	2.82998	0.57176	666	665	3.77432	0.7147
667	666	0.842093	0.684325	667	666	1.90153	1.34721	667	666	2.82944	1.80819	667	666	3.77361	1.75816
668	667	0.841594	0.173315	668	667	1.90122	0.528878	668	667	2.8289	0.57176	668	667	3.77289	0.7147
669	668	0.841095	0.684325	669	668	1.90091	1.34721	669	668	2.82836	1.80819	669	668	3.77217	1.75816
670	669	0.840596	0.173315	670	669	1.90059	0.528878	670	669	2.82782	0.57176	670	669	3.77146	0.7147
671	670	0.840097	0.684325	671	670	1.90028	1.34721	671	670	2.82729	1.80819	671	670	3.77074	1.75816
672	671	0.839598	0.173315	672	671	1.89997	0.528878	672	671	2.82675	0.57176	672	671	3.77003	0.7147
673	672	0.839099	0.684325	673	672	1.89966	1.34721	673	672	2.82621	1.80819	673	672	3.76931	1.75816
674	673	0.8386	0.173315	674	673	1.89935	0.528878	674	673	2.82567	0.57176	674	673	3.7686	0.7147
675	674	0.838101	0.684325	675	674	1.89904	1.34721	675	674	2.82513	1.80819	675	674	3.76788	1.75816
676	675	0.837603	0.173315	676	675	1.89873	0.528878	676	675	2.82459	0.57176	676	675	3.76717	0.7147
677	676	0.837104	0.684325	677	676	1.89842	1.34721	677	676	2.82405	1.80819	677	676	3.76645	1.75816
678	677	0.836605	0.173315	678	677	1.89811	0.528878	678	677	2.82351	0.57176	678	677	3.76574	0.7147
679	678	0.836106	0.684325	679	678	1.89779	1.34721	679	678	2.82297	1.80819	679	678	3.76502	1.75816
680	679	0.835607	0.173315	680	679	1.89748	0.528878	680	679	2.82244	0.57176	680	679	3.76431	0.7147
681	680	0.835108	0.684325	681	680	1.89717	1.34721	681	680	2.8219	1.80819	681	680	3.76359	1.75816
682	681	0.834609	0.173315	682	681	1.89686	0.528878	682	681	2.82136	0.57176	682	681	3.76288	0.7147
683	682	0.83411	0.684325	683	682	1.89655	1.34721	683	682	2.82082	1.80819	683	682	3.76216	1.75816
684	683	0.833611	0.173315	684	683	1.89624	0.528878	684	683	2.82028	0.57176	684	683	3.76144	0.7147
685	684	0.833112	0.684325	685	684	1.89593	1.34721	685	684	2.81974	1.80819	685	684	3.76073	1.75816
686	685	0.832613	0.173315	686	685	1.89562	0.528878	686	685	2.8192	0.57176	686	685	3.76001	0.7147
687	686	0.832114	0.684325	687	686	1.8953	1.34721	687	686	2.81866	1.80819	687	686	3.7593	1.75816
688	687	0.831616	0.173315	688	687	1.89499	0.528878	688	687	2.81812	0.57176	688	687	3.75858	0.7147
689	688	0.831117	0.684325	689	688	1.89468	1.34721	689	688	2.81759	1.80819	689	688	3.75787	1.75816
690	689	0.830618	0.173315	690	689	1.89437	0.528878	690	689	2.81705	0.57176	690	689	3.75715	0.7147
691	690	0.830119	0.684325	691	690	1.89406	1.34721	691	690	2.81651	1.80819	691	690	3.75644	1.75816
692	691	0.82962	0.173315	692	691	1.89375	0.528878	692	691	2.81597	0.57176	692	691	3.75572	0.7147
693	692	0.829121	0.684325	693	692	1.89344	1.34721	693	692	2.81543	1.80819	693	692	3.75501	1.75816
694	693	0.828622	0.173315	694	693	1.89313	0.528878	694	693	2.81489	0.57176	694	693	3.75429	0.7147
695	694	0.828123	0.684325	695	694	1.89282	1.34721	695	694	2.81435	1.80819	695	694	3.75358	1.75816
696	695	0.827624	0.173315	696	695	1.8925	0.528878	696	695	2.81381	0.57176	696	695	3.75286	0.7147
697	696	0.827125	0.684325	697	696	1.89219	1.34721	697	696	2.81327	1.80819	697	696	3.75215	1.75816
698	697	0.826626	0.173315	698	697	1.89188	0.528878	698	697	2.81274	0.57176	698	697	3.75143	0.7147
699	698	0.826127	0.684325	699	698	1.89157	1.34721	699	698	2.8122	1.80819	699	698	3.75072	1.75816
700	699	0.825629	0.173315	700	699	1.89126	0.528878	700	699	2.81166	0.57176	700	699	3.75	0.7147

## Sheet: Slag Ca RAW
REDO BOXPLOT SLAG Ca RAW
New Obs. No.	Site	District	X (QGIS: Y)	Y (QGIS: X)	Period	Context/Sample No.	Find Type	Site_Find_Region	Region	Si	Ca	Al	K	Mg	Mn	P	Method		Source
1	Baszowice	Kielce	336486.96	645378.30	Roman Period		Slag	Baszowice_S_HCM	HCM	10.9278	0.821905	3.51985	0	0.54873	0.96038	0.148376	not specified		Piaskowski 1956, 53, Tab. I; Radwan 1962, 256, Tab. 1
2	Góra Chełmowa	Kielce	337424.12	648239.34	Roman Period		Slag	Góra Chełmowa_S_HCM	HCM	11.7504	1.00058	2.33421	0	0.51858	1.21596	0.097	not specified		Bieleniń, Holewiński 1961, 135; Piaskowski 1963a, 33, Tab. V; Radwan 1962, 256, Tab. 1
3	Góra Chełmowa	Kielce	337424.12	648239.34	Roman Period		Slag	Góra Chełmowa_S_HCM	HCM	11.7504	1.00058	2.33421	0	0.51858	1.21596	0.078552	not specified		Piaskowski 1956, 53, Tab. I; Radwan 1962, 256, Tab. 1
4	Góra Jeleniowska pass	Kielce	330948.75	648549.30	Roman Period		Slag	Góra Jeleniowska_S_HCM	HCM	13.1854	2.05834	4.95954	0	1.18188	3.64015	0.15	not specified		Bieleniń, Holewiński 1961, 135; Piaskowski 1963a, 33, Tab. V; Radwan 1962, 256, Tab. 1
6	Jeleniów, Site 4	Kielce	332192.21	649370.27	Roman Period	cultural layer	Slag	Jeleniów_S_HCM	HCM	19.972	1.14352	3.01701	0	0.22311	0.18588	0.0864072	not specified		Piaskowski 1960a, 574, Tab. 1
7	Jeleniów, Site 4	Kielce	332192.21	649370.27	Roman Period	furnace site cultural layer	Slag	Jeleniów_S_HCM	HCM	12.7366	1.00773	0.291115	0	0.11457	0.518915	0.069824	not specified		Piaskowski 1960a, 574, Tab. 1
8	Jeleniów, Site 4	Kielce	332192.21	649370.27	Roman Period	Furnace 47	Slag	Jeleniów_S_HCM	HCM	12.4328	1.05061	2.1966	0	0.21105	0.131665	0.148376	not specified		Piaskowski 1960a, 574, Tab. 1
9	Jeleniów, Site 4	Kielce	332192.21	649370.27	Roman Period	Furnace wall	Slag	Jeleniów_S_HCM	HCM	34.1249	0.964845	8.09829	0	0.16884	0.49568	0.061096	not specified		Piaskowski 1960a, 574, Tab. 1
12	Kunów (Site 1)	Ostrowiec Świętokrzyski	344239.67	656816.42	Roman Period (Early - Phase B2)	Furnace 1	Slag Block	Kunów_S_HCM	HCM	12.115	0.721847	0	0	0	3.12898	0.48004	not specified		Nosek 1966, 182, Tab. III; chronology after Orzechowski 2013, Appendix 1
13	Kunów (Site 1)	Ostrowiec Świętokrzyski	344239.67	656816.42	Roman Period (Early - Phase B2)	Furnace 2	Slag Block	Kunów_S_HCM	HCM	14.7138	0.35735	0	0	0	0.890675	0.048004	not specified		Nosek 1966, 182, Tab. III; chronology after Orzechowski 2013, Appendix 1
15	Kunów (Site 1)	Ostrowiec Świętokrzyski	344239.67	656816.42	Roman Period (Early - Phase B2)		Slag	Kunów_S_HCM	HCM	11.0634	0.614642	1.06919	0	0	0.57313	0.104736	not specified		Piaskowski 1963a, 33, Tab. V; Radwan 1962, 256, Tab. 1; chronology after Orzechowski 2013, Appendix 1
16	Kunów (Site 1)	Ostrowiec Świętokrzyski	344239.67	656816.42	Roman Period (Early - Phase B2)		Slag	Kunów_S_HCM	HCM	11.442	1.15781	0.989791	0	0.2412	0.20137	0.733152	not specified		Piaskowski 1956, 53, Tab. I; Radwan 1962, 256, Tab. 1; chronology after Orzechowski 2013, Appendix 1
17	Łysa Góra	Kielce	334647.98	644154.17	Roman Period	Slag 1	Slag	Łysa Góra_S_HCM	HCM	11.1335	1.80104	9.47447	0	1.10952	1.22371	0.0794248	not specified		Sedlak, Piaskowski 1961, 94, Tab. 1
18	Łysa Góra	Kielce	334647.98	644154.17	Roman Period	Slag 2	Slag	Łysa Góra_S_HCM	HCM	10.1987	1.37222	10.0355	0	0.68139	0.54215	0.0432036	not specified		Sedlak, Piaskowski 1961, 94, Tab. 1
19	Łysa Góra	Kielce	334647.98	644154.17	Roman Period	Slag 3	Slag	Łysa Góra_S_HCM	HCM	27.3429	1.4294	6.82797	0	1.5075	0.10843	0.192016	not specified		Sedlak, Piaskowski 1961, 94, Tab. 1
20	Łysa Góra	Kielce	334647.98	644154.17	Early Medieval or earlier	Slag 4	Slag	Łysa Góra_S_HCM	HCM	14.3071	1.59378	6.70094	0	0.71154	0.286565	0.1091	not specified		Sedlak, Piaskowski 1961, 94, Tab. 1
21	Łysa Góra	Kielce	334647.98	644154.17	Roman Period	Slag 5	Slag	Łysa Góra_S_HCM	HCM	19.4251	2.65154	4.84839	0	0.4824	0.165743	0.536772	not specified		Sedlak, Piaskowski 1961, 94, Tab. 1
22	Łysa Góra	Kielce	334647.98	644154.17	Roman Period	Slag 6 from Bloom 5	Slag	Łysa Góra_S_HCM	HCM	0	0	0	0	0	0	2.05108	not specified		Sedlak, Piaskowski 1961, 94, Tab. 1
23	Łysa Góra	Kielce	334647.98	644154.17	Roman Period	Slag 7 from Bloom 6	Slag	Łysa Góra_S_HCM	HCM	0	0	0	0	0	0	0.510588	not specified		Sedlak, Piaskowski 1961, 94, Tab. 1
24	Łysa Góra	Kielce	334647.98	644154.17	Roman Period	Slag 8	Slag	Łysa Góra_S_HCM	HCM	16.9199	1.54375	5.87523	0	0.25326	0.109979	0.111282	not specified		Sedlak, Piaskowski 1961, 94, Tab. 1
25	Łysa Góra	Kielce	334647.98	644154.17	Roman Period	Slag 9 from Bloom 7	Slag	Łysa Góra_S_HCM	HCM	24.4918	6.04636	3.15463	0	0.35577	1.37861	0.776792	not specified		Sedlak, Piaskowski 1961, 94, Tab. 1
26	Łysa Góra	Kielce	334647.98	644154.17	Roman Period	Slag 10 from Bloom 8	Slag	Łysa Góra_S_HCM	HCM	0	0	0	0	0	0	0.154486	not specified		Sedlak, Piaskowski 1961, 94, Tab. 1
27	Łysa Góra	Kielce	334647.98	644154.17	Roman Period	Slag 11 from Bloom 9	Slag	Łysa Góra_S_HCM	HCM	13.2742	1.14352	4.2344	0	0.525816	0.596365	0.3273	not specified		Sedlak, Piaskowski 1961, 94, Tab. 1
28	Łysa Góra	Kielce	334647.98	644154.17	Roman Period	Slag 12 from Bloom 10	Slag	Łysa Góra_S_HCM	HCM	34.1202	1.1864	1.47145	0	0.62712	0	0.322063	not specified		Sedlak, Piaskowski 1961, 94, Tab. 1
29	Łysa Góra	Kielce	334647.98	644154.17	Roman Period	Slag 13	Slag	Łysa Góra_S_HCM	HCM	14.4193	3.35909	4.78487	0	0.39195	0.766755	0.096008	not specified		Sedlak, Piaskowski 1961, 94, Tab. 1
30	Łysa Góra slope	Kielce	334647.98	644154.17	Roman Period		Slag	Łysa Góra_S_HCM	HCM	11.1849	1.28646	4.21852	0	0.74169	3.64015	0.157104	not specified		Piaskowski 1963a, 33, Tab. V; Radwan 1962, 256, Tab. 1
31	Łysa Góra, near Baszowice rail	Kielce	335098.43	644574.85	Roman Period		Slag	Łysa Góra_S_HCM	HCM	9.5817	0.829052	3.75274	0	0.57285	4.03514	0.06	not specified		Bieleniń, Holewiński 1961, 135; Piaskowski 1963a, 33, Tab. V; Radwan 1962, 256, Tab. 1
32	Mychów, Site 1	Ostrowiec Świętokrzyski	341166.91	661694.81	Roman Period (Late)	Slag Block Top	Slag Block	Mychów_S_HCM	HCM	2.51461	0.907669	0.672211	0	0.17487	0.13941	0.048004	not specified		Nosek 1966, 182, Tab. III; site chronology after Lehnhardt 2019, 197, Tab. 50
33	Mychów, Site 1	Ostrowiec Świętokrzyski	341166.91	661694.81	Roman Period (Late)	Slag Block Centre	Slag Block	Mychów_S_HCM	HCM	6.23512	3.17327	1.28091	0	1.10952	0.209115	0.104736	not specified		Nosek 1966, 182, Tab. III; site chronology after Lehnhardt 2019, 197, Tab. 51
34	Mychów, Site 1	Ostrowiec Świętokrzyski	341166.91	661694.81	Roman Period (Late)	Slag Block Bottom	Slag Block	Mychów_S_HCM	HCM	9.91823	1.00773	2.12249	0	0.27135	0.20137	0.069824	not specified		Nosek 1966, 182, Tab. III; site chronology after Lehnhardt 2019, 197, Tab. 52
39	not specified	approximate region centre	333500.46	648284.64	Roman Period	Slag Block IV, Sample1	Slag Block	NN_S_HCM	HCM	6.87078	0.14294	3.7051	0	0.2412	0.193625	0.157104	not specified		Hensel 1986, 82, Tab. 6
40	not specified	approximate region centre	333500.46	648284.64	Roman Period	Slag Block IV, Sample2	Slag Block	NN_S_HCM	HCM	14.3959	0.14294	5.8223	0	0.3618	0.534405	0.15274	not specified		Hensel 1986, 82, Tab. 6
41	not specified	approximate region centre	333500.46	648284.64	Roman Period	Slag Block IV, Sample3	Slag Block	NN_S_HCM	HCM	13.2274	0.14294	5.71644	0	0.4221	0.549895	0.113464	not specified		Hensel 1986, 82, Tab. 6
42	not specified	approximate region centre	333500.46	648284.64	Roman Period	Slag Block IV, Sample4	Slag Block	NN_S_HCM	HCM	11.0774	0.21441	3.96975	0	0.3015	0.425975	0.165832	not specified		Hensel 1986, 82, Tab. 6
43	not specified	approximate region centre	333500.46	648284.64	Roman Period	Slag Block IV, Sample5	Slag Block	NN_S_HCM	HCM	12.1057	0.50029	4.44612	0	0.2412	0.224605	0.165832	not specified		Hensel 1986, 82, Tab. 6
44	not specified	approximate region centre	333500.46	648284.64	Roman Period	Slag Block IV, Sample6	Slag Block	NN_S_HCM	HCM	13.2274	0.14294	5.76937	0	0.3015	0.456955	0.08728	not specified		Hensel 1986, 82, Tab. 6
45	not specified	approximate region centre	333500.46	648284.64	Roman Period	Slag Block IV, Sample7	Slag Block	NN_S_HCM	HCM	10.0491	0.14294	4.71077	0	0.2412	0.410485	0.082916	not specified		Hensel 1986, 82, Tab. 6
46	not specified	approximate region centre	333500.46	648284.64	Roman Period	Slag Block IV, Sample8	Slag Block	NN_S_HCM	HCM	12.6198	0.14294	5.34593	0	0.3015	0.6196	0.08728	not specified		Hensel 1986, 82, Tab. 6
47	not specified	approximate region centre	333500.46	648284.64	Roman Period	Slag Block IV, Sample9	Slag Block	NN_S_HCM	HCM	11.9187	0.21441	3.81096	0	0.2412	0.35627	0.078552	not specified		Hensel 1986, 82, Tab. 6
50	Pokrzywnica, Site 1	Starachowice	342031.06	650748.42	Roman Period (1st-4th c.AD)		Bloomery Slag	Pokrzywnica_S_HCM	HCM	11.9374	1.70099	2.42949	0	0.38592	1.6187	0	not specified		Suliga et al. 2004, 514, Tab. 1
52	Rudki	Kielce	338896.79	646713.23	Roman Period		Slag	Rudki_S_HCM	HCM	8.66092	1.27931	2.75236	0	0.81405	1.95174	0.178924	not specified		Piaskowski 1963a, 33, Tab. V; Radwan 1962, 256, Tab. 1
55	Rudki, Staszic Mine (Site 2)	Kielce	338468.23	646683.09	Roman Period		Slag	Rudki Mine_S_HCM	HCM	8.66092	1.27931	2.75236	0	1.17585	1.95174	0.17	not specified		Bieleniń, Holewiński, 1961, 135; Piaskowski 1963a, 33, Tab. V; Radwan 1962, 256, Tab. 1
60	Rudki, Staszic Mine (Site 2)	Kielce	338468.23	646683.09	Roman Period		Slag	Rudki Mine_S_HCM	HCM	9.57703	0.779023	3.59924	0	0.52461	2.61781	0.082916	not specified		Radwan 1962, 256, Tab. 1
62	Skały, Site 1	Kielce	338670.26	651486.77	Roman Period (Phases B1-C2)	1397	Furnace Slag	Skały 1_S_HCM	HCM	12.8068	1.0792	2.40831	1.33646	0.20502	0.642835	0.113464	ICP-ES/MS		Bielenin et al. 1998, 161; chronology after Orzechowski 2013, Appendix 1
63	Skały, Site 1	Kielce	338670.26	651486.77	Roman Period (Phases B1-C2)	1398	Furnace Slag	Skały 1_S_HCM	HCM	14.2557	0.736141	1.76257	0.904809	0.37989	0.766755	0.100372	ICP-ES/MS		Bielenin et al. 1998, 161; chronology after Orzechowski 2013, Appendix 1
64	Skały, Site 1	Kielce	338670.26	651486.77	Roman Period (Phases B1-C2)	1399	Furnace Slag	Skały 1_S_HCM	HCM	13.7883	1.35793	2.93232	1.6519	0.17487	0.441465	0.13092	ICP-ES/MS		Bielenin et al. 1998, 161; chronology after Orzechowski 2013, Appendix 1
65	Skały, Site 1	Kielce	338670.26	651486.77	Roman Period (Phases B1-C2)	1400	Furnace Slag	Skały 1_S_HCM	HCM	14.209	1.11493	2.52476	1.40287	0.2412	0.4647	0.13092	ICP-ES/MS		Bielenin et al. 1998, 161; chronology after Orzechowski 2013, Appendix 1
66	Skały, Site 1	Kielce	338670.26	651486.77	Roman Period (Phases B1-C2)	1401	Furnace Slag	Skały 1_S_HCM	HCM	14.7231	0.957698	2.54064	1.07913	0.25326	0.441465	0.139648	ICP-ES/MS		Bielenin et al. 1998, 161; chronology after Orzechowski 2013, Appendix 1
67	Skały, Site 1	Kielce	338670.26	651486.77	Roman Period (Phases B1-C2)	1402	Furnace Slag	Skały 1_S_HCM	HCM	11.872	1.28646	2.05368	1.02102	0.3618	1.24694	0.126556	ICP-ES/MS		Bielenin et al. 1998, 161; chronology after Orzechowski 2013, Appendix 1
68	Skały, Site 1	Kielce	338670.26	651486.77	Roman Period (Phases B1-C2)	1403	Furnace Slag	Skały 1_S_HCM	HCM	13.2274	0.621789	2.08544	0.946314	0.27135	0.828715	0.100372	ICP-ES/MS		Bielenin et al. 1998, 161; chronology after Orzechowski 2013, Appendix 1
69	Skały, Site 1	Kielce	338670.26	651486.77	Roman Period (Phases B1-C2)	1404	Furnace Slag	Skały 1_S_HCM	HCM	10.4698	0.864787	3.15463	1.15384	0.41607	0.41823	0.235656	ICP-ES/MS		Bielenin et al. 1998, 161; chronology after Orzechowski 2013, Appendix 1
70	Skały, Site 1	Kielce	338670.26	651486.77	Roman Period (Phases B1-C2)	1405	Furnace Slag	Skały 1_S_HCM	HCM	13.2742	0.900522	2.1966	1.09573	0.26532	0.37176	0.135284	ICP-ES/MS		Bielenin et al. 1998, 161; chronology after Orzechowski 2013, Appendix 1
71	Skały, Site 1	Kielce	338670.26	651486.77	Roman Period (Phases B1-C2)	1406	Furnace Slag	Skały 1_S_HCM	HCM	11.2176	0.793317	1.99017	0.946314	0.3618	1.02234	0.117828	ICP-ES/MS		Bielenin et al. 1998, 161; chronology after Orzechowski 2013, Appendix 1
72	Skały, Site 1	Kielce	338670.26	651486.77	Roman Period (Phases B1-C2)	1407	Furnace Slag	Skały 1_S_HCM	HCM	10.9372	1.14352	3.28166	1.07913	0.46431	0.18588	0.17456	ICP-ES/MS		Bielenin et al. 1998, 161; chronology after Orzechowski 2013, Appendix 1
73	Skały, Site 1	Kielce	338670.26	651486.77	Roman Period (Phases B1-C2)	1408	Furnace Slag	Skały 1_S_HCM	HCM	10.8437	0.628936	2.17013	0.672381	0.28944	0.100685	0.135284	ICP-ES/MS		Bielenin et al. 1998, 161; chronology after Orzechowski 2013, Appendix 1
74	Skały, Site 1	Kielce	338670.26	651486.77	Roman Period (Phases B1-C2)	1409	Furnace Slag	Skały 1_S_HCM	HCM	10.9372	0.950551	2.27599	0.680682	0.26532	0.100685	0.126556	ICP-ES/MS		Bielenin et al. 1998, 161; chronology after Orzechowski 2013, Appendix 1
75	Skały, Site 1	Kielce	338670.26	651486.77	Roman Period (Phases B1-C2)	1410	Furnace Slag	Skały 1_S_HCM	HCM	35.3822	0.400232	3.06465	1.72661	0.23517	0.038725	0.096008	ICP-ES/MS		Bielenin et al. 1998, 161; chronology after Orzechowski 2013, Appendix 1
76	Skały, Site 1	Kielce	338670.26	651486.77	Roman Period (Phases B1-C2)	1411	Furnace Slag	Skały 1_S_HCM	HCM	36.2235	0.536025	4.06502	2.61481	0.36783	0.085195	0.117828	ICP-ES/MS		Bielenin et al. 1998, 161; chronology after Orzechowski 2013, Appendix 1
77	Skały, Site 1	Kielce	338670.26	651486.77	Roman Period (Phases B1-C2)	1412	Furnace Slag	Skały 1_S_HCM	HCM	37.2518	0.443114	4.43024	1.82622	0.3015	0.03098	0.322936	ICP-ES/MS		Bielenin et al. 1998, 161; chronology after Orzechowski 2013, Appendix 1
78	Skały, Site 1	Kielce	338670.26	651486.77	Roman Period (Phases B1-C2)		Slag Block	Skały 1_S_HCM	HCM	12.5731	1.2007	3.36105	0	0	1.27792	0.06546	not specified		Nosek 1966, 182, Tab. III
79	Skały, Site 2	Kielce	338485.05	651611.12	Roman Period		Slag Block	Skały 2_S_HCM	HCM	10.0024	0.300174	1.82079	0	0	0.658325	0.056732	not specified		Nosek 1966, 182, Tab. III
80	Zochcin (Site 1)	Opatów	331369.01	667758.84	Roman Period (Late)		Slag Block	Zochcin_S_HCM	HCM	15.2279	0.371644	0	0	0.79596	0.534405	0.4364	not specified		Nosek 1966, 182, Tab. III; site chronology after Lehnhardt 2019, 197, Tab. 50
81	Biskupice (Site 1?)	Pruszków	478399.27	617065.67	Late Pre-Roman - Roman Period (c.150 BC-c.AD 250)		Production Slag	Biskupice_S_MAS	MAS	10.4043	3.15897	0.868052	0.373545	0.10854	3.098	2.21691	SEM-EDAX		Buchwald 2005, 161, Tab. 7.1; site chronology after Orzechowski 2013, 180, Tab. 17
82	Biskupice (Site 1?)	Pruszków	478399.27	617065.67	Late Pre-Roman - Roman Period (c.150 BC-c.AD 250)		Production Slag	Biskupice_S_MAS	MAS	11.1381	3.36624	0.883931	0.390147	0.07236	2.60232	2.28674	SEM-EDAX		Buchwald 2005, 161, Tab. 7.1; site chronology after Orzechowski 2013, 180, Tab. 17
83	Biskupice (Site 1?)	Pruszków	478399.27	617065.67	Late Pre-Roman - Roman Period (c.150 BC-c.AD 250)	SB1	Slag Block ("elephant's foot")	Biskupice_S_MAS	MAS	11.7785	4.43114	1.27032	0.91311	0.1206	2.0137	2.70568	SEM-EDAX		Buchwald 2005, 252, Tab. 10.7; site chronology after Orzechowski 2013, 180, Tab. 17
84	Biskupice (Site 1?)	Pruszków	478399.27	617065.67	Late Pre-Roman - Roman Period (c.150 BC-c.AD 250)	SB2	Slag Block ("elephant's foot")	Biskupice_S_MAS	MAS	11.3578	3.28762	1.42911	0.74709	0.1206	2.3235	2.00744	SEM-EDAX		Buchwald 2005, 252, Tab. 10.7; site chronology after Orzechowski 2013, 180, Tab. 17
85	Biskupice (Site 1?)	Pruszków	478399.27	617065.67	Late Pre-Roman - Roman Period (c.150 BC-c.AD 250)	SB3	Slag Block ("elephant's foot")	Biskupice_S_MAS	MAS	12.0122	3.28762	0.84688	0.74709	0.0603	3.7176	2.00744	SEM-EDAX		Buchwald 2005, 252, Tab. 10.7; site chronology after Orzechowski 2013, 180, Tab. 17
86	Biskupice (Site 1?)	Pruszków	478399.27	617065.67	Late Pre-Roman - Roman Period (c.150 BC-c.AD 250)	SB5	Slag Block ("elephant's foot")	Biskupice_S_MAS	MAS	11.1241	3.71644	0.89981	0.41505	0.0603	2.6333	2.26928	SEM-EDAX		Buchwald 2005, 252, Tab. 10.7; site chronology after Orzechowski 2013, 180, Tab. 17
87	Biskupice (Site 1?)	Pruszków	478399.27	617065.67	Late Pre-Roman - Roman Period (c.150 BC-c.AD 250)	SB6	Slag Block ("elephant's foot")	Biskupice_S_MAS	MAS	11.9187	3.14468	1.32325	0.49806	0.0603	3.64015	1.92016	SEM-EDAX		Buchwald 2005, 252, Tab. 10.7; site chronology after Orzechowski 2013, 180, Tab. 17
88	Falenty (Falenty Duże), Site 1	Pruszków	476851.48	622089.70	Late Pre-Roman - Roman Period (c.150 BC-c.AD 250)	Sample from Layer 2	Slag	Falenty_S_MAS	MAS	9.348	2.00116	0.613988	0	0.2412	6.48256	1.23938	not specified		Piaskowski 1981b, 435, Tab. 1; site chronology after Orzechowski 2013, 180, Tab. 17
89	Kanie, Site 2 "Piecowisko"	Pruszków	477228.51	612502.50	Late Pre-Roman - Roman Period (c.150 BC-c.AD 150)	Furnace 1, Sample 1	Slag	Kanie_S_MAS	MAS	10.1239	2.32278	1.24915	0	0.01206	1.40959	3.36028	not specified		Piaskowski 1981b, 435, Tab. 1; site chronology after Orzechowski 2013, 180, Tab. 17
90	Kanie, Site 2 "Piecowisko"	Pruszków	477228.51	612502.50	Late Pre-Roman - Roman Period (c.150 BC-c.AD 150)	Furnace 2, Sample 2	Slag	Kanie_S_MAS	MAS	8.90864	1.75816	0.968619	0	0.01206	0.9294	4.06288	not specified		Piaskowski 1981b, 435, Tab. 1; site chronology after Orzechowski 2013, 180, Tab. 17
91	Kanie, Site 2 "Piecowisko"	Pruszków	477228.51	612502.50	Late Pre-Roman - Roman Period (c.150 BC-c.AD 150)	Furnace 4, Sample 3	Slag	Kanie_S_MAS	MAS	7.7121	2.24416	1.14329	0	0.03618	1.12302	4.25054	not specified		Piaskowski 1981b, 435, Tab. 1; site chronology after Orzechowski 2013, 180, Tab. 17
92	Kanie, Site 2 "Piecowisko"	Pruszków	477228.51	612502.50	Late Pre-Roman - Roman Period (c.150 BC-c.AD 150)	Furnace 5, Sample 4	Slag	Kanie_S_MAS	MAS	7.87569	1.84393	1.18563	0	0.03618	2.36997	3.94506	not specified		Piaskowski 1981b, 435, Tab. 1; site chronology after Orzechowski 2013, 180, Tab. 17
93	Kanie, Site 2 "Piecowisko"	Pruszków	477228.51	612502.50	Late Pre-Roman - Roman Period (c.150 BC-c.AD 150)	Furnace 6, Sample 5	Slag	Kanie_S_MAS	MAS	11.9701	3.75932	1.46616	0	0.11457	3.70985	3.03298	not specified		Piaskowski 1981b, 435, Tab. 1; site chronology after Orzechowski 2013, 180, Tab. 17
94	Kanie, Site 2 "Piecowisko"	Pruszków	477228.51	612502.50	Late Pre-Roman - Roman Period (c.150 BC-c.AD 150)	Furnace 8, Sample 7	Slag	Kanie_S_MAS	MAS	6.50153	2.88024	0.942154	0	0.01809	0.766755	4.71312	not specified		Piaskowski 1981b, 435, Tab. 1; site chronology after Orzechowski 2013, 180, Tab. 17
95	Kanie, Site 2 "Piecowisko"	Pruszków	477228.51	612502.50	Late Pre-Roman - Roman Period (c.150 BC-c.AD 150)	Furnace 20, Sample 10	Slag	Kanie_S_MAS	MAS	14.5174	1.92254	0.910396	0	0.04221	0.828715	2.35656	not specified		Piaskowski 1981b, 435, Tab. 1; site chronology after Orzechowski 2013, 180, Tab. 17
96	Kręczki, Site 1	Warszawa-Zachód	487680.76	621266.31	Roman Period	Sample 1	Slag	Kręczki_S_MAS	MAS	14.452	3.9237	0.306994	0	0.09045	3.9577	3.29482	not specified		Piaskowski 1981b, 435, Tab. 1
97	Milanówek-Falęcin, Site 8	Grodzisk Mazowiecki-Pruszków	477110.64	613585.92	Late Pre-Roman - Roman Period (c.150 BC-c.AD 150)	Slag Block I, Sample1	Slag Block	Milanówek-Falęcin_S_MAS	MAS	8.69364	2.07263	0.63516	0	1.0251	1.2392	2.182	not specified		Hensel 1986, 81, Tab. 3; Woźniak 2018, 373, Tab. 2; site chronology after Orzechowski 2013, 180, Tab. 17
98	Milanówek-Falęcin, Site 8	Grodzisk Mazowiecki-Pruszków	477110.64	613585.92	Late Pre-Roman - Roman Period (c.150 BC-c.AD 150)	Slag Block I, Sample2	Slag Block	Milanówek-Falęcin_S_MAS	MAS	10.0491	2.78733	0.74102	0	0.3618	1.3941	3.09844	not specified		Hensel 1986, 81, Tab. 3; Woźniak 2018, 373, Tab. 2; site chronology after Orzechowski 2013, 180, Tab. 17
99	Milanówek-Falęcin, Site 8	Grodzisk Mazowiecki-Pruszków	477110.64	613585.92	Late Pre-Roman - Roman Period (c.150 BC-c.AD 150)	Slag Block I, Sample3	Slag Block	Milanówek-Falęcin_S_MAS	MAS	7.15122	1.92969	0.84688	0	0.6633	1.0843	2.4002	not specified		Hensel 1986, 81, Tab. 3; Woźniak 2018, 373, Tab. 2; site chronology after Orzechowski 2013, 180, Tab. 17
100	Milanówek-Falęcin, Site 8	Grodzisk Mazowiecki-Pruszków	477110.64	613585.92	Late Pre-Roman - Roman Period (c.150 BC-c.AD 150)	Slag Block I, Sample4	Slag Block	Milanówek-Falęcin_S_MAS	MAS	8.74038	2.8588	0.79395	0	0.603	1.31665	2.4002	not specified		Hensel 1986, 81, Tab. 3; Woźniak 2018, 373, Tab. 2; site chronology after Orzechowski 2013, 180, Tab. 17
101	Milanówek-Falęcin, Site 8	Grodzisk Mazowiecki-Pruszków	477110.64	613585.92	Late Pre-Roman - Roman Period (c.150 BC-c.AD 150)	Slag Block I, Sample5	Slag Block	Milanówek-Falęcin_S_MAS	MAS	11.0306	2.78733	0.89981	0	0.603	1.31665	3.22936	not specified		Hensel 1986, 81, Tab. 3; Woźniak 2018, 373, Tab. 2; site chronology after Orzechowski 2013, 180, Tab. 17
102	Milanówek-Falęcin, Site 8	Grodzisk Mazowiecki-Pruszków	477110.64	613585.92	Late Pre-Roman - Roman Period (c.150 BC-c.AD 150)	Slag Block I, Sample6	Slag Block	Milanówek-Falęcin_S_MAS	MAS	12.1057	2.1441	1.53497	0	0.603	1.16175	2.35656	not specified		Hensel 1986, 81, Tab. 3; Woźniak 2018, 373, Tab. 2; site chronology after Orzechowski 2013, 180, Tab. 17
103	Milanówek-Falęcin, Site 8	Grodzisk Mazowiecki-Pruszków	477110.64	613585.92	Late Pre-Roman - Roman Period (c.150 BC-c.AD 150)	Slag Block I, Sample7	Slag Block	Milanówek-Falęcin_S_MAS	MAS	6.91752	1.64381	1.11153	0	0.4824	0.9294	2.00744	not specified		Hensel 1986, 81, Tab. 3; Woźniak 2018, 373, Tab. 2; site chronology after Orzechowski 2013, 180, Tab. 17
104	Milanówek-Falęcin, Site 8	Grodzisk Mazowiecki-Pruszków	477110.64	613585.92	Late Pre-Roman - Roman Period (c.150 BC-c.AD 150)	Slag Block I, Sample8	Slag Block	Milanówek-Falęcin_S_MAS	MAS	8.45994	2.21557	0.68809	0	0.3618	1.31665	2.57476	not specified		Hensel 1986, 81, Tab. 3; Woźniak 2018, 373, Tab. 2; site chronology after Orzechowski 2013, 180, Tab. 17
105	Milanówek-Falęcin, Site 8	Grodzisk Mazowiecki-Pruszków	477110.64	613585.92	Late Pre-Roman - Roman Period (c.150 BC-c.AD 150)	Slag Block I, Sample9	Slag Block	Milanówek-Falęcin_S_MAS	MAS	9.8154	3.07321	0.5293	0	0.4824	1.31665	3.18572	not specified		Hensel 1986, 81, Tab. 3; Woźniak 2018, 373, Tab. 2; site chronology after Orzechowski 2013, 180, Tab. 17
106	Milanówek-Falęcin, Site 8	Grodzisk Mazowiecki-Pruszków	477110.64	613585.92	Late Pre-Roman - Roman Period (c.150 BC-c.AD 150)	Slag Block II, Sample1	Slag Block	Milanówek-Falęcin_S_MAS	MAS	10.3763	2.28704	0.79395	0	0.5427	2.3235	2.00744	not specified		Hensel 1986, 81, Tab. 4; Woźniak 2018, 373, Tab. 2; site chronology after Orzechowski 2013, 180, Tab. 17
107	Milanówek-Falęcin, Site 8	Grodzisk Mazowiecki-Pruszków	477110.64	613585.92	Late Pre-Roman - Roman Period (c.150 BC-c.AD 150)	Slag Block II, Sample2	Slag Block	Milanówek-Falęcin_S_MAS	MAS	10.3295	2.50145	1.69376	0	0.603	2.24605	2.05108	not specified		Hensel 1986, 81, Tab. 4; Woźniak 2018, 373, Tab. 2; site chronology after Orzechowski 2013, 180, Tab. 17
108	Milanówek-Falęcin, Site 8	Grodzisk Mazowiecki-Pruszków	477110.64	613585.92	Late Pre-Roman - Roman Period (c.150 BC-c.AD 150)	Slag Block II, Sample3	Slag Block	Milanówek-Falęcin_S_MAS	MAS	10.4698	2.28704	0.95274	0	0.4824	1.93625	1.9638	not specified		Hensel 1986, 81, Tab. 4; Woźniak 2018, 373, Tab. 2; site chronology after Orzechowski 2013, 180, Tab. 17
109	Milanówek-Falęcin, Site 8	Grodzisk Mazowiecki-Pruszków	477110.64	613585.92	Late Pre-Roman - Roman Period (c.150 BC-c.AD 150)	Slag Block II, Sample4	Slag Block	Milanówek-Falęcin_S_MAS	MAS	10.6567	2.00116	1.5879	0	0.6633	2.24605	1.78924	not specified		Hensel 1986, 81, Tab. 4; Woźniak 2018, 373, Tab. 2; site chronology after Orzechowski 2013, 180, Tab. 17
110	Milanówek-Falęcin, Site 8	Grodzisk Mazowiecki-Pruszków	477110.64	613585.92	Late Pre-Roman - Roman Period (c.150 BC-c.AD 150)	Slag Block II, Sample5	Slag Block	Milanówek-Falęcin_S_MAS	MAS	7.89906	1.57234	0.74102	0	0.7839	1.549	1.17828	not specified		Hensel 1986, 81, Tab. 4; Woźniak 2018, 373, Tab. 2; site chronology after Orzechowski 2013, 180, Tab. 17
111	Milanówek-Falęcin, Site 8	Grodzisk Mazowiecki-Pruszków	477110.64	613585.92	Late Pre-Roman - Roman Period (c.150 BC-c.AD 150)	Slag Block II, Sample6	Slag Block	Milanówek-Falęcin_S_MAS	MAS	14.0687	1.85822	1.48204	0	0.4221	2.1686	1.83288	not specified		Hensel 1986, 81, Tab. 4; Woźniak 2018, 373, Tab. 2; site chronology after Orzechowski 2013, 180, Tab. 17
112	Milanówek-Falęcin, Site 8	Grodzisk Mazowiecki-Pruszków	477110.64	613585.92	Late Pre-Roman - Roman Period (c.150 BC-c.AD 150)	Slag Block II, Sample7	Slag Block	Milanówek-Falęcin_S_MAS	MAS	10.7035	2.00116	1.42911	0	0.5427	2.1686	1.83288	not specified		Hensel 1986, 81, Tab. 4; Woźniak 2018, 373, Tab. 2; site chronology after Orzechowski 2013, 180, Tab. 17
113	Milanówek-Falęcin, Site 8	Grodzisk Mazowiecki-Pruszków	477110.64	613585.92	Late Pre-Roman - Roman Period (c.150 BC-c.AD 150)	Slag Block II, Sample8	Slag Block	Milanówek-Falęcin_S_MAS	MAS	9.62844	2.71586	0.95274	0	0.4824	2.24605	2.00744	not specified		Hensel 1986, 81, Tab. 4; Woźniak 2018, 373, Tab. 2; site chronology after Orzechowski 2013, 180, Tab. 17
114	Milanówek-Falęcin, Site 8	Grodzisk Mazowiecki-Pruszków	477110.64	613585.92	Late Pre-Roman - Roman Period (c.150 BC-c.AD 150)	Slag Block II, Sample9	Slag Block	Milanówek-Falęcin_S_MAS	MAS	9.72192	2.8588	1.5879	0	0.04824	2.24605	2.26928	not specified		Hensel 1986, 81, Tab. 4; Woźniak 2018, 373, Tab. 2; site chronology after Orzechowski 2013, 180, Tab. 17
115	Milanówek-Falęcin, Site 8	Grodzisk Mazowiecki-Pruszków	477110.64	613585.92	Late Pre-Roman - Roman Period (c.150 BC-c.AD 150)	Slag Block VI, Sample1	Slag Block	Milanówek-Falęcin_S_MAS	MAS	7.75884	1.00058	0.89981	0	0.1206	0.52666	1.11718	not specified		Hensel 1986, 82, Tab. 5; Woźniak 2018, 373, Tab. 2; site chronology after Orzechowski 2013, 180, Tab. 17
116	Milanówek-Falęcin, Site 8	Grodzisk Mazowiecki-Pruszków	477110.64	613585.92	Late Pre-Roman - Roman Period (c.150 BC-c.AD 150)	Slag Block VI, Sample2	Slag Block	Milanówek-Falęcin_S_MAS	MAS	9.8154	2.64439	0.89981	0	0.1809	0.85195	2.95879	not specified		Hensel 1986, 82, Tab. 5; Woźniak 2018, 373, Tab. 2; site chronology after Orzechowski 2013, 180, Tab. 17
117	Milanówek-Falęcin, Site 8	Grodzisk Mazowiecki-Pruszków	477110.64	613585.92	Late Pre-Roman - Roman Period (c.150 BC-c.AD 150)	Slag Block VI, Sample3	Slag Block	Milanówek-Falęcin_S_MAS	MAS	9.72192	2.42998	1.16446	0	0.01809	0.828715	2.99807	not specified		Hensel 1986, 82, Tab. 5; Woźniak 2018, 373, Tab. 2; site chronology after Orzechowski 2013, 180, Tab. 17
118	Milanówek-Falęcin, Site 8	Grodzisk Mazowiecki-Pruszków	477110.64	613585.92	Late Pre-Roman - Roman Period (c.150 BC-c.AD 150)	Slag Block VI, Sample4	Slag Block	Milanówek-Falęcin_S_MAS	MAS	8.97408	2.28704	0.89981	0	0.1809	0.72803	2.36965	not specified		Hensel 1986, 82, Tab. 5; Woźniak 2018, 373, Tab. 2; site chronology after Orzechowski 2013, 180, Tab. 17
119	Milanówek-Falęcin, Site 8	Grodzisk Mazowiecki-Pruszków	477110.64	613585.92	Late Pre-Roman - Roman Period (c.150 BC-c.AD 150)	Slag Block VI, Sample5	Slag Block	Milanówek-Falęcin_S_MAS	MAS	11.9654	2.42998	0.95274	0	0.3015	0.875185	1.92016	not specified		Hensel 1986, 82, Tab. 5; Woźniak 2018, 373, Tab. 2; site chronology after Orzechowski 2013, 180, Tab. 17
120	Milanówek-Falęcin, Site 8	Grodzisk Mazowiecki-Pruszków	477110.64	613585.92	Late Pre-Roman - Roman Period (c.150 BC-c.AD 150)	Slag Block VI, Sample6	Slag Block	Milanówek-Falęcin_S_MAS	MAS	6.02946	1.71528	0.47637	0	0.1206	0.68156	1.66705	not specified		Hensel 1986, 82, Tab. 5; Woźniak 2018, 373, Tab. 2; site chronology after Orzechowski 2013, 180, Tab. 17
121	Milanówek-Falęcin, Site 8	Grodzisk Mazowiecki-Pruszków	477110.64	613585.92	Late Pre-Roman - Roman Period (c.150 BC-c.AD 150)	Slag Block VI, Sample7	Slag Block	Milanówek-Falęcin_S_MAS	MAS	10.6567	3.43056	0.95274	0	0.13266	0.85195	2.88024	not specified		Hensel 1986, 82, Tab. 5; Woźniak 2018, 373, Tab. 2; site chronology after Orzechowski 2013, 180, Tab. 17
122	Milanówek-Falęcin, Site 8	Grodzisk Mazowiecki-Pruszków	477110.64	613585.92	Late Pre-Roman - Roman Period (c.150 BC-c.AD 150)	Slag Block VI, Sample8	Slag Block	Milanówek-Falęcin_S_MAS	MAS	9.8154	2.57292	0.95274	0	0.13869	0.85195	2.53112	not specified		Hensel 1986, 82, Tab. 5; Woźniak 2018, 373, Tab. 2; site chronology after Orzechowski 2013, 180, Tab. 17
123	Milanówek-Falęcin, Site 8	Grodzisk Mazowiecki-Pruszków	477110.64	613585.92	Late Pre-Roman - Roman Period (c.150 BC-c.AD 150)	Slag Block VI, Sample9	Slag Block	Milanówek-Falęcin_S_MAS	MAS	9.48822	2.93027	0.63516	0	0.09045	0.69705	2.6184	not specified		Hensel 1986, 82, Tab. 5; Woźniak 2018, 373, Tab. 2; site chronology after Orzechowski 2013, 180, Tab. 17
148	Kowalowice	Namysłów	363225.14	414171.61	Pre-Roman - Roman Period	slag20-1	Slag	Kowalowice_S_SIL	SIL	10.7969	1.85822	1.00567	0.58107	0	6.6607	3.18572	p-ED-XRF		Thelemann et al. 2017, 484 Tab. 5
149	Kowalowice	Namysłów	363225.14	414171.61	Pre-Roman - Roman Period	slag20-2	Slag	Kowalowice_S_SIL	SIL	10.2828	1.78675	1.11153	0.49806	0	6.42835	3.0548	p-ED-XRF		Thelemann et al. 2017, 484 Tab. 5
150	Kowalowice	Namysłów	363225.14	414171.61	Pre-Roman - Roman Period	slag21-1	Slag	Kowalowice_S_SIL	SIL	12.7133	1.4294	2.43478	0.8301	0	5.65385	0.26184	p-ED-XRF		Thelemann et al. 2017, 484 Tab. 5
151	Kowalowice	Namysłów	363225.14	414171.61	Pre-Roman - Roman Period	slag21-2	Slag	Kowalowice_S_SIL	SIL	12.3394	1.50087	2.38185	0.8301	0	5.5764	0.2182	p-ED-XRF		Thelemann et al. 2017, 484 Tab. 5
152	Kowalowice	Namysłów	363225.14	414171.61	Pre-Roman - Roman Period	slag22-1	Slag	Kowalowice_S_SIL	SIL	20.9863	4.85996	6.56332	1.90923	0	0	0.2182	p-ED-XRF		Thelemann et al. 2017, 484 Tab. 5
153	Lipki	Brzeg	339588.25	387046.57	Roman Period	Trench II, depth 1.6 m	Slag	Lipki_S_SIL	SIL	24.5011	1.25073	9.09867	0	0.10854	0.472445	1.2001	not specified		Piaskowski 1973a, 167, Tab. 3; Piaskowski 1964b, 136, Tab. I; Piaskowski 1963b, 166, Tab. V
163	Nowa Cerekwia	Głubczyce	247885.23	423678.19	Late Pre-Roman Period (2nd-1st c. BC)	House 6, No. 141/59, Slag 3	Slag	Nowa Cerekwia_S_SIL	SIL	6.5436	0.92911	7.25141	0	0.09045	0.04647	0.432036	not specified		Piaskowski 1973a, 167, Tab. 3; Piaskowski 1964b, 136, Tab. I; Piaskowski 1963b, 166, Tab. V
164	Nowa Cerekwia	Głubczyce	247885.23	423678.19	Late Pre-Roman Period (2nd-1st c. BC)	House 6, No. 141/59, Slag 4	Slag	Nowa Cerekwia_S_SIL	SIL	8.6469	0.92911	6.98676	0	0.09045	0.038725	0.48004	not specified		Piaskowski 1973a, 167, Tab. 3; Piaskowski 1964b, 136, Tab. I; Piaskowski 1963b, 166, Tab. V
165	Olszynka, Site 2	Prudnik	275619.94	406890.83	Lusatian Culture?	Site 2, No. 38 17	Slag	Olszynka_S_SIL	SIL	17.4808	1.01487	7.98714	0	0.32562	3.28388	0.427672	not specified		Piaskowski 1973a, 167, Tab. 3; Piaskowski 1964b, 136, Tab. I; Piaskowski 1963b, 166, Tab. V
166	Opole-Gosławice (Site 2)	Opole	314195.66	425716.81	Roman Period, 3rd-4th c. AD	Site 2, Quarter 1, depth 0.4 m, Slag 1	Slag	Opole-Gosławice_S_SIL	SIL	11.8252	2.28704	8.0136	0	1.3869	5.89395	0.2182	not specified		Piaskowski 1973a, 167, Tab. 3; Piaskowski 1964b, 136, Tab. I; Piaskowski 1963b, 166, Tab. V
167	Opole-Gosławice (Site 2)	Opole	314195.66	425716.81	Roman Period, 3rd-4th c. AD	Site 2, Quarter 1, depth 0.4-0.6 m, Slag 2	Slag	Opole-Gosławice_S_SIL	SIL	11.2737	3.27333	6.56332	0	2.8944	7.51265	0.28366	not specified		Piaskowski 1973a, 167, Tab. 3; Piaskowski 1964b, 136, Tab. I; Piaskowski 1963b, 166, Tab. V
168	Opole-Groszowice (Site 114)	Opole	307612.45	427387.17	Roman Period (c. AD 260-c.375)	Slag 1	Slag	Opole-Groszowice_S_SIL	SIL	14.7231	4.20244	8.09829	0	2.7135	5.8862	0.178924	not specified		Piaskowski 1973a, 167, Tab. 3; Piaskowski 1964b, 136, Tab. I; Piaskowski 1963b, 166, Tab. V; site chronology after Lehnhardt 2019, 219-220, Tab. 54
169	Opole-Groszowice (Site 114)	Opole	307612.45	427387.17	Roman Period (c. AD 260-c.375)	Slag 2	Slag	Opole-Groszowice_S_SIL	SIL	9.30126	2.0226	8.73345	0	1.0854	3.02055	0.205108	not specified		Piaskowski 1973a, 167, Tab. 3; Piaskowski 1964b, 136, Tab. I; Piaskowski 1963b, 166, Tab. V; site chronology after Lehnhardt 2019, 219-220, Tab. 54
170	Opole-Groszowice (Site 114)	Opole	307612.45	427387.17	Roman Period (c. AD 260-c.375)	Slag 3	Slag	Opole-Groszowice_S_SIL	SIL	6.02946	2.30133	7.9395	0	0.4824	3.2529	0.135284	not specified		Piaskowski 1973a, 167, Tab. 3; Piaskowski 1964b, 136, Tab. I; Piaskowski 1963b, 166, Tab. V; site chronology after Lehnhardt 2019, 219-220, Tab. 54
171	Opole-Zakrzówek, Site 11	Opole	314390.88	422274.18	Roman Period	Site 11, Cluster 17	Slag	Opole-Zakrzówek_S_SIL	SIL	24.0711	1.89395	7.4102	0	0.15075	0.1549	0.45822	not specified		Piaskowski 1973a, 167, Tab. 3; Piaskowski 1964b, 136, Tab. I; Piaskowski 1963b, 166, Tab. V
180	Pielgrzymowice, slope survey	Namysłów	362170.84	400128.88	Late Pre-Roman - Roman Period	slag11-1	Slag	Pielgrzymowice_S_SIL	SIL	21.3134	7.8617	4.92249	1.24515	0	0.07745	0.39276	p-ED-XRF		Thelemann et al. 2017, 484 Tab. 5
181	Pielgrzymowice, slope survey	Namysłów	362170.84	400128.88	Late Pre-Roman - Roman Period	slag12-1	Slag	Pielgrzymowice_S_SIL	SIL	12.2459	3.14468	3.01701	0.66408	0	2.4784	0.26184	p-ED-XRF		Thelemann et al. 2017, 484 Tab. 5
182	Pielgrzymowice, slope survey	Namysłów	362170.84	400128.88	Late Pre-Roman - Roman Period	slag13-1	Slag	Pielgrzymowice_S_SIL	SIL	13.5079	0.92911	1.11153	0.33204	0	0.6196	1.26556	p-ED-XRF		Thelemann et al. 2017, 484 Tab. 5
183	Pielgrzymowice, slope survey	Namysłów	362170.84	400128.88	Late Pre-Roman - Roman Period	slag14-1	Slag	Pielgrzymowice_S_SIL	SIL	12.6198	1.07205	1.37618	0.49806	0	3.79505	2.22564	p-ED-XRF		Thelemann et al. 2017, 484 Tab. 5
184	Pielgrzymowice, slope survey	Namysłów	362170.84	400128.88	Late Pre-Roman - Roman Period	slag15-1	Slag	Pielgrzymowice_S_SIL	SIL	19.0232	1.35793	1.27032	0.66408	0	2.55585	1.04736	p-ED-XRF		Thelemann et al. 2017, 484 Tab. 5
185	Pielgrzymowice, slope survey	Namysłów	362170.84	400128.88	Late Pre-Roman - Roman Period	slag16-1	Slag	Pielgrzymowice_S_SIL	SIL	12.0122	3.21615	3.12287	0.66408	0	2.4784	0.30548	p-ED-XRF		Thelemann et al. 2017, 484 Tab. 5
186	Pielgrzymowice, slope survey	Namysłów	362170.84	400128.88	Late Pre-Roman - Roman Period	slag16-2	Slag	Pielgrzymowice_S_SIL	SIL	12.3861	3.21615	3.22873	0.74709	0	2.4784	0.30548	p-ED-XRF		Thelemann et al. 2017, 484 Tab. 5
187	Pielgrzymowice, slope survey	Namysłów	362170.84	400128.88	Late Pre-Roman - Roman Period	slag17-1	Slag	Pielgrzymowice_S_SIL	SIL	14.3024	3.5735	3.12287	0.74709	0	2.7882	0.2182	p-ED-XRF		Thelemann et al. 2017, 484 Tab. 5
188	Pielgrzymowice, slope survey	Namysłów	362170.84	400128.88	Late Pre-Roman - Roman Period	slag18-1	Slag	Pielgrzymowice_S_SIL	SIL	14.1622	1.4294	1.16446	0.33204	0	0.3098	2.09472	p-ED-XRF		Thelemann et al. 2017, 484 Tab. 5
189	Pielgrzymowice, slope survey	Namysłów	362170.84	400128.88	Late Pre-Roman - Roman Period	slag18-2	Slag	Pielgrzymowice_S_SIL	SIL	10.3295	1.64381	1.11153	0.24903	0	0.38725	2.79296	p-ED-XRF		Thelemann et al. 2017, 484 Tab. 5
190	Pielgrzymowice, slope survey	Namysłów	362170.84	400128.88	Late Pre-Roman - Roman Period	slag19-1	Slag	Pielgrzymowice_S_SIL	SIL	13.6013	3.71644	3.65217	0.8301	0	2.9431	0.26184	p-ED-XRF		Thelemann et al. 2017, 484 Tab. 5
191	Pielgrzymowice, slope survey	Namysłów	362170.84	400128.88	Late Pre-Roman - Roman Period	slag19-2	Slag	Pielgrzymowice_S_SIL	SIL	12.8068	3.71644	3.28166	0.8301	0	2.9431	0.2182	p-ED-XRF		Thelemann et al. 2017, 484 Tab. 5
199	Prószków (Site 2?)	Opole	303686.89	420978.94	Roman Period (c.AD 160-310)	No. 133:57	Slag	Prószków_S_SIL	SIL	10.9839	2.21557	9.89791	0	0.21105	3.74858	0.100372	not specified		Piaskowski 1973a, 167, Tab. 3; Piaskowski 1964b, 136, Tab. I; Piaskowski 1963b, 166, Tab. V; site chronology after Lehnhardt 2019, 219-220, Tab. 54
210	Rychnów, slope survey	Namysłów	357892.60	415266.76	Late Pre-Roman - Roman Period	slag01-1	Slag	Rychnów_S_SIL	SIL	10.423	1.21499	1.95841	0.41505	0	4.4921	0.26184	p-ED-XRF		Thelemann et al. 2017, 484 Tab. 5
211	Rychnów, slope survey	Namysłów	357892.60	415266.76	Late Pre-Roman - Roman Period	slag02-1	Slag	Rychnów_S_SIL	SIL	12.3861	2.71586	2.1172	0.8301	0	6.5058	0.26184	p-ED-XRF		Thelemann et al. 2017, 484 Tab. 5
212	Rychnów, slope survey	Namysłów	357892.60	415266.76	Late Pre-Roman - Roman Period	slag03-1	Slag	Rychnów_S_SIL	SIL	12.4796	2.35851	2.43478	0.99612	0	6.3509	0.34912	p-ED-XRF		Thelemann et al. 2017, 484 Tab. 5
213	Rychnów, slope survey	Namysłów	357892.60	415266.76	Late Pre-Roman - Roman Period	slag03-2	Slag	Rychnów_S_SIL	SIL	12.947	1.50087	2.80529	0.8301	0	4.41465	0.26184	p-ED-XRF		Thelemann et al. 2017, 484 Tab. 5
214	Rychnów, slope survey	Namysłów	357892.60	415266.76	Late Pre-Roman - Roman Period	slag04-1	Slag	Rychnów_S_SIL	SIL	12.4328	2.07263	2.43478	0.91311	0	5.80875	0.30548	p-ED-XRF		Thelemann et al. 2017, 484 Tab. 5
215	Rychnów, slope survey	Namysłów	357892.60	415266.76	Late Pre-Roman - Roman Period	slag05-1	Slag	Rychnów_S_SIL	SIL	11.5448	0.92911	2.06427	0.66408	0	5.4215	0.2182	p-ED-XRF		Thelemann et al. 2017, 484 Tab. 5
216	Rychnów, slope survey	Namysłów	357892.60	415266.76	Late Pre-Roman - Roman Period	slag06-1	Slag	Rychnów_S_SIL	SIL	11.498	0.92911	2.17013	0.66408	0	5.34405	0.26184	p-ED-XRF		Thelemann et al. 2017, 484 Tab. 5
217	Rychnów, slope survey	Namysłów	357892.60	415266.76	Late Pre-Roman - Roman Period	slag07-1	Slag	Rychnów_S_SIL	SIL	12.2459	1.00058	1.90548	0.74709	0	4.4921	0.26184	p-ED-XRF		Thelemann et al. 2017, 484 Tab. 5
218	Rychnów, slope survey	Namysłów	357892.60	415266.76	Late Pre-Roman - Roman Period	slag08-1	Slag	Rychnów_S_SIL	SIL	10.7502	0.85764	1.95841	0.41505	0	4.0274	0.26184	p-ED-XRF		Thelemann et al. 2017, 484 Tab. 5
219	Rychnów, slope survey	Namysłów	357892.60	415266.76	Late Pre-Roman - Roman Period	slag09-1	Slag	Rychnów_S_SIL	SIL	9.48822	1.21499	1.79962	0.33204	0	3.64015	0.48004	p-ED-XRF		Thelemann et al. 2017, 484 Tab. 5
220	Rychnów, slope survey	Namysłów	357892.60	415266.76	Late Pre-Roman - Roman Period	slag10-1	Slag	Rychnów_S_SIL	SIL	12.0589	1.85822	2.32892	0.91311	0	5.4215	0.39276	p-ED-XRF		Thelemann et al. 2017, 484 Tab. 5
221	Ryczyn Duży	Oława	340463.31	388327.77	Roman Period	Trench IV, Layer 3	Slag	Ryczyn Duży_S_SIL	SIL	5.13205	1.67955	13.7724	0	0.32562	0.410485	3.15954	not specified		Piaskowski 1973a, 167, Tab. 3; Piaskowski 1964b, 136, Tab. I; Piaskowski 1963b, 166, Tab. V
222	Ryczyn Mały	Oława	340463.31	388327.77	Roman Period	Trench II, Layer 8	Slag	Ryczyn Mały_S_SIL	SIL	8.51135	2.35136	11.0359	0	0.21105	1.09979	1.78488	not specified		Piaskowski 1973a, 167, Tab. 3; Piaskowski 1964b, 136, Tab. I; Piaskowski 1963b, 166, Tab. V
223	Sułków	Głubczyce	255959.97	425067.69	Late Pre-Roman (Late La Tène) Period	Pit 3, Layer 2, 1963	Slag	Sułków_S_SIL	SIL	11.47	1.47943	1.72552	0	0.31356	0.364015	0.52368	not specified		Piaskowski 1979b, 76, Tab. III
224	Sułków	Głubczyce	255959.97	425067.69	Late Pre-Roman (Late La Tène) Period	Pit 11, Layer 2, 1970	Slag	Sułków_S_SIL	SIL	6.9035	1.0792	1.14329	0	0.28944	0.178135	0.580412	not specified		Piaskowski 1979b, 76, Tab. III
225	Sułków	Głubczyce	255959.97	425067.69	Late Pre-Roman (Late La Tène) Period	Pit 11, Layer 2, 1970	Slag	Sułków_S_SIL	SIL	10.2688	1.12208	1.40794	0	0.41004	0.503425	0.314208	not specified		Piaskowski 1979b, 76, Tab. III
226	Tarchalice, Site 1	Wołów	391989.18	325189.69	Late Pre-Roman - Roman Period		Slag Block	Tarchalice_S_SIL	SIL	13.19	0.164381	1.06919	0	0.23517	0.29431	1.36157	not specified		Domański 1972, 429, Tab. 2; Thelemann et al. 2017, 5, Tab. 2; Radwan 1962, 256, Tab. 1; Piaskowski 1963a, 33, Tab. V
227	Tarchalice, Site 1	Wołów	391989.18	325189.69	Late Pre-Roman - Roman Period		Slag Block	Tarchalice_S_SIL	SIL	15.0035	1.7796	2.55652	0	0.27738	0.348525	1.36593	not specified		Domański 1972, 429, Tab. 2; Thelemann et al. 2017, 5, Tab. 2; Radwan 1962, 256, Tab. 1; Piaskowski 1963a, 33, Tab. V
228	Tarchalice, Site 1	Wołów	391989.18	325189.69	Late Pre-Roman - Roman Period		Slag Block	Tarchalice_S_SIL	SIL	11.8953	0.657524	2.27599	0	0.11457	0.162645	0.702604	not specified		Domański 1972, 429, Tab. 2; Thelemann et al. 2017, 5, Tab. 2; Radwan 1962, 256, Tab. 1; Piaskowski 1963a, 33, Tab. V; Piaskowski 1973a, 167, Tab. 3; Piaskowski 1963b, 166, Tab. V; Piaskowski 1979b, 76, Tab. III
233	Koziegłowy, castle	Myszków	303103.09	510911.77	Late Medieval	Slag 14	Bloomery Slag	Koziegłowy_S_JUR	JUR	14.7979	1.71528	3.06465	0	0.38592	4.99552	0.309844	not specified		Zimny 1966, 45, Tab. 4
235	Olsztyn, castle	Częstochowa	320219.05	519297.39	Late Medieval	Slag II	Slag	Olsztyn_S_JUR	JUR	13.1386	0.914816	0.666918	0	0.04221	1.37861	0.37094	not specified		Zimny 1966, 39, Tab. 2
236	Olsztyn, castle	Częstochowa	320219.05	519297.39	Late Medieval	Slag 12	Bloomery Slag	Olsztyn_S_JUR	JUR	14.8166	0.971992	0.280529	0	0.06633	2.20732	0.74188	not specified		Zimny 1966, 42, Tab. 3
237	Olsztyn, castle	Częstochowa	320219.05	519297.39	Late Medieval	Slag 15	Bloomery Slag	Olsztyn_S_JUR	JUR	14.0968	0.478849	0.767485	0	0.44019	0.224605	0.165832	not specified		Zimny 1966, 42, Tab. 3
238	Olsztyn, castle	Częstochowa	320219.05	519297.39	Late Medieval	Slag 13	Bloomery Slag	Olsztyn_S_JUR	JUR	13.7042	2.07263	5.65292	0	0.74772	3.68662	0.37094	not specified		Zimny 1966, 45, Tab. 4

## Sheet: Boxplot Slag Ca RAW
	XLSTAT 2021.5.1.1242 - Univariate plots - Start time: 11/04/2023 at 15:53:49 / End time: 11/04/2023 at 15:53:49 / Microsoft Excel 11.08404
	Quantitative data: Workbook = ZZ Electronic Supplement 1 For CORRECTION Nos. 206-214.xls / Sheet = Slag Ca RAW / Range = 'Slag Ca RAW'!$L$8:$L$165 / 157 rows and 1 column
	Subsamples: Workbook = ZZ Electronic Supplement 1 For CORRECTION Nos. 206-214.xls / Sheet = Slag Ca RAW / Range = 'Slag Ca RAW'!$J$8:$J$165 / 157 rows and 1 column
	Descriptive statistics (Quantitative data):
	Statistic	Ca | Region-HCM	Ca | Region-JUR	Ca | Region-MAS	Ca | Region-SIL
	Nbr. of observations	62	5	43	47
	Minimum	0	0.478849	1.00058	0.164381
	Maximum	6.04636	2.07263	4.43114	7.8617
	1st Quartile	0.457408	0.914816	2.00116	1.10064
	Median	0.954125	0.971992	2.42998	1.67955
	3rd Quartile	1.25966	1.71528	3.00174	2.35494
	Mean	1.02813	1.23071	2.56012	2.03401
	Variance (n-1)	0.887443	0.418914	0.50989	1.80966
	Standard deviation (n-1)	0.942042	0.647236	0.714066	1.34524
	Box plots:

## Sheet: XLSTAT_20230411_155324_1_HID
1	0	1.25	1.25966	1	0	2.071	1.71528	1	0	3.2082	3.00174	1	0	4.21767	2.35494
2	1	1.24928	0.457408	2	1	2.07079	0.914816	2	1	3.2076	2.00116	2	1	4.21704	1.10064
3	2	1.24857	1.25966	3	2	2.07059	1.71528	3	2	3.20701	3.00174	3	2	4.21642	2.35494
4	3	1.24785	0.457408	4	3	2.07039	0.914816	4	3	3.20641	2.00116	4	3	4.2158	1.10064
5	4	1.24714	1.25966	5	4	2.07018	1.71528	5	4	3.20582	3.00174	5	4	4.21518	2.35494
6	5	1.24642	0.457408	6	5	2.06998	0.914816	6	5	3.20522	2.00116	6	5	4.21455	1.10064
7	6	1.24571	1.25966	7	6	2.06978	1.71528	7	6	3.20462	3.00174	7	6	4.21393	2.35494
8	7	1.24499	0.457408	8	7	2.06957	0.914816	8	7	3.20403	2.00116	8	7	4.21331	1.10064
9	8	1.24428	1.25966	9	8	2.06937	1.71528	9	8	3.20343	3.00174	9	8	4.21268	2.35494
10	9	1.24356	0.457408	10	9	2.06917	0.914816	10	9	3.20284	2.00116	10	9	4.21206	1.10064
11	10	1.24285	1.25966	11	10	2.06896	1.71528	11	10	3.20224	3.00174	11	10	4.21144	2.35494
12	11	1.24213	0.457408	12	11	2.06876	0.914816	12	11	3.20165	2.00116	12	11	4.21082	1.10064
13	12	1.24142	1.25966	13	12	2.06856	1.71528	13	12	3.20105	3.00174	13	12	4.21019	2.35494
14	13	1.2407	0.457408	14	13	2.06835	0.914816	14	13	3.20045	2.00116	14	13	4.20957	1.10064
15	14	1.23999	1.25966	15	14	2.06815	1.71528	15	14	3.19986	3.00174	15	14	4.20895	2.35494
16	15	1.23927	0.457408	16	15	2.06795	0.914816	16	15	3.19926	2.00116	16	15	4.20833	1.10064
17	16	1.23856	1.25966	17	16	2.06775	1.71528	17	16	3.19867	3.00174	17	16	4.2077	2.35494
18	17	1.23784	0.457408	18	17	2.06754	0.914816	18	17	3.19807	2.00116	18	17	4.20708	1.10064
19	18	1.23712	1.25966	19	18	2.06734	1.71528	19	18	3.19748	3.00174	19	18	4.20646	2.35494
20	19	1.23641	0.457408	20	19	2.06714	0.914816	20	19	3.19688	2.00116	20	19	4.20583	1.10064
21	20	1.23569	1.25966	21	20	2.06693	1.71528	21	20	3.19628	3.00174	21	20	4.20521	2.35494
22	21	1.23498	0.457408	22	21	2.06673	0.914816	22	21	3.19569	2.00116	22	21	4.20459	1.10064
23	22	1.23426	1.25966	23	22	2.06653	1.71528	23	22	3.19509	3.00174	23	22	4.20397	2.35494
24	23	1.23355	0.457408	24	23	2.06632	0.914816	24	23	3.1945	2.00116	24	23	4.20334	1.10064
25	24	1.23283	1.25966	25	24	2.06612	1.71528	25	24	3.1939	3.00174	25	24	4.20272	2.35494
26	25	1.23212	0.457408	26	25	2.06592	0.914816	26	25	3.19331	2.00116	26	25	4.2021	1.10064
27	26	1.2314	1.25966	27	26	2.06571	1.71528	27	26	3.19271	3.00174	27	26	4.20147	2.35494
28	27	1.23069	0.457408	28	27	2.06551	0.914816	28	27	3.19211	2.00116	28	27	4.20085	1.10064
29	28	1.22997	1.25966	29	28	2.06531	1.71528	29	28	3.19152	3.00174	29	28	4.20023	2.35494
30	29	1.22926	0.457408	30	29	2.0651	0.914816	30	29	3.19092	2.00116	30	29	4.19961	1.10064
31	30	1.22854	1.25966	31	30	2.0649	1.71528	31	30	3.19033	3.00174	31	30	4.19898	2.35494
32	31	1.22783	0.457408	32	31	2.0647	0.914816	32	31	3.18973	2.00116	32	31	4.19836	1.10064
33	32	1.22711	1.25966	33	32	2.06449	1.71528	33	32	3.18914	3.00174	33	32	4.19774	2.35494
34	33	1.22639	0.457408	34	33	2.06429	0.914816	34	33	3.18854	2.00116	34	33	4.19711	1.10064
35	34	1.22568	1.25966	35	34	2.06409	1.71528	35	34	3.18794	3.00174	35	34	4.19649	2.35494
36	35	1.22496	0.457408	36	35	2.06389	0.914816	36	35	3.18735	2.00116	36	35	4.19587	1.10064
37	36	1.22425	1.25966	37	36	2.06368	1.71528	37	36	3.18675	3.00174	37	36	4.19525	2.35494
38	37	1.22353	0.457408	38	37	2.06348	0.914816	38	37	3.18616	2.00116	38	37	4.19462	1.10064
39	38	1.22282	1.25966	39	38	2.06328	1.71528	39	38	3.18556	3.00174	39	38	4.194	2.35494
40	39	1.2221	0.457408	40	39	2.06307	0.914816	40	39	3.18497	2.00116	40	39	4.19338	1.10064
41	40	1.22139	1.25966	41	40	2.06287	1.71528	41	40	3.18437	3.00174	41	40	4.19276	2.35494
42	41	1.22067	0.457408	42	41	2.06267	0.914816	42	41	3.18377	2.00116	42	41	4.19213	1.10064
43	42	1.21996	1.25966	43	42	2.06246	1.71528	43	42	3.18318	3.00174	43	42	4.19151	2.35494
44	43	1.21924	0.457408	44	43	2.06226	0.914816	44	43	3.18258	2.00116	44	43	4.19089	1.10064
45	44	1.21853	1.25966	45	44	2.06206	1.71528	45	44	3.18199	3.00174	45	44	4.19026	2.35494
46	45	1.21781	0.457408	46	45	2.06185	0.914816	46	45	3.18139	2.00116	46	45	4.18964	1.10064
47	46	1.2171	1.25966	47	46	2.06165	1.71528	47	46	3.1808	3.00174	47	46	4.18902	2.35494
48	47	1.21638	0.457408	48	47	2.06145	0.914816	48	47	3.1802	2.00116	48	47	4.1884	1.10064
49	48	1.21567	1.25966	49	48	2.06124	1.71528	49	48	3.17961	3.00174	49	48	4.18777	2.35494
50	49	1.21495	0.457408	50	49	2.06104	0.914816	50	49	3.17901	2.00116	50	49	4.18715	1.10064
51	50	1.21423	1.25966	51	50	2.06084	1.71528	51	50	3.17841	3.00174	51	50	4.18653	2.35494
52	51	1.21352	0.457408	52	51	2.06064	0.914816	52	51	3.17782	2.00116	52	51	4.1859	1.10064
53	52	1.2128	1.25966	53	52	2.06043	1.71528	53	52	3.17722	3.00174	53	52	4.18528	2.35494
54	53	1.21209	0.457408	54	53	2.06023	0.914816	54	53	3.17663	2.00116	54	53	4.18466	1.10064
55	54	1.21137	1.25966	55	54	2.06003	1.71528	55	54	3.17603	3.00174	55	54	4.18404	2.35494
56	55	1.21066	0.457408	56	55	2.05982	0.914816	56	55	3.17544	2.00116	56	55	4.18341	1.10064
57	56	1.20994	1.25966	57	56	2.05962	1.71528	57	56	3.17484	3.00174	57	56	4.18279	2.35494
58	57	1.20923	0.457408	58	57	2.05942	0.914816	58	57	3.17424	2.00116	58	57	4.18217	1.10064
59	58	1.20851	1.25966	59	58	2.05921	1.71528	59	58	3.17365	3.00174	59	58	4.18155	2.35494
60	59	1.2078	0.457408	60	59	2.05901	0.914816	60	59	3.17305	2.00116	60	59	4.18092	1.10064
61	60	1.20708	1.25966	61	60	2.05881	1.71528	61	60	3.17246	3.00174	61	60	4.1803	2.35494
62	61	1.20637	0.457408	62	61	2.0586	0.914816	62	61	3.17186	2.00116	62	61	4.17968	1.10064
63	62	1.20565	1.25966	63	62	2.0584	1.71528	63	62	3.17127	3.00174	63	62	4.17905	2.35494
64	63	1.20494	0.457408	64	63	2.0582	0.914816	64	63	3.17067	2.00116	64	63	4.17843	1.10064
65	64	1.20422	1.25966	65	64	2.05799	1.71528	65	64	3.17007	3.00174	65	64	4.17781	2.35494
66	65	1.20351	0.457408	66	65	2.05779	0.914816	66	65	3.16948	2.00116	66	65	4.17719	1.10064
67	66	1.20279	1.25966	67	66	2.05759	1.71528	67	66	3.16888	3.00174	67	66	4.17656	2.35494
68	67	1.20207	0.457408	68	67	2.05739	0.914816	68	67	3.16829	2.00116	68	67	4.17594	1.10064
69	68	1.20136	1.25966	69	68	2.05718	1.71528	69	68	3.16769	3.00174	69	68	4.17532	2.35494
70	69	1.20064	0.457408	70	69	2.05698	0.914816	70	69	3.1671	2.00116	70	69	4.17469	1.10064
71	70	1.19993	1.25966	71	70	2.05678	1.71528	71	70	3.1665	3.00174	71	70	4.17407	2.35494
72	71	1.19921	0.457408	72	71	2.05657	0.914816	72	71	3.1659	2.00116	72	71	4.17345	1.10064
73	72	1.1985	1.25966	73	72	2.05637	1.71528	73	72	3.16531	3.00174	73	72	4.17283	2.35494
74	73	1.19778	0.457408	74	73	2.05617	0.914816	74	73	3.16471	2.00116	74	73	4.1722	1.10064
75	74	1.19707	1.25966	75	74	2.05596	1.71528	75	74	3.16412	3.00174	75	74	4.17158	2.35494
76	75	1.19635	0.457408	76	75	2.05576	0.914816	76	75	3.16352	2.00116	76	75	4.17096	1.10064
77	76	1.19564	1.25966	77	76	2.05556	1.71528	77	76	3.16293	3.00174	77	76	4.17033	2.35494
78	77	1.19492	0.457408	78	77	2.05535	0.914816	78	77	3.16233	2.00116	78	77	4.16971	1.10064
79	78	1.19421	1.25966	79	78	2.05515	1.71528	79	78	3.16173	3.00174	79	78	4.16909	2.35494
80	79	1.19349	0.457408	80	79	2.05495	0.914816	80	79	3.16114	2.00116	80	79	4.16847	1.10064
81	80	1.19278	1.25966	81	80	2.05474	1.71528	81	80	3.16054	3.00174	81	80	4.16784	2.35494
82	81	1.19206	0.457408	82	81	2.05454	0.914816	82	81	3.15995	2.00116	82	81	4.16722	1.10064
83	82	1.19134	1.25966	83	82	2.05434	1.71528	83	82	3.15935	3.00174	83	82	4.1666	2.35494
84	83	1.19063	0.457408	84	83	2.05414	0.914816	84	83	3.15876	2.00116	84	83	4.16598	1.10064
85	84	1.18991	1.25966	85	84	2.05393	1.71528	85	84	3.15816	3.00174	85	84	4.16535	2.35494
86	85	1.1892	0.457408	86	85	2.05373	0.914816	86	85	3.15756	2.00116	86	85	4.16473	1.10064
87	86	1.18848	1.25966	87	86	2.05353	1.71528	87	86	3.15697	3.00174	87	86	4.16411	2.35494
88	87	1.18777	0.457408	88	87	2.05332	0.914816	88	87	3.15637	2.00116	88	87	4.16348	1.10064
89	88	1.18705	1.25966	89	88	2.05312	1.71528	89	88	3.15578	3.00174	89	88	4.16286	2.35494
90	89	1.18634	0.457408	90	89	2.05292	0.914816	90	89	3.15518	2.00116	90	89	4.16224	1.10064
91	90	1.18562	1.25966	91	90	2.05271	1.71528	91	90	3.15459	3.00174	91	90	4.16162	2.35494
92	91	1.18491	0.457408	92	91	2.05251	0.914816	92	91	3.15399	2.00116	92	91	4.16099	1.10064
93	92	1.18419	1.25966	93	92	2.05231	1.71528	93	92	3.15339	3.00174	93	92	4.16037	2.35494
94	93	1.18348	0.457408	94	93	2.0521	0.914816	94	93	3.1528	2.00116	94	93	4.15975	1.10064
95	94	1.18276	1.25966	95	94	2.0519	1.71528	95	94	3.1522	3.00174	95	94	4.15912	2.35494
96	95	1.18205	0.457408	96	95	2.0517	0.914816	96	95	3.15161	2.00116	96	95	4.1585	1.10064
97	96	1.18133	1.25966	97	96	2.05149	1.71528	97	96	3.15101	3.00174	97	96	4.15788	2.35494
98	97	1.18062	0.457408	98	97	2.05129	0.914816	98	97	3.15042	2.00116	98	97	4.15726	1.10064
99	98	1.1799	1.25966	99	98	2.05109	1.71528	99	98	3.14982	3.00174	99	98	4.15663	2.35494
100	99	1.17918	0.457408	100	99	2.05088	0.914816	100	99	3.14922	2.00116	100	99	4.15601	1.10064
101	100	1.17847	1.25966	101	100	2.05068	1.71528	101	100	3.14863	3.00174	101	100	4.15539	2.35494
102	101	1.17775	0.457408	102	101	2.05048	0.914816	102	101	3.14803	2.00116	102	101	4.15476	1.10064
103	102	1.17704	1.25966	103	102	2.05028	1.71528	103	102	3.14744	3.00174	103	102	4.15414	2.35494
104	103	1.17632	0.457408	104	103	2.05007	0.914816	104	103	3.14684	2.00116	104	103	4.15352	1.10064
105	104	1.17561	1.25966	105	104	2.04987	1.71528	105	104	3.14625	3.00174	105	104	4.1529	2.35494
106	105	1.17489	0.457408	106	105	2.04967	0.914816	106	105	3.14565	2.00116	106	105	4.15227	1.10064
107	106	1.17418	1.25966	107	106	2.04946	1.71528	107	106	3.14505	3.00174	107	106	4.15165	2.35494
108	107	1.17346	0.457408	108	107	2.04926	0.914816	108	107	3.14446	2.00116	108	107	4.15103	1.10064
109	108	1.17275	1.25966	109	108	2.04906	1.71528	109	108	3.14386	3.00174	109	108	4.15041	2.35494
110	109	1.17203	0.457408	110	109	2.04885	0.914816	110	109	3.14327	2.00116	110	109	4.14978	1.10064
111	110	1.17132	1.25966	111	110	2.04865	1.71528	111	110	3.14267	3.00174	111	110	4.14916	2.35494
112	111	1.1706	0.457408	112	111	2.04845	0.914816	112	111	3.14208	2.00116	112	111	4.14854	1.10064
113	112	1.16989	1.25966	113	112	2.04824	1.71528	113	112	3.14148	3.00174	113	112	4.14791	2.35494
114	113	1.16917	0.457408	114	113	2.04804	0.914816	114	113	3.14088	2.00116	114	113	4.14729	1.10064
115	114	1.16845	1.25966	115	114	2.04784	1.71528	115	114	3.14029	3.00174	115	114	4.14667	2.35494
116	115	1.16774	0.457408	116	115	2.04763	0.914816	116	115	3.13969	2.00116	116	115	4.14605	1.10064
117	116	1.16702	1.25966	117	116	2.04743	1.71528	117	116	3.1391	3.00174	117	116	4.14542	2.35494
118	117	1.16631	0.457408	118	117	2.04723	0.914816	118	117	3.1385	2.00116	118	117	4.1448	1.10064
119	118	1.16559	1.25966	119	118	2.04703	1.71528	119	118	3.13791	3.00174	119	118	4.14418	2.35494
120	119	1.16488	0.457408	120	119	2.04682	0.914816	120	119	3.13731	2.00116	120	119	4.14355	1.10064
121	120	1.16416	1.25966	121	120	2.04662	1.71528	121	120	3.13671	3.00174	121	120	4.14293	2.35494
122	121	1.16345	0.457408	122	121	2.04642	0.914816	122	121	3.13612	2.00116	122	121	4.14231	1.10064
123	122	1.16273	1.25966	123	122	2.04621	1.71528	123	122	3.13552	3.00174	123	122	4.14169	2.35494
124	123	1.16202	0.457408	124	123	2.04601	0.914816	124	123	3.13493	2.00116	124	123	4.14106	1.10064
125	124	1.1613	1.25966	125	124	2.04581	1.71528	125	124	3.13433	3.00174	125	124	4.14044	2.35494
126	125	1.16059	0.457408	126	125	2.0456	0.914816	126	125	3.13374	2.00116	126	125	4.13982	1.10064
127	126	1.15987	1.25966	127	126	2.0454	1.71528	127	126	3.13314	3.00174	127	126	4.13919	2.35494
128	127	1.15916	0.457408	128	127	2.0452	0.914816	128	127	3.13254	2.00116	128	127	4.13857	1.10064
129	128	1.15844	1.25966	129	128	2.04499	1.71528	129	128	3.13195	3.00174	129	128	4.13795	2.35494
130	129	1.15773	0.457408	130	129	2.04479	0.914816	130	129	3.13135	2.00116	130	129	4.13733	1.10064
131	130	1.15701	1.25966	131	130	2.04459	1.71528	131	130	3.13076	3.00174	131	130	4.1367	2.35494
132	131	1.15629	0.457408	132	131	2.04438	0.914816	132	131	3.13016	2.00116	132	131	4.13608	1.10064
133	132	1.15558	1.25966	133	132	2.04418	1.71528	133	132	3.12957	3.00174	133	132	4.13546	2.35494
134	133	1.15486	0.457408	134	133	2.04398	0.914816	134	133	3.12897	2.00116	134	133	4.13484	1.10064
135	134	1.15415	1.25966	135	134	2.04378	1.71528	135	134	3.12837	3.00174	135	134	4.13421	2.35494
136	135	1.15343	0.457408	136	135	2.04357	0.914816	136	135	3.12778	2.00116	136	135	4.13359	1.10064
137	136	1.15272	1.25966	137	136	2.04337	1.71528	137	136	3.12718	3.00174	137	136	4.13297	2.35494
138	137	1.152	0.457408	138	137	2.04317	0.914816	138	137	3.12659	2.00116	138	137	4.13234	1.10064
139	138	1.15129	1.25966	139	138	2.04296	1.71528	139	138	3.12599	3.00174	139	138	4.13172	2.35494
140	139	1.15057	0.457408	140	139	2.04276	0.914816	140	139	3.1254	2.00116	140	139	4.1311	1.10064
141	140	1.14986	1.25966	141	140	2.04256	1.71528	141	140	3.1248	3.00174	141	140	4.13048	2.35494
142	141	1.14914	0.457408	142	141	2.04235	0.914816	142	141	3.1242	2.00116	142	141	4.12985	1.10064
143	142	1.14843	1.25966	143	142	2.04215	1.71528	143	142	3.12361	3.00174	143	142	4.12923	2.35494
144	143	1.14771	0.457408	144	143	2.04195	0.914816	144	143	3.12301	2.00116	144	143	4.12861	1.10064
145	144	1.147	1.25966	145	144	2.04174	1.71528	145	144	3.12242	3.00174	145	144	4.12798	2.35494
146	145	1.14628	0.457408	146	145	2.04154	0.914816	146	145	3.12182	2.00116	146	145	4.12736	1.10064
147	146	1.14557	1.25966	147	146	2.04134	1.71528	147	146	3.12123	3.00174	147	146	4.12674	2.35494
148	147	1.14485	0.457408	148	147	2.04113	0.914816	148	147	3.12063	2.00116	148	147	4.12612	1.10064
149	148	1.14413	1.25966	149	148	2.04093	1.71528	149	148	3.12003	3.00174	149	148	4.12549	2.35494
150	149	1.14342	0.457408	150	149	2.04073	0.914816	150	149	3.11944	2.00116	150	149	4.12487	1.10064
151	150	1.1427	1.25966	151	150	2.04053	1.71528	151	150	3.11884	3.00174	151	150	4.12425	2.35494
152	151	1.14199	0.457408	152	151	2.04032	0.914816	152	151	3.11825	2.00116	152	151	4.12363	1.10064
153	152	1.14127	1.25966	153	152	2.04012	1.71528	153	152	3.11765	3.00174	153	152	4.123	2.35494
154	153	1.14056	0.457408	154	153	2.03992	0.914816	154	153	3.11706	2.00116	154	153	4.12238	1.10064
155	154	1.13984	1.25966	155	154	2.03971	1.71528	155	154	3.11646	3.00174	155	154	4.12176	2.35494
156	155	1.13913	0.457408	156	155	2.03951	0.914816	156	155	3.11586	2.00116	156	155	4.12113	1.10064
157	156	1.13841	1.25966	157	156	2.03931	1.71528	157	156	3.11527	3.00174	157	156	4.12051	2.35494
158	157	1.1377	0.457408	158	157	2.0391	0.914816	158	157	3.11467	2.00116	158	157	4.11989	1.10064
159	158	1.13698	1.25966	159	158	2.0389	1.71528	159	158	3.11408	3.00174	159	158	4.11927	2.35494
160	159	1.13627	0.457408	160	159	2.0387	0.914816	160	159	3.11348	2.00116	160	159	4.11864	1.10064
161	160	1.13555	1.25966	161	160	2.03849	1.71528	161	160	3.11289	3.00174	161	160	4.11802	2.35494
162	161	1.13484	0.457408	162	161	2.03829	0.914816	162	161	3.11229	2.00116	162	161	4.1174	1.10064
163	162	1.13412	1.25966	163	162	2.03809	1.71528	163	162	3.11169	3.00174	163	162	4.11677	2.35494
164	163	1.1334	0.457408	164	163	2.03788	0.914816	164	163	3.1111	2.00116	164	163	4.11615	1.10064
165	164	1.13269	1.25966	165	164	2.03768	1.71528	165	164	3.1105	3.00174	165	164	4.11553	2.35494
166	165	1.13197	0.457408	166	165	2.03748	0.914816	166	165	3.10991	2.00116	166	165	4.11491	1.10064
167	166	1.13126	1.25966	167	166	2.03728	1.71528	167	166	3.10931	3.00174	167	166	4.11428	2.35494
168	167	1.13054	0.457408	168	167	2.03707	0.914816	168	167	3.10872	2.00116	168	167	4.11366	1.10064
169	168	1.12983	1.25966	169	168	2.03687	1.71528	169	168	3.10812	3.00174	169	168	4.11304	2.35494
170	169	1.12911	0.457408	170	169	2.03667	0.914816	170	169	3.10752	2.00116	170	169	4.11241	1.10064
171	170	1.1284	1.25966	171	170	2.03646	1.71528	171	170	3.10693	3.00174	171	170	4.11179	2.35494
172	171	1.12768	0.457408	172	171	2.03626	0.914816	172	171	3.10633	2.00116	172	171	4.11117	1.10064
173	172	1.12697	1.25966	173	172	2.03606	1.71528	173	172	3.10574	3.00174	173	172	4.11055	2.35494
174	173	1.12625	0.457408	174	173	2.03585	0.914816	174	173	3.10514	2.00116	174	173	4.10992	1.10064
175	174	1.12554	1.25966	175	174	2.03565	1.71528	175	174	3.10455	3.00174	175	174	4.1093	2.35494
176	175	1.12482	0.457408	176	175	2.03545	0.914816	176	175	3.10395	2.00116	176	175	4.10868	1.10064
177	176	1.12411	1.25966	177	176	2.03524	1.71528	177	176	3.10335	3.00174	177	176	4.10806	2.35494
178	177	1.12339	0.457408	178	177	2.03504	0.914816	178	177	3.10276	2.00116	178	177	4.10743	1.10064
179	178	1.12268	1.25966	179	178	2.03484	1.71528	179	178	3.10216	3.00174	179	178	4.10681	2.35494
180	179	1.12196	0.457408	180	179	2.03463	0.914816	180	179	3.10157	2.00116	180	179	4.10619	1.10064
181	180	1.12124	1.25966	181	180	2.03443	1.71528	181	180	3.10097	3.00174	181	180	4.10556	2.35494
182	181	1.12053	0.457408	182	181	2.03423	0.914816	182	181	3.10038	2.00116	182	181	4.10494	1.10064
183	182	1.11981	1.25966	183	182	2.03402	1.71528	183	182	3.09978	3.00174	183	182	4.10432	2.35494
184	183	1.1191	0.457408	184	183	2.03382	0.914816	184	183	3.09918	2.00116	184	183	4.1037	1.10064
185	184	1.11838	1.25966	185	184	2.03362	1.71528	185	184	3.09859	3.00174	185	184	4.10307	2.35494
186	185	1.11767	0.457408	186	185	2.03342	0.914816	186	185	3.09799	2.00116	186	185	4.10245	1.10064
187	186	1.11695	1.25966	187	186	2.03321	1.71528	187	186	3.0974	3.00174	187	186	4.10183	2.35494
188	187	1.11624	0.457408	188	187	2.03301	0.914816	188	187	3.0968	2.00116	188	187	4.1012	1.10064
189	188	1.11552	1.25966	189	188	2.03281	1.71528	189	188	3.09621	3.00174	189	188	4.10058	2.35494
190	189	1.11481	0.457408	190	189	2.0326	0.914816	190	189	3.09561	2.00116	190	189	4.09996	1.10064
191	190	1.11409	1.25966	191	190	2.0324	1.71528	191	190	3.09501	3.00174	191	190	4.09934	2.35494
192	191	1.11338	0.457408	192	191	2.0322	0.914816	192	191	3.09442	2.00116	192	191	4.09871	1.10064
193	192	1.11266	1.25966	193	192	2.03199	1.71528	193	192	3.09382	3.00174	193	192	4.09809	2.35494
194	193	1.11195	0.457408	194	193	2.03179	0.914816	194	193	3.09323	2.00116	194	193	4.09747	1.10064
195	194	1.11123	1.25966	195	194	2.03159	1.71528	195	194	3.09263	3.00174	195	194	4.09684	2.35494
196	195	1.11052	0.457408	196	195	2.03138	0.914816	196	195	3.09204	2.00116	196	195	4.09622	1.10064
197	196	1.1098	1.25966	197	196	2.03118	1.71528	197	196	3.09144	3.00174	197	196	4.0956	2.35494
198	197	1.10908	0.457408	198	197	2.03098	0.914816	198	197	3.09084	2.00116	198	197	4.09498	1.10064
199	198	1.10837	1.25966	199	198	2.03077	1.71528	199	198	3.09025	3.00174	199	198	4.09435	2.35494
200	199	1.10765	0.457408	200	199	2.03057	0.914816	200	199	3.08965	2.00116	200	199	4.09373	1.10064
201	200	1.10694	1.25966	201	200	2.03037	1.71528	201	200	3.08906	3.00174	201	200	4.09311	2.35494
202	201	1.10622	0.457408	202	201	2.03017	0.914816	202	201	3.08846	2.00116	202	201	4.09249	1.10064
203	202	1.10551	1.25966	203	202	2.02996	1.71528	203	202	3.08787	3.00174	203	202	4.09186	2.35494
204	203	1.10479	0.457408	204	203	2.02976	0.914816	204	203	3.08727	2.00116	204	203	4.09124	1.10064
205	204	1.10408	1.25966	205	204	2.02956	1.71528	205	204	3.08668	3.00174	205	204	4.09062	2.35494
206	205	1.10336	0.457408	206	205	2.02935	0.914816	206	205	3.08608	2.00116	206	205	4.08999	1.10064
207	206	1.10265	1.25966	207	206	2.02915	1.71528	207	206	3.08548	3.00174	207	206	4.08937	2.35494
208	207	1.10193	0.457408	208	207	2.02895	0.914816	208	207	3.08489	2.00116	208	207	4.08875	1.10064
209	208	1.10122	1.25966	209	208	2.02874	1.71528	209	208	3.08429	3.00174	209	208	4.08813	2.35494
210	209	1.1005	0.457408	210	209	2.02854	0.914816	210	209	3.0837	2.00116	210	209	4.0875	1.10064
211	210	1.09979	1.25966	211	210	2.02834	1.71528	211	210	3.0831	3.00174	211	210	4.08688	2.35494
212	211	1.09907	0.457408	212	211	2.02813	0.914816	212	211	3.08251	2.00116	212	211	4.08626	1.10064
213	212	1.09835	1.25966	213	212	2.02793	1.71528	213	212	3.08191	3.00174	213	212	4.08563	2.35494
214	213	1.09764	0.457408	214	213	2.02773	0.914816	214	213	3.08131	2.00116	214	213	4.08501	1.10064
215	214	1.09692	1.25966	215	214	2.02752	1.71528	215	214	3.08072	3.00174	215	214	4.08439	2.35494
216	215	1.09621	0.457408	216	215	2.02732	0.914816	216	215	3.08012	2.00116	216	215	4.08377	1.10064
217	216	1.09549	1.25966	217	216	2.02712	1.71528	217	216	3.07953	3.00174	217	216	4.08314	2.35494
218	217	1.09478	0.457408	218	217	2.02692	0.914816	218	217	3.07893	2.00116	218	217	4.08252	1.10064
219	218	1.09406	1.25966	219	218	2.02671	1.71528	219	218	3.07834	3.00174	219	218	4.0819	2.35494
220	219	1.09335	0.457408	220	219	2.02651	0.914816	220	219	3.07774	2.00116	220	219	4.08127	1.10064
221	220	1.09263	1.25966	221	220	2.02631	1.71528	221	220	3.07714	3.00174	221	220	4.08065	2.35494
222	221	1.09192	0.457408	222	221	2.0261	0.914816	222	221	3.07655	2.00116	222	221	4.08003	1.10064
223	222	1.0912	1.25966	223	222	2.0259	1.71528	223	222	3.07595	3.00174	223	222	4.07941	2.35494
224	223	1.09049	0.457408	224	223	2.0257	0.914816	224	223	3.07536	2.00116	224	223	4.07878	1.10064
225	224	1.08977	1.25966	225	224	2.02549	1.71528	225	224	3.07476	3.00174	225	224	4.07816	2.35494
226	225	1.08906	0.457408	226	225	2.02529	0.914816	226	225	3.07417	2.00116	226	225	4.07754	1.10064
227	226	1.08834	1.25966	227	226	2.02509	1.71528	227	226	3.07357	3.00174	227	226	4.07692	2.35494
228	227	1.08763	0.457408	228	227	2.02488	0.914816	228	227	3.07297	2.00116	228	227	4.07629	1.10064
229	228	1.08691	1.25966	229	228	2.02468	1.71528	229	228	3.07238	3.00174	229	228	4.07567	2.35494
230	229	1.08619	0.457408	230	229	2.02448	0.914816	230	229	3.07178	2.00116	230	229	4.07505	1.10064
231	230	1.08548	1.25966	231	230	2.02427	1.71528	231	230	3.07119	3.00174	231	230	4.07442	2.35494
232	231	1.08476	0.457408	232	231	2.02407	0.914816	232	231	3.07059	2.00116	232	231	4.0738	1.10064
233	232	1.08405	1.25966	233	232	2.02387	1.71528	233	232	3.07	3.00174	233	232	4.07318	2.35494
234	233	1.08333	0.457408	234	233	2.02367	0.914816	234	233	3.0694	2.00116	234	233	4.07256	1.10064
235	234	1.08262	1.25966	235	234	2.02346	1.71528	235	234	3.0688	3.00174	235	234	4.07193	2.35494
236	235	1.0819	0.457408	236	235	2.02326	0.914816	236	235	3.06821	2.00116	236	235	4.07131	1.10064
237	236	1.08119	1.25966	237	236	2.02306	1.71528	237	236	3.06761	3.00174	237	236	4.07069	2.35494
238	237	1.08047	0.457408	238	237	2.02285	0.914816	238	237	3.06702	2.00116	238	237	4.07006	1.10064
239	238	1.07976	1.25966	239	238	2.02265	1.71528	239	238	3.06642	3.00174	239	238	4.06944	2.35494
240	239	1.07904	0.457408	240	239	2.02245	0.914816	240	239	3.06583	2.00116	240	239	4.06882	1.10064
241	240	1.07833	1.25966	241	240	2.02224	1.71528	241	240	3.06523	3.00174	241	240	4.0682	2.35494
242	241	1.07761	0.457408	242	241	2.02204	0.914816	242	241	3.06463	2.00116	242	241	4.06757	1.10064
243	242	1.0769	1.25966	243	242	2.02184	1.71528	243	242	3.06404	3.00174	243	242	4.06695	2.35494
244	243	1.07618	0.457408	244	243	2.02163	0.914816	244	243	3.06344	2.00116	244	243	4.06633	1.10064
245	244	1.07546	1.25966	245	244	2.02143	1.71528	245	244	3.06285	3.00174	245	244	4.06571	2.35494
246	245	1.07475	0.457408	246	245	2.02123	0.914816	246	245	3.06225	2.00116	246	245	4.06508	1.10064
247	246	1.07403	1.25966	247	246	2.02102	1.71528	247	246	3.06166	3.00174	247	246	4.06446	2.35494
248	247	1.07332	0.457408	248	247	2.02082	0.914816	248	247	3.06106	2.00116	248	247	4.06384	1.10064
249	248	1.0726	1.25966	249	248	2.02062	1.71528	249	248	3.06046	3.00174	249	248	4.06321	2.35494
250	249	1.07189	0.457408	250	249	2.02041	0.914816	250	249	3.05987	2.00116	250	249	4.06259	1.10064
251	250	1.07117	1.25966	251	250	2.02021	1.71528	251	250	3.05927	3.00174	251	250	4.06197	2.35494
252	251	1.07046	0.457408	252	251	2.02001	0.914816	252	251	3.05868	2.00116	252	251	4.06135	1.10064
253	252	1.06974	1.25966	253	252	2.01981	1.71528	253	252	3.05808	3.00174	253	252	4.06072	2.35494
254	253	1.06903	0.457408	254	253	2.0196	0.914816	254	253	3.05749	2.00116	254	253	4.0601	1.10064
255	254	1.06831	1.25966	255	254	2.0194	1.71528	255	254	3.05689	3.00174	255	254	4.05948	2.35494
256	255	1.0676	0.457408	256	255	2.0192	0.914816	256	255	3.05629	2.00116	256	255	4.05885	1.10064
257	256	1.06688	1.25966	257	256	2.01899	1.71528	257	256	3.0557	3.00174	257	256	4.05823	2.35494
258	257	1.06617	0.457408	258	257	2.01879	0.914816	258	257	3.0551	2.00116	258	257	4.05761	1.10064
259	258	1.06545	1.25966	259	258	2.01859	1.71528	259	258	3.05451	3.00174	259	258	4.05699	2.35494
260	259	1.06474	0.457408	260	259	2.01838	0.914816	260	259	3.05391	2.00116	260	259	4.05636	1.10064
261	260	1.06402	1.25966	261	260	2.01818	1.71528	261	260	3.05332	3.00174	261	260	4.05574	2.35494
262	261	1.0633	0.457408	262	261	2.01798	0.914816	262	261	3.05272	2.00116	262	261	4.05512	1.10064
263	262	1.06259	1.25966	263	262	2.01777	1.71528	263	262	3.05212	3.00174	263	262	4.05449	2.35494
264	263	1.06187	0.457408	264	263	2.01757	0.914816	264	263	3.05153	2.00116	264	263	4.05387	1.10064
265	264	1.06116	1.25966	265	264	2.01737	1.71528	265	264	3.05093	3.00174	265	264	4.05325	2.35494
266	265	1.06044	0.457408	266	265	2.01716	0.914816	266	265	3.05034	2.00116	266	265	4.05263	1.10064
267	266	1.05973	1.25966	267	266	2.01696	1.71528	267	266	3.04974	3.00174	267	266	4.052	2.35494
268	267	1.05901	0.457408	268	267	2.01676	0.914816	268	267	3.04915	2.00116	268	267	4.05138	1.10064
269	268	1.0583	1.25966	269	268	2.01656	1.71528	269	268	3.04855	3.00174	269	268	4.05076	2.35494
270	269	1.05758	0.457408	270	269	2.01635	0.914816	270	269	3.04795	2.00116	270	269	4.05014	1.10064
271	270	1.05687	1.25966	271	270	2.01615	1.71528	271	270	3.04736	3.00174	271	270	4.04951	2.35494
272	271	1.05615	0.457408	272	271	2.01595	0.914816	272	271	3.04676	2.00116	272	271	4.04889	1.10064
273	272	1.05544	1.25966	273	272	2.01574	1.71528	273	272	3.04617	3.00174	273	272	4.04827	2.35494
274	273	1.05472	0.457408	274	273	2.01554	0.914816	274	273	3.04557	2.00116	274	273	4.04764	1.10064
275	274	1.05401	1.25966	275	274	2.01534	1.71528	275	274	3.04498	3.00174	275	274	4.04702	2.35494
276	275	1.05329	0.457408	276	275	2.01513	0.914816	276	275	3.04438	2.00116	276	275	4.0464	1.10064
277	276	1.05258	1.25966	277	276	2.01493	1.71528	277	276	3.04378	3.00174	277	276	4.04578	2.35494
278	277	1.05186	0.457408	278	277	2.01473	0.914816	278	277	3.04319	2.00116	278	277	4.04515	1.10064
279	278	1.05114	1.25966	279	278	2.01452	1.71528	279	278	3.04259	3.00174	279	278	4.04453	2.35494
280	279	1.05043	0.457408	280	279	2.01432	0.914816	280	279	3.042	2.00116	280	279	4.04391	1.10064
281	280	1.04971	1.25966	281	280	2.01412	1.71528	281	280	3.0414	3.00174	281	280	4.04328	2.35494
282	281	1.049	0.457408	282	281	2.01391	0.914816	282	281	3.04081	2.00116	282	281	4.04266	1.10064
283	282	1.04828	1.25966	283	282	2.01371	1.71528	283	282	3.04021	3.00174	283	282	4.04204	2.35494
284	283	1.04757	0.457408	284	283	2.01351	0.914816	284	283	3.03961	2.00116	284	283	4.04142	1.10064
285	284	1.04685	1.25966	285	284	2.01331	1.71528	285	284	3.03902	3.00174	285	284	4.04079	2.35494
286	285	1.04614	0.457408	286	285	2.0131	0.914816	286	285	3.03842	2.00116	286	285	4.04017	1.10064
287	286	1.04542	1.25966	287	286	2.0129	1.71528	287	286	3.03783	3.00174	287	286	4.03955	2.35494
288	287	1.04471	0.457408	288	287	2.0127	0.914816	288	287	3.03723	2.00116	288	287	4.03892	1.10064
289	288	1.04399	1.25966	289	288	2.01249	1.71528	289	288	3.03664	3.00174	289	288	4.0383	2.35494
290	289	1.04328	0.457408	290	289	2.01229	0.914816	290	289	3.03604	2.00116	290	289	4.03768	1.10064
291	290	1.04256	1.25966	291	290	2.01209	1.71528	291	290	3.03544	3.00174	291	290	4.03706	2.35494
292	291	1.04185	0.457408	292	291	2.01188	0.914816	292	291	3.03485	2.00116	292	291	4.03643	1.10064
293	292	1.04113	1.25966	293	292	2.01168	1.71528	293	292	3.03425	3.00174	293	292	4.03581	2.35494
294	293	1.04041	0.457408	294	293	2.01148	0.914816	294	293	3.03366	2.00116	294	293	4.03519	1.10064
295	294	1.0397	1.25966	295	294	2.01127	1.71528	295	294	3.03306	3.00174	295	294	4.03457	2.35494
296	295	1.03898	0.457408	296	295	2.01107	0.914816	296	295	3.03247	2.00116	296	295	4.03394	1.10064
297	296	1.03827	1.25966	297	296	2.01087	1.71528	297	296	3.03187	3.00174	297	296	4.03332	2.35494
298	297	1.03755	0.457408	298	297	2.01066	0.914816	298	297	3.03127	2.00116	298	297	4.0327	1.10064
299	298	1.03684	1.25966	299	298	2.01046	1.71528	299	298	3.03068	3.00174	299	298	4.03207	2.35494
300	299	1.03612	0.457408	300	299	2.01026	0.914816	300	299	3.03008	2.00116	300	299	4.03145	1.10064
301	300	1.03541	1.25966	301	300	2.01006	1.71528	301	300	3.02949	3.00174	301	300	4.03083	2.35494
302	301	1.03469	0.457408	302	301	2.00985	0.914816	302	301	3.02889	2.00116	302	301	4.03021	1.10064
303	302	1.03398	1.25966	303	302	2.00965	1.71528	303	302	3.0283	3.00174	303	302	4.02958	2.35494
304	303	1.03326	0.457408	304	303	2.00945	0.914816	304	303	3.0277	2.00116	304	303	4.02896	1.10064
305	304	1.03255	1.25966	305	304	2.00924	1.71528	305	304	3.0271	3.00174	305	304	4.02834	2.35494
306	305	1.03183	0.457408	306	305	2.00904	0.914816	306	305	3.02651	2.00116	306	305	4.02771	1.10064
307	306	1.03112	1.25966	307	306	2.00884	1.71528	307	306	3.02591	3.00174	307	306	4.02709	2.35494
308	307	1.0304	0.457408	308	307	2.00863	0.914816	308	307	3.02532	2.00116	308	307	4.02647	1.10064
309	308	1.02969	1.25966	309	308	2.00843	1.71528	309	308	3.02472	3.00174	309	308	4.02585	2.35494
310	309	1.02897	0.457408	310	309	2.00823	0.914816	310	309	3.02413	2.00116	310	309	4.02522	1.10064
311	310	1.02825	1.25966	311	310	2.00802	1.71528	311	310	3.02353	3.00174	311	310	4.0246	2.35494
312	311	1.02754	0.457408	312	311	2.00782	0.914816	312	311	3.02293	2.00116	312	311	4.02398	1.10064
313	312	1.02682	1.25966	313	312	2.00762	1.71528	313	312	3.02234	3.00174	313	312	4.02335	2.35494
314	313	1.02611	0.457408	314	313	2.00741	0.914816	314	313	3.02174	2.00116	314	313	4.02273	1.10064
315	314	1.02539	1.25966	315	314	2.00721	1.71528	315	314	3.02115	3.00174	315	314	4.02211	2.35494
316	315	1.02468	0.457408	316	315	2.00701	0.914816	316	315	3.02055	2.00116	316	315	4.02149	1.10064
317	316	1.02396	1.25966	317	316	2.0068	1.71528	317	316	3.01996	3.00174	317	316	4.02086	2.35494
318	317	1.02325	0.457408	318	317	2.0066	0.914816	318	317	3.01936	2.00116	318	317	4.02024	1.10064
319	318	1.02253	1.25966	319	318	2.0064	1.71528	319	318	3.01876	3.00174	319	318	4.01962	2.35494
320	319	1.02182	0.457408	320	319	2.0062	0.914816	320	319	3.01817	2.00116	320	319	4.019	1.10064
321	320	1.0211	1.25966	321	320	2.00599	1.71528	321	320	3.01757	3.00174	321	320	4.01837	2.35494
322	321	1.02039	0.457408	322	321	2.00579	0.914816	322	321	3.01698	2.00116	322	321	4.01775	1.10064
323	322	1.01967	1.25966	323	322	2.00559	1.71528	323	322	3.01638	3.00174	323	322	4.01713	2.35494
324	323	1.01896	0.457408	324	323	2.00538	0.914816	324	323	3.01579	2.00116	324	323	4.0165	1.10064
325	324	1.01824	1.25966	325	324	2.00518	1.71528	325	324	3.01519	3.00174	325	324	4.01588	2.35494
326	325	1.01753	0.457408	326	325	2.00498	0.914816	326	325	3.01459	2.00116	326	325	4.01526	1.10064
327	326	1.01681	1.25966	327	326	2.00477	1.71528	327	326	3.014	3.00174	327	326	4.01464	2.35494
328	327	1.01609	0.457408	328	327	2.00457	0.914816	328	327	3.0134	2.00116	328	327	4.01401	1.10064
329	328	1.01538	1.25966	329	328	2.00437	1.71528	329	328	3.01281	3.00174	329	328	4.01339	2.35494
330	329	1.01466	0.457408	330	329	2.00416	0.914816	330	329	3.01221	2.00116	330	329	4.01277	1.10064
331	330	1.01395	1.25966	331	330	2.00396	1.71528	331	330	3.01162	3.00174	331	330	4.01214	2.35494
332	331	1.01323	0.457408	332	331	2.00376	0.914816	332	331	3.01102	2.00116	332	331	4.01152	1.10064
333	332	1.01252	1.25966	333	332	2.00355	1.71528	333	332	3.01042	3.00174	333	332	4.0109	2.35494
334	333	1.0118	0.457408	334	333	2.00335	0.914816	334	333	3.00983	2.00116	334	333	4.01028	1.10064
335	334	1.01109	1.25966	335	334	2.00315	1.71528	335	334	3.00923	3.00174	335	334	4.00965	2.35494
336	335	1.01037	0.457408	336	335	2.00295	0.914816	336	335	3.00864	2.00116	336	335	4.00903	1.10064
337	336	1.00966	1.25966	337	336	2.00274	1.71528	337	336	3.00804	3.00174	337	336	4.00841	2.35494
338	337	1.00894	0.457408	338	337	2.00254	0.914816	338	337	3.00745	2.00116	338	337	4.00778	1.10064
339	338	1.00823	1.25966	339	338	2.00234	1.71528	339	338	3.00685	3.00174	339	338	4.00716	2.35494
340	339	1.00751	0.457408	340	339	2.00213	0.914816	340	339	3.00625	2.00116	340	339	4.00654	1.10064
341	340	1.0068	1.25966	341	340	2.00193	1.71528	341	340	3.00566	3.00174	341	340	4.00592	2.35494
342	341	1.00608	0.457408	342	341	2.00173	0.914816	342	341	3.00506	2.00116	342	341	4.00529	1.10064
343	342	1.00536	1.25966	343	342	2.00152	1.71528	343	342	3.00447	3.00174	343	342	4.00467	2.35494
344	343	1.00465	0.457408	344	343	2.00132	0.914816	344	343	3.00387	2.00116	344	343	4.00405	1.10064
345	344	1.00393	1.25966	345	344	2.00112	1.71528	345	344	3.00328	3.00174	345	344	4.00343	2.35494
346	345	1.00322	0.457408	346	345	2.00091	0.914816	346	345	3.00268	2.00116	346	345	4.0028	1.10064
347	346	1.0025	1.25966	347	346	2.00071	1.71528	347	346	3.00208	3.00174	347	346	4.00218	2.35494
348	347	1.00179	0.457408	348	347	2.00051	0.914816	348	347	3.00149	2.00116	348	347	4.00156	1.10064
349	348	1.00107	1.25966	349	348	2.0003	1.71528	349	348	3.00089	3.00174	349	348	4.00093	2.35494
350	349	1.00036	0.457408	350	349	2.0001	0.914816	350	349	3.0003	2.00116	350	349	4.00031	1.10064
351	350	0.999642	1.25966	351	350	1.9999	1.71528	351	350	2.9997	3.00174	351	350	3.99969	2.35494
352	351	0.998927	0.457408	352	351	1.9997	0.914816	352	351	2.99911	2.00116	352	351	3.99907	1.10064
353	352	0.998212	1.25966	353	352	1.99949	1.71528	353	352	2.99851	3.00174	353	352	3.99844	2.35494
354	353	0.997496	0.457408	354	353	1.99929	0.914816	354	353	2.99792	2.00116	354	353	3.99782	1.10064
355	354	0.996781	1.25966	355	354	1.99909	1.71528	355	354	2.99732	3.00174	355	354	3.9972	2.35494
356	355	0.996066	0.457408	356	355	1.99888	0.914816	356	355	2.99672	2.00116	356	355	3.99657	1.10064
357	356	0.99535	1.25966	357	356	1.99868	1.71528	357	356	2.99613	3.00174	357	356	3.99595	2.35494
358	357	0.994635	0.457408	358	357	1.99848	0.914816	358	357	2.99553	2.00116	358	357	3.99533	1.10064
359	358	0.99392	1.25966	359	358	1.99827	1.71528	359	358	2.99494	3.00174	359	358	3.99471	2.35494
360	359	0.993205	0.457408	360	359	1.99807	0.914816	360	359	2.99434	2.00116	360	359	3.99408	1.10064
361	360	0.992489	1.25966	361	360	1.99787	1.71528	361	360	2.99375	3.00174	361	360	3.99346	2.35494
362	361	0.991774	0.457408	362	361	1.99766	0.914816	362	361	2.99315	2.00116	362	361	3.99284	1.10064
363	362	0.991059	1.25966	363	362	1.99746	1.71528	363	362	2.99255	3.00174	363	362	3.99222	2.35494
364	363	0.990343	0.457408	364	363	1.99726	0.914816	364	363	2.99196	2.00116	364	363	3.99159	1.10064
365	364	0.989628	1.25966	365	364	1.99705	1.71528	365	364	2.99136	3.00174	365	364	3.99097	2.35494
366	365	0.988913	0.457408	366	365	1.99685	0.914816	366	365	2.99077	2.00116	366	365	3.99035	1.10064
367	366	0.988197	1.25966	367	366	1.99665	1.71528	367	366	2.99017	3.00174	367	366	3.98972	2.35494
368	367	0.987482	0.457408	368	367	1.99645	0.914816	368	367	2.98958	2.00116	368	367	3.9891	1.10064
369	368	0.986767	1.25966	369	368	1.99624	1.71528	369	368	2.98898	3.00174	369	368	3.98848	2.35494
370	369	0.986051	0.457408	370	369	1.99604	0.914816	370	369	2.98838	2.00116	370	369	3.98786	1.10064
371	370	0.985336	1.25966	371	370	1.99584	1.71528	371	370	2.98779	3.00174	371	370	3.98723	2.35494
372	371	0.984621	0.457408	372	371	1.99563	0.914816	372	371	2.98719	2.00116	372	371	3.98661	1.10064
373	372	0.983906	1.25966	373	372	1.99543	1.71528	373	372	2.9866	3.00174	373	372	3.98599	2.35494
374	373	0.98319	0.457408	374	373	1.99523	0.914816	374	373	2.986	2.00116	374	373	3.98536	1.10064
375	374	0.982475	1.25966	375	374	1.99502	1.71528	375	374	2.98541	3.00174	375	374	3.98474	2.35494
376	375	0.98176	0.457408	376	375	1.99482	0.914816	376	375	2.98481	2.00116	376	375	3.98412	1.10064
377	376	0.981044	1.25966	377	376	1.99462	1.71528	377	376	2.98421	3.00174	377	376	3.9835	2.35494
378	377	0.980329	0.457408	378	377	1.99441	0.914816	378	377	2.98362	2.00116	378	377	3.98287	1.10064
379	378	0.979614	1.25966	379	378	1.99421	1.71528	379	378	2.98302	3.00174	379	378	3.98225	2.35494
380	379	0.978898	0.457408	380	379	1.99401	0.914816	380	379	2.98243	2.00116	380	379	3.98163	1.10064
381	380	0.978183	1.25966	381	380	1.9938	1.71528	381	380	2.98183	3.00174	381	380	3.981	2.35494
382	381	0.977468	0.457408	382	381	1.9936	0.914816	382	381	2.98124	2.00116	382	381	3.98038	1.10064
383	382	0.976752	1.25966	383	382	1.9934	1.71528	383	382	2.98064	3.00174	383	382	3.97976	2.35494
384	383	0.976037	0.457408	384	383	1.9932	0.914816	384	383	2.98004	2.00116	384	383	3.97914	1.10064
385	384	0.975322	1.25966	385	384	1.99299	1.71528	385	384	2.97945	3.00174	385	384	3.97851	2.35494
386	385	0.974607	0.457408	386	385	1.99279	0.914816	386	385	2.97885	2.00116	386	385	3.97789	1.10064
387	386	0.973891	1.25966	387	386	1.99259	1.71528	387	386	2.97826	3.00174	387	386	3.97727	2.35494
388	387	0.973176	0.457408	388	387	1.99238	0.914816	388	387	2.97766	2.00116	388	387	3.97665	1.10064
389	388	0.972461	1.25966	389	388	1.99218	1.71528	389	388	2.97707	3.00174	389	388	3.97602	2.35494
390	389	0.971745	0.457408	390	389	1.99198	0.914816	390	389	2.97647	2.00116	390	389	3.9754	1.10064
391	390	0.97103	1.25966	391	390	1.99177	1.71528	391	390	2.97587	3.00174	391	390	3.97478	2.35494
392	391	0.970315	0.457408	392	391	1.99157	0.914816	392	391	2.97528	2.00116	392	391	3.97415	1.10064
393	392	0.969599	1.25966	393	392	1.99137	1.71528	393	392	2.97468	3.00174	393	392	3.97353	2.35494
394	393	0.968884	0.457408	394	393	1.99116	0.914816	394	393	2.97409	2.00116	394	393	3.97291	1.10064
395	394	0.968169	1.25966	395	394	1.99096	1.71528	395	394	2.97349	3.00174	395	394	3.97229	2.35494
396	395	0.967453	0.457408	396	395	1.99076	0.914816	396	395	2.9729	2.00116	396	395	3.97166	1.10064
397	396	0.966738	1.25966	397	396	1.99055	1.71528	397	396	2.9723	3.00174	397	396	3.97104	2.35494
398	397	0.966023	0.457408	398	397	1.99035	0.914816	398	397	2.9717	2.00116	398	397	3.97042	1.10064
399	398	0.965308	1.25966	399	398	1.99015	1.71528	399	398	2.97111	3.00174	399	398	3.96979	2.35494
400	399	0.964592	0.457408	400	399	1.98994	0.914816	400	399	2.97051	2.00116	400	399	3.96917	1.10064
401	400	0.963877	1.25966	401	400	1.98974	1.71528	401	400	2.96992	3.00174	401	400	3.96855	2.35494
402	401	0.963162	0.457408	402	401	1.98954	0.914816	402	401	2.96932	2.00116	402	401	3.96793	1.10064
403	402	0.962446	1.25966	403	402	1.98934	1.71528	403	402	2.96873	3.00174	403	402	3.9673	2.35494
404	403	0.961731	0.457408	404	403	1.98913	0.914816	404	403	2.96813	2.00116	404	403	3.96668	1.10064
405	404	0.961016	1.25966	405	404	1.98893	1.71528	405	404	2.96753	3.00174	405	404	3.96606	2.35494
406	405	0.9603	0.457408	406	405	1.98873	0.914816	406	405	2.96694	2.00116	406	405	3.96543	1.10064
407	406	0.959585	1.25966	407	406	1.98852	1.71528	407	406	2.96634	3.00174	407	406	3.96481	2.35494
408	407	0.95887	0.457408	408	407	1.98832	0.914816	408	407	2.96575	2.00116	408	407	3.96419	1.10064
409	408	0.958154	1.25966	409	408	1.98812	1.71528	409	408	2.96515	3.00174	409	408	3.96357	2.35494
410	409	0.957439	0.457408	410	409	1.98791	0.914816	410	409	2.96456	2.00116	410	409	3.96294	1.10064
411	410	0.956724	1.25966	411	410	1.98771	1.71528	411	410	2.96396	3.00174	411	410	3.96232	2.35494
412	411	0.956009	0.457408	412	411	1.98751	0.914816	412	411	2.96336	2.00116	412	411	3.9617	1.10064
413	412	0.955293	1.25966	413	412	1.9873	1.71528	413	412	2.96277	3.00174	413	412	3.96108	2.35494
414	413	0.954578	0.457408	414	413	1.9871	0.914816	414	413	2.96217	2.00116	414	413	3.96045	1.10064
415	414	0.953863	1.25966	415	414	1.9869	1.71528	415	414	2.96158	3.00174	415	414	3.95983	2.35494
416	415	0.953147	0.457408	416	415	1.98669	0.914816	416	415	2.96098	2.00116	416	415	3.95921	1.10064
417	416	0.952432	1.25966	417	416	1.98649	1.71528	417	416	2.96039	3.00174	417	416	3.95858	2.35494
418	417	0.951717	0.457408	418	417	1.98629	0.914816	418	417	2.95979	2.00116	418	417	3.95796	1.10064
419	418	0.951001	1.25966	419	418	1.98609	1.71528	419	418	2.95919	3.00174	419	418	3.95734	2.35494
420	419	0.950286	0.457408	420	419	1.98588	0.914816	420	419	2.9586	2.00116	420	419	3.95672	1.10064
421	420	0.949571	1.25966	421	420	1.98568	1.71528	421	420	2.958	3.00174	421	420	3.95609	2.35494
422	421	0.948856	0.457408	422	421	1.98548	0.914816	422	421	2.95741	2.00116	422	421	3.95547	1.10064
423	422	0.94814	1.25966	423	422	1.98527	1.71528	423	422	2.95681	3.00174	423	422	3.95485	2.35494
424	423	0.947425	0.457408	424	423	1.98507	0.914816	424	423	2.95622	2.00116	424	423	3.95422	1.10064
425	424	0.94671	1.25966	425	424	1.98487	1.71528	425	424	2.95562	3.00174	425	424	3.9536	2.35494
426	425	0.945994	0.457408	426	425	1.98466	0.914816	426	425	2.95502	2.00116	426	425	3.95298	1.10064
427	426	0.945279	1.25966	427	426	1.98446	1.71528	427	426	2.95443	3.00174	427	426	3.95236	2.35494
428	427	0.944564	0.457408	428	427	1.98426	0.914816	428	427	2.95383	2.00116	428	427	3.95173	1.10064
429	428	0.943848	1.25966	429	428	1.98405	1.71528	429	428	2.95324	3.00174	429	428	3.95111	2.35494
430	429	0.943133	0.457408	430	429	1.98385	0.914816	430	429	2.95264	2.00116	430	429	3.95049	1.10064
431	430	0.942418	1.25966	431	430	1.98365	1.71528	431	430	2.95205	3.00174	431	430	3.94986	2.35494
432	431	0.941702	0.457408	432	431	1.98344	0.914816	432	431	2.95145	2.00116	432	431	3.94924	1.10064
433	432	0.940987	1.25966	433	432	1.98324	1.71528	433	432	2.95085	3.00174	433	432	3.94862	2.35494
434	433	0.940272	0.457408	434	433	1.98304	0.914816	434	433	2.95026	2.00116	434	433	3.948	1.10064
435	434	0.939557	1.25966	435	434	1.98284	1.71528	435	434	2.94966	3.00174	435	434	3.94737	2.35494
436	435	0.938841	0.457408	436	435	1.98263	0.914816	436	435	2.94907	2.00116	436	435	3.94675	1.10064
437	436	0.938126	1.25966	437	436	1.98243	1.71528	437	436	2.94847	3.00174	437	436	3.94613	2.35494
438	437	0.937411	0.457408	438	437	1.98223	0.914816	438	437	2.94788	2.00116	438	437	3.94551	1.10064
439	438	0.936695	1.25966	439	438	1.98202	1.71528	439	438	2.94728	3.00174	439	438	3.94488	2.35494
440	439	0.93598	0.457408	440	439	1.98182	0.914816	440	439	2.94668	2.00116	440	439	3.94426	1.10064
441	440	0.935265	1.25966	441	440	1.98162	1.71528	441	440	2.94609	3.00174	441	440	3.94364	2.35494
442	441	0.934549	0.457408	442	441	1.98141	0.914816	442	441	2.94549	2.00116	442	441	3.94301	1.10064
443	442	0.933834	1.25966	443	442	1.98121	1.71528	443	442	2.9449	3.00174	443	442	3.94239	2.35494
444	443	0.933119	0.457408	444	443	1.98101	0.914816	444	443	2.9443	2.00116	444	443	3.94177	1.10064
445	444	0.932403	1.25966	445	444	1.9808	1.71528	445	444	2.94371	3.00174	445	444	3.94115	2.35494
446	445	0.931688	0.457408	446	445	1.9806	0.914816	446	445	2.94311	2.00116	446	445	3.94052	1.10064
447	446	0.930973	1.25966	447	446	1.9804	1.71528	447	446	2.94251	3.00174	447	446	3.9399	2.35494
448	447	0.930258	0.457408	448	447	1.98019	0.914816	448	447	2.94192	2.00116	448	447	3.93928	1.10064
449	448	0.929542	1.25966	449	448	1.97999	1.71528	449	448	2.94132	3.00174	449	448	3.93865	2.35494
450	449	0.928827	0.457408	450	449	1.97979	0.914816	450	449	2.94073	2.00116	450	449	3.93803	1.10064
451	450	0.928112	1.25966	451	450	1.97959	1.71528	451	450	2.94013	3.00174	451	450	3.93741	2.35494
452	451	0.927396	0.457408	452	451	1.97938	0.914816	452	451	2.93954	2.00116	452	451	3.93679	1.10064
453	452	0.926681	1.25966	453	452	1.97918	1.71528	453	452	2.93894	3.00174	453	452	3.93616	2.35494
454	453	0.925966	0.457408	454	453	1.97898	0.914816	454	453	2.93834	2.00116	454	453	3.93554	1.10064
455	454	0.92525	1.25966	455	454	1.97877	1.71528	455	454	2.93775	3.00174	455	454	3.93492	2.35494
456	455	0.924535	0.457408	456	455	1.97857	0.914816	456	455	2.93715	2.00116	456	455	3.9343	1.10064
457	456	0.92382	1.25966	457	456	1.97837	1.71528	457	456	2.93656	3.00174	457	456	3.93367	2.35494
458	457	0.923104	0.457408	458	457	1.97816	0.914816	458	457	2.93596	2.00116	458	457	3.93305	1.10064
459	458	0.922389	1.25966	459	458	1.97796	1.71528	459	458	2.93537	3.00174	459	458	3.93243	2.35494
460	459	0.921674	0.457408	460	459	1.97776	0.914816	460	459	2.93477	2.00116	460	459	3.9318	1.10064
461	460	0.920959	1.25966	461	460	1.97755	1.71528	461	460	2.93417	3.00174	461	460	3.93118	2.35494
462	461	0.920243	0.457408	462	461	1.97735	0.914816	462	461	2.93358	2.00116	462	461	3.93056	1.10064
463	462	0.919528	1.25966	463	462	1.97715	1.71528	463	462	2.93298	3.00174	463	462	3.92994	2.35494
464	463	0.918813	0.457408	464	463	1.97694	0.914816	464	463	2.93239	2.00116	464	463	3.92931	1.10064
465	464	0.918097	1.25966	465	464	1.97674	1.71528	465	464	2.93179	3.00174	465	464	3.92869	2.35494
466	465	0.917382	0.457408	466	465	1.97654	0.914816	466	465	2.9312	2.00116	466	465	3.92807	1.10064
467	466	0.916667	1.25966	467	466	1.97633	1.71528	467	466	2.9306	3.00174	467	466	3.92744	2.35494
468	467	0.915951	0.457408	468	467	1.97613	0.914816	468	467	2.93	2.00116	468	467	3.92682	1.10064
469	468	0.915236	1.25966	469	468	1.97593	1.71528	469	468	2.92941	3.00174	469	468	3.9262	2.35494
470	469	0.914521	0.457408	470	469	1.97573	0.914816	470	469	2.92881	2.00116	470	469	3.92558	1.10064
471	470	0.913805	1.25966	471	470	1.97552	1.71528	471	470	2.92822	3.00174	471	470	3.92495	2.35494
472	471	0.91309	0.457408	472	471	1.97532	0.914816	472	471	2.92762	2.00116	472	471	3.92433	1.10064
473	472	0.912375	1.25966	473	472	1.97512	1.71528	473	472	2.92703	3.00174	473	472	3.92371	2.35494
474	473	0.91166	0.457408	474	473	1.97491	0.914816	474	473	2.92643	2.00116	474	473	3.92308	1.10064
475	474	0.910944	1.25966	475	474	1.97471	1.71528	475	474	2.92583	3.00174	475	474	3.92246	2.35494
476	475	0.910229	0.457408	476	475	1.97451	0.914816	476	475	2.92524	2.00116	476	475	3.92184	1.10064
477	476	0.909514	1.25966	477	476	1.9743	1.71528	477	476	2.92464	3.00174	477	476	3.92122	2.35494
478	477	0.908798	0.457408	478	477	1.9741	0.914816	478	477	2.92405	2.00116	478	477	3.92059	1.10064
479	478	0.908083	1.25966	479	478	1.9739	1.71528	479	478	2.92345	3.00174	479	478	3.91997	2.35494
480	479	0.907368	0.457408	480	479	1.97369	0.914816	480	479	2.92286	2.00116	480	479	3.91935	1.10064
481	480	0.906652	1.25966	481	480	1.97349	1.71528	481	480	2.92226	3.00174	481	480	3.91873	2.35494
482	481	0.905937	0.457408	482	481	1.97329	0.914816	482	481	2.92166	2.00116	482	481	3.9181	1.10064
483	482	0.905222	1.25966	483	482	1.97308	1.71528	483	482	2.92107	3.00174	483	482	3.91748	2.35494
484	483	0.904506	0.457408	484	483	1.97288	0.914816	484	483	2.92047	2.00116	484	483	3.91686	1.10064
485	484	0.903791	1.25966	485	484	1.97268	1.71528	485	484	2.91988	3.00174	485	484	3.91623	2.35494
486	485	0.903076	0.457408	486	485	1.97248	0.914816	486	485	2.91928	2.00116	486	485	3.91561	1.10064
487	486	0.902361	1.25966	487	486	1.97227	1.71528	487	486	2.91869	3.00174	487	486	3.91499	2.35494
488	487	0.901645	0.457408	488	487	1.97207	0.914816	488	487	2.91809	2.00116	488	487	3.91437	1.10064
489	488	0.90093	1.25966	489	488	1.97187	1.71528	489	488	2.91749	3.00174	489	488	3.91374	2.35494
490	489	0.900215	0.457408	490	489	1.97166	0.914816	490	489	2.9169	2.00116	490	489	3.91312	1.10064
491	490	0.899499	1.25966	491	490	1.97146	1.71528	491	490	2.9163	3.00174	491	490	3.9125	2.35494
492	491	0.898784	0.457408	492	491	1.97126	0.914816	492	491	2.91571	2.00116	492	491	3.91187	1.10064
493	492	0.898069	1.25966	493	492	1.97105	1.71528	493	492	2.91511	3.00174	493	492	3.91125	2.35494
494	493	0.897353	0.457408	494	493	1.97085	0.914816	494	493	2.91452	2.00116	494	493	3.91063	1.10064
495	494	0.896638	1.25966	495	494	1.97065	1.71528	495	494	2.91392	3.00174	495	494	3.91001	2.35494
496	495	0.895923	0.457408	496	495	1.97044	0.914816	496	495	2.91332	2.00116	496	495	3.90938	1.10064
497	496	0.895207	1.25966	497	496	1.97024	1.71528	497	496	2.91273	3.00174	497	496	3.90876	2.35494
498	497	0.894492	0.457408	498	497	1.97004	0.914816	498	497	2.91213	2.00116	498	497	3.90814	1.10064
499	498	0.893777	1.25966	499	498	1.96983	1.71528	499	498	2.91154	3.00174	499	498	3.90751	2.35494
500	499	0.893062	0.457408	500	499	1.96963	0.914816	500	499	2.91094	2.00116	500	499	3.90689	1.10064
501	500	0.892346	1.25966	501	500	1.96943	1.71528	501	500	2.91035	3.00174	501	500	3.90627	2.35494
502	501	0.891631	0.457408	502	501	1.96923	0.914816	502	501	2.90975	2.00116	502	501	3.90565	1.10064
503	502	0.890916	1.25966	503	502	1.96902	1.71528	503	502	2.90915	3.00174	503	502	3.90502	2.35494
504	503	0.8902	0.457408	504	503	1.96882	0.914816	504	503	2.90856	2.00116	504	503	3.9044	1.10064
505	504	0.889485	1.25966	505	504	1.96862	1.71528	505	504	2.90796	3.00174	505	504	3.90378	2.35494
506	505	0.88877	0.457408	506	505	1.96841	0.914816	506	505	2.90737	2.00116	506	505	3.90316	1.10064
507	506	0.888054	1.25966	507	506	1.96821	1.71528	507	506	2.90677	3.00174	507	506	3.90253	2.35494
508	507	0.887339	0.457408	508	507	1.96801	0.914816	508	507	2.90618	2.00116	508	507	3.90191	1.10064
509	508	0.886624	1.25966	509	508	1.9678	1.71528	509	508	2.90558	3.00174	509	508	3.90129	2.35494
510	509	0.885908	0.457408	510	509	1.9676	0.914816	510	509	2.90499	2.00116	510	509	3.90066	1.10064
511	510	0.885193	1.25966	511	510	1.9674	1.71528	511	510	2.90439	3.00174	511	510	3.90004	2.35494
512	511	0.884478	0.457408	512	511	1.96719	0.914816	512	511	2.90379	2.00116	512	511	3.89942	1.10064
513	512	0.883763	1.25966	513	512	1.96699	1.71528	513	512	2.9032	3.00174	513	512	3.8988	2.35494
514	513	0.883047	0.457408	514	513	1.96679	0.914816	514	513	2.9026	2.00116	514	513	3.89817	1.10064
515	514	0.882332	1.25966	515	514	1.96658	1.71528	515	514	2.90201	3.00174	515	514	3.89755	2.35494
516	515	0.881617	0.457408	516	515	1.96638	0.914816	516	515	2.90141	2.00116	516	515	3.89693	1.10064
517	516	0.880901	1.25966	517	516	1.96618	1.71528	517	516	2.90082	3.00174	517	516	3.8963	2.35494
518	517	0.880186	0.457408	518	517	1.96598	0.914816	518	517	2.90022	2.00116	518	517	3.89568	1.10064
519	518	0.879471	1.25966	519	518	1.96577	1.71528	519	518	2.89962	3.00174	519	518	3.89506	2.35494
520	519	0.878755	0.457408	520	519	1.96557	0.914816	520	519	2.89903	2.00116	520	519	3.89444	1.10064
521	520	0.87804	1.25966	521	520	1.96537	1.71528	521	520	2.89843	3.00174	521	520	3.89381	2.35494
522	521	0.877325	0.457408	522	521	1.96516	0.914816	522	521	2.89784	2.00116	522	521	3.89319	1.10064
523	522	0.876609	1.25966	523	522	1.96496	1.71528	523	522	2.89724	3.00174	523	522	3.89257	2.35494
524	523	0.875894	0.457408	524	523	1.96476	0.914816	524	523	2.89665	2.00116	524	523	3.89194	1.10064
525	524	0.875179	1.25966	525	524	1.96455	1.71528	525	524	2.89605	3.00174	525	524	3.89132	2.35494
526	525	0.874464	0.457408	526	525	1.96435	0.914816	526	525	2.89545	2.00116	526	525	3.8907	1.10064
527	526	0.873748	1.25966	527	526	1.96415	1.71528	527	526	2.89486	3.00174	527	526	3.89008	2.35494
528	527	0.873033	0.457408	528	527	1.96394	0.914816	528	527	2.89426	2.00116	528	527	3.88945	1.10064
529	528	0.872318	1.25966	529	528	1.96374	1.71528	529	528	2.89367	3.00174	529	528	3.88883	2.35494
530	529	0.871602	0.457408	530	529	1.96354	0.914816	530	529	2.89307	2.00116	530	529	3.88821	1.10064
531	530	0.870887	1.25966	531	530	1.96333	1.71528	531	530	2.89248	3.00174	531	530	3.88759	2.35494
532	531	0.870172	0.457408	532	531	1.96313	0.914816	532	531	2.89188	2.00116	532	531	3.88696	1.10064
533	532	0.869456	1.25966	533	532	1.96293	1.71528	533	532	2.89128	3.00174	533	532	3.88634	2.35494
534	533	0.868741	0.457408	534	533	1.96272	0.914816	534	533	2.89069	2.00116	534	533	3.88572	1.10064
535	534	0.868026	1.25966	535	534	1.96252	1.71528	535	534	2.89009	3.00174	535	534	3.88509	2.35494
536	535	0.86731	0.457408	536	535	1.96232	0.914816	536	535	2.8895	2.00116	536	535	3.88447	1.10064
537	536	0.866595	1.25966	537	536	1.96212	1.71528	537	536	2.8889	3.00174	537	536	3.88385	2.35494
538	537	0.86588	0.457408	538	537	1.96191	0.914816	538	537	2.88831	2.00116	538	537	3.88323	1.10064
539	538	0.865165	1.25966	539	538	1.96171	1.71528	539	538	2.88771	3.00174	539	538	3.8826	2.35494
540	539	0.864449	0.457408	540	539	1.96151	0.914816	540	539	2.88711	2.00116	540	539	3.88198	1.10064
541	540	0.863734	1.25966	541	540	1.9613	1.71528	541	540	2.88652	3.00174	541	540	3.88136	2.35494
542	541	0.863019	0.457408	542	541	1.9611	0.914816	542	541	2.88592	2.00116	542	541	3.88073	1.10064
543	542	0.862303	1.25966	543	542	1.9609	1.71528	543	542	2.88533	3.00174	543	542	3.88011	2.35494
544	543	0.861588	0.457408	544	543	1.96069	0.914816	544	543	2.88473	2.00116	544	543	3.87949	1.10064
545	544	0.860873	1.25966	545	544	1.96049	1.71528	545	544	2.88414	3.00174	545	544	3.87887	2.35494
546	545	0.860157	0.457408	546	545	1.96029	0.914816	546	545	2.88354	2.00116	546	545	3.87824	1.10064
547	546	0.859442	1.25966	547	546	1.96008	1.71528	547	546	2.88294	3.00174	547	546	3.87762	2.35494
548	547	0.858727	0.457408	548	547	1.95988	0.914816	548	547	2.88235	2.00116	548	547	3.877	1.10064
549	548	0.858011	1.25966	549	548	1.95968	1.71528	549	548	2.88175	3.00174	549	548	3.87637	2.35494
550	549	0.857296	0.457408	550	549	1.95947	0.914816	550	549	2.88116	2.00116	550	549	3.87575	1.10064
551	550	0.856581	1.25966	551	550	1.95927	1.71528	551	550	2.88056	3.00174	551	550	3.87513	2.35494
552	551	0.855866	0.457408	552	551	1.95907	0.914816	552	551	2.87997	2.00116	552	551	3.87451	1.10064
553	552	0.85515	1.25966	553	552	1.95887	1.71528	553	552	2.87937	3.00174	553	552	3.87388	2.35494
554	553	0.854435	0.457408	554	553	1.95866	0.914816	554	553	2.87877	2.00116	554	553	3.87326	1.10064
555	554	0.85372	1.25966	555	554	1.95846	1.71528	555	554	2.87818	3.00174	555	554	3.87264	2.35494
556	555	0.853004	0.457408	556	555	1.95826	0.914816	556	555	2.87758	2.00116	556	555	3.87202	1.10064
557	556	0.852289	1.25966	557	556	1.95805	1.71528	557	556	2.87699	3.00174	557	556	3.87139	2.35494
558	557	0.851574	0.457408	558	557	1.95785	0.914816	558	557	2.87639	2.00116	558	557	3.87077	1.10064
559	558	0.850858	1.25966	559	558	1.95765	1.71528	559	558	2.8758	3.00174	559	558	3.87015	2.35494
560	559	0.850143	0.457408	560	559	1.95744	0.914816	560	559	2.8752	2.00116	560	559	3.86952	1.10064
561	560	0.849428	1.25966	561	560	1.95724	1.71528	561	560	2.8746	3.00174	561	560	3.8689	2.35494
562	561	0.848712	0.457408	562	561	1.95704	0.914816	562	561	2.87401	2.00116	562	561	3.86828	1.10064
563	562	0.847997	1.25966	563	562	1.95683	1.71528	563	562	2.87341	3.00174	563	562	3.86766	2.35494
564	563	0.847282	0.457408	564	563	1.95663	0.914816	564	563	2.87282	2.00116	564	563	3.86703	1.10064
565	564	0.846567	1.25966	565	564	1.95643	1.71528	565	564	2.87222	3.00174	565	564	3.86641	2.35494
566	565	0.845851	0.457408	566	565	1.95622	0.914816	566	565	2.87163	2.00116	566	565	3.86579	1.10064
567	566	0.845136	1.25966	567	566	1.95602	1.71528	567	566	2.87103	3.00174	567	566	3.86516	2.35494
568	567	0.844421	0.457408	568	567	1.95582	0.914816	568	567	2.87043	2.00116	568	567	3.86454	1.10064
569	568	0.843705	1.25966	569	568	1.95562	1.71528	569	568	2.86984	3.00174	569	568	3.86392	2.35494
570	569	0.84299	0.457408	570	569	1.95541	0.914816	570	569	2.86924	2.00116	570	569	3.8633	1.10064
571	570	0.842275	1.25966	571	570	1.95521	1.71528	571	570	2.86865	3.00174	571	570	3.86267	2.35494
572	571	0.841559	0.457408	572	571	1.95501	0.914816	572	571	2.86805	2.00116	572	571	3.86205	1.10064
573	572	0.840844	1.25966	573	572	1.9548	1.71528	573	572	2.86746	3.00174	573	572	3.86143	2.35494
574	573	0.840129	0.457408	574	573	1.9546	0.914816	574	573	2.86686	2.00116	574	573	3.86081	1.10064
575	574	0.839413	1.25966	575	574	1.9544	1.71528	575	574	2.86626	3.00174	575	574	3.86018	2.35494
576	575	0.838698	0.457408	576	575	1.95419	0.914816	576	575	2.86567	2.00116	576	575	3.85956	1.10064
577	576	0.837983	1.25966	577	576	1.95399	1.71528	577	576	2.86507	3.00174	577	576	3.85894	2.35494
578	577	0.837268	0.457408	578	577	1.95379	0.914816	578	577	2.86448	2.00116	578	577	3.85831	1.10064
579	578	0.836552	1.25966	579	578	1.95358	1.71528	579	578	2.86388	3.00174	579	578	3.85769	2.35494
580	579	0.835837	0.457408	580	579	1.95338	0.914816	580	579	2.86329	2.00116	580	579	3.85707	1.10064
581	580	0.835122	1.25966	581	580	1.95318	1.71528	581	580	2.86269	3.00174	581	580	3.85645	2.35494
582	581	0.834406	0.457408	582	581	1.95297	0.914816	582	581	2.86209	2.00116	582	581	3.85582	1.10064
583	582	0.833691	1.25966	583	582	1.95277	1.71528	583	582	2.8615	3.00174	583	582	3.8552	2.35494
584	583	0.832976	0.457408	584	583	1.95257	0.914816	584	583	2.8609	2.00116	584	583	3.85458	1.10064
585	584	0.83226	1.25966	585	584	1.95237	1.71528	585	584	2.86031	3.00174	585	584	3.85395	2.35494
586	585	0.831545	0.457408	586	585	1.95216	0.914816	586	585	2.85971	2.00116	586	585	3.85333	1.10064
587	586	0.83083	1.25966	587	586	1.95196	1.71528	587	586	2.85912	3.00174	587	586	3.85271	2.35494
588	587	0.830114	0.457408	588	587	1.95176	0.914816	588	587	2.85852	2.00116	588	587	3.85209	1.10064
589	588	0.829399	1.25966	589	588	1.95155	1.71528	589	588	2.85792	3.00174	589	588	3.85146	2.35494
590	589	0.828684	0.457408	590	589	1.95135	0.914816	590	589	2.85733	2.00116	590	589	3.85084	1.10064
591	590	0.827969	1.25966	591	590	1.95115	1.71528	591	590	2.85673	3.00174	591	590	3.85022	2.35494
592	591	0.827253	0.457408	592	591	1.95094	0.914816	592	591	2.85614	2.00116	592	591	3.84959	1.10064
593	592	0.826538	1.25966	593	592	1.95074	1.71528	593	592	2.85554	3.00174	593	592	3.84897	2.35494
594	593	0.825823	0.457408	594	593	1.95054	0.914816	594	593	2.85495	2.00116	594	593	3.84835	1.10064
595	594	0.825107	1.25966	595	594	1.95033	1.71528	595	594	2.85435	3.00174	595	594	3.84773	2.35494
596	595	0.824392	0.457408	596	595	1.95013	0.914816	596	595	2.85375	2.00116	596	595	3.8471	1.10064
597	596	0.823677	1.25966	597	596	1.94993	1.71528	597	596	2.85316	3.00174	597	596	3.84648	2.35494
598	597	0.822961	0.457408	598	597	1.94972	0.914816	598	597	2.85256	2.00116	598	597	3.84586	1.10064
599	598	0.822246	1.25966	599	598	1.94952	1.71528	599	598	2.85197	3.00174	599	598	3.84524	2.35494
600	599	0.821531	0.457408	600	599	1.94932	0.914816	600	599	2.85137	2.00116	600	599	3.84461	1.10064
601	600	0.820815	1.25966	601	600	1.94912	1.71528	601	600	2.85078	3.00174	601	600	3.84399	2.35494
602	601	0.8201	0.457408	602	601	1.94891	0.914816	602	601	2.85018	2.00116	602	601	3.84337	1.10064
603	602	0.819385	1.25966	603	602	1.94871	1.71528	603	602	2.84958	3.00174	603	602	3.84274	2.35494
604	603	0.81867	0.457408	604	603	1.94851	0.914816	604	603	2.84899	2.00116	604	603	3.84212	1.10064
605	604	0.817954	1.25966	605	604	1.9483	1.71528	605	604	2.84839	3.00174	605	604	3.8415	2.35494
606	605	0.817239	0.457408	606	605	1.9481	0.914816	606	605	2.8478	2.00116	606	605	3.84088	1.10064
607	606	0.816524	1.25966	607	606	1.9479	1.71528	607	606	2.8472	3.00174	607	606	3.84025	2.35494
608	607	0.815808	0.457408	608	607	1.94769	0.914816	608	607	2.84661	2.00116	608	607	3.83963	1.10064
609	608	0.815093	1.25966	609	608	1.94749	1.71528	609	608	2.84601	3.00174	609	608	3.83901	2.35494
610	609	0.814378	0.457408	610	609	1.94729	0.914816	610	609	2.84541	2.00116	610	609	3.83838	1.10064
611	610	0.813662	1.25966	611	610	1.94708	1.71528	611	610	2.84482	3.00174	611	610	3.83776	2.35494
612	611	0.812947	0.457408	612	611	1.94688	0.914816	612	611	2.84422	2.00116	612	611	3.83714	1.10064
613	612	0.812232	1.25966	613	612	1.94668	1.71528	613	612	2.84363	3.00174	613	612	3.83652	2.35494
614	613	0.811516	0.457408	614	613	1.94647	0.914816	614	613	2.84303	2.00116	614	613	3.83589	1.10064
615	614	0.810801	1.25966	615	614	1.94627	1.71528	615	614	2.84244	3.00174	615	614	3.83527	2.35494
616	615	0.810086	0.457408	616	615	1.94607	0.914816	616	615	2.84184	2.00116	616	615	3.83465	1.10064
617	616	0.809371	1.25966	617	616	1.94586	1.71528	617	616	2.84124	3.00174	617	616	3.83402	2.35494
618	617	0.808655	0.457408	618	617	1.94566	0.914816	618	617	2.84065	2.00116	618	617	3.8334	1.10064
619	618	0.80794	1.25966	619	618	1.94546	1.71528	619	618	2.84005	3.00174	619	618	3.83278	2.35494
620	619	0.807225	0.457408	620	619	1.94526	0.914816	620	619	2.83946	2.00116	620	619	3.83216	1.10064
621	620	0.806509	1.25966	621	620	1.94505	1.71528	621	620	2.83886	3.00174	621	620	3.83153	2.35494
622	621	0.805794	0.457408	622	621	1.94485	0.914816	622	621	2.83827	2.00116	622	621	3.83091	1.10064
623	622	0.805079	1.25966	623	622	1.94465	1.71528	623	622	2.83767	3.00174	623	622	3.83029	2.35494
624	623	0.804363	0.457408	624	623	1.94444	0.914816	624	623	2.83707	2.00116	624	623	3.82967	1.10064
625	624	0.803648	1.25966	625	624	1.94424	1.71528	625	624	2.83648	3.00174	625	624	3.82904	2.35494
626	625	0.802933	0.457408	626	625	1.94404	0.914816	626	625	2.83588	2.00116	626	625	3.82842	1.10064
627	626	0.802217	1.25966	627	626	1.94383	1.71528	627	626	2.83529	3.00174	627	626	3.8278	2.35494
628	627	0.801502	0.457408	628	627	1.94363	0.914816	628	627	2.83469	2.00116	628	627	3.82717	1.10064
629	628	0.800787	1.25966	629	628	1.94343	1.71528	629	628	2.8341	3.00174	629	628	3.82655	2.35494
630	629	0.800072	0.457408	630	629	1.94322	0.914816	630	629	2.8335	2.00116	630	629	3.82593	1.10064
631	630	0.799356	1.25966	631	630	1.94302	1.71528	631	630	2.8329	3.00174	631	630	3.82531	2.35494
632	631	0.798641	0.457408	632	631	1.94282	0.914816	632	631	2.83231	2.00116	632	631	3.82468	1.10064
633	632	0.797926	1.25966	633	632	1.94261	1.71528	633	632	2.83171	3.00174	633	632	3.82406	2.35494
634	633	0.79721	0.457408	634	633	1.94241	0.914816	634	633	2.83112	2.00116	634	633	3.82344	1.10064
635	634	0.796495	1.25966	635	634	1.94221	1.71528	635	634	2.83052	3.00174	635	634	3.82281	2.35494
636	635	0.79578	0.457408	636	635	1.94201	0.914816	636	635	2.82993	2.00116	636	635	3.82219	1.10064
637	636	0.795064	1.25966	637	636	1.9418	1.71528	637	636	2.82933	3.00174	637	636	3.82157	2.35494
638	637	0.794349	0.457408	638	637	1.9416	0.914816	638	637	2.82873	2.00116	638	637	3.82095	1.10064
639	638	0.793634	1.25966	639	638	1.9414	1.71528	639	638	2.82814	3.00174	639	638	3.82032	2.35494
640	639	0.792918	0.457408	640	639	1.94119	0.914816	640	639	2.82754	2.00116	640	639	3.8197	1.10064
641	640	0.792203	1.25966	641	640	1.94099	1.71528	641	640	2.82695	3.00174	641	640	3.81908	2.35494
642	641	0.791488	0.457408	642	641	1.94079	0.914816	642	641	2.82635	2.00116	642	641	3.81845	1.10064
643	642	0.790773	1.25966	643	642	1.94058	1.71528	643	642	2.82576	3.00174	643	642	3.81783	2.35494
644	643	0.790057	0.457408	644	643	1.94038	0.914816	644	643	2.82516	2.00116	644	643	3.81721	1.10064
645	644	0.789342	1.25966	645	644	1.94018	1.71528	645	644	2.82456	3.00174	645	644	3.81659	2.35494
646	645	0.788627	0.457408	646	645	1.93997	0.914816	646	645	2.82397	2.00116	646	645	3.81596	1.10064
647	646	0.787911	1.25966	647	646	1.93977	1.71528	647	646	2.82337	3.00174	647	646	3.81534	2.35494
648	647	0.787196	0.457408	648	647	1.93957	0.914816	648	647	2.82278	2.00116	648	647	3.81472	1.10064
649	648	0.786481	1.25966	649	648	1.93936	1.71528	649	648	2.82218	3.00174	649	648	3.8141	2.35494
650	649	0.785765	0.457408	650	649	1.93916	0.914816	650	649	2.82159	2.00116	650	649	3.81347	1.10064
651	650	0.78505	1.25966	651	650	1.93896	1.71528	651	650	2.82099	3.00174	651	650	3.81285	2.35494
652	651	0.784335	0.457408	652	651	1.93876	0.914816	652	651	2.82039	2.00116	652	651	3.81223	1.10064
653	652	0.783619	1.25966	653	652	1.93855	1.71528	653	652	2.8198	3.00174	653	652	3.8116	2.35494
654	653	0.782904	0.457408	654	653	1.93835	0.914816	654	653	2.8192	2.00116	654	653	3.81098	1.10064
655	654	0.782189	1.25966	655	654	1.93815	1.71528	655	654	2.81861	3.00174	655	654	3.81036	2.35494
656	655	0.781474	0.457408	656	655	1.93794	0.914816	656	655	2.81801	2.00116	656	655	3.80974	1.10064
657	656	0.780758	1.25966	657	656	1.93774	1.71528	657	656	2.81742	3.00174	657	656	3.80911	2.35494
658	657	0.780043	0.457408	658	657	1.93754	0.914816	658	657	2.81682	2.00116	658	657	3.80849	1.10064
659	658	0.779328	1.25966	659	658	1.93733	1.71528	659	658	2.81622	3.00174	659	658	3.80787	2.35494
660	659	0.778612	0.457408	660	659	1.93713	0.914816	660	659	2.81563	2.00116	660	659	3.80724	1.10064
661	660	0.777897	1.25966	661	660	1.93693	1.71528	661	660	2.81503	3.00174	661	660	3.80662	2.35494
662	661	0.777182	0.457408	662	661	1.93672	0.914816	662	661	2.81444	2.00116	662	661	3.806	1.10064
663	662	0.776466	1.25966	663	662	1.93652	1.71528	663	662	2.81384	3.00174	663	662	3.80538	2.35494
664	663	0.775751	0.457408	664	663	1.93632	0.914816	664	663	2.81325	2.00116	664	663	3.80475	1.10064
665	664	0.775036	1.25966	665	664	1.93611	1.71528	665	664	2.81265	3.00174	665	664	3.80413	2.35494
666	665	0.77432	0.457408	666	665	1.93591	0.914816	666	665	2.81206	2.00116	666	665	3.80351	1.10064
667	666	0.773605	1.25966	667	666	1.93571	1.71528	667	666	2.81146	3.00174	667	666	3.80289	2.35494
668	667	0.77289	0.457408	668	667	1.93551	0.914816	668	667	2.81086	2.00116	668	667	3.80226	1.10064
669	668	0.772175	1.25966	669	668	1.9353	1.71528	669	668	2.81027	3.00174	669	668	3.80164	2.35494
670	669	0.771459	0.457408	670	669	1.9351	0.914816	670	669	2.80967	2.00116	670	669	3.80102	1.10064
671	670	0.770744	1.25966	671	670	1.9349	1.71528	671	670	2.80908	3.00174	671	670	3.80039	2.35494
672	671	0.770029	0.457408	672	671	1.93469	0.914816	672	671	2.80848	2.00116	672	671	3.79977	1.10064
673	672	0.769313	1.25966	673	672	1.93449	1.71528	673	672	2.80789	3.00174	673	672	3.79915	2.35494
674	673	0.768598	0.457408	674	673	1.93429	0.914816	674	673	2.80729	2.00116	674	673	3.79853	1.10064
675	674	0.767883	1.25966	675	674	1.93408	1.71528	675	674	2.80669	3.00174	675	674	3.7979	2.35494
676	675	0.767167	0.457408	676	675	1.93388	0.914816	676	675	2.8061	2.00116	676	675	3.79728	1.10064
677	676	0.766452	1.25966	677	676	1.93368	1.71528	677	676	2.8055	3.00174	677	676	3.79666	2.35494
678	677	0.765737	0.457408	678	677	1.93347	0.914816	678	677	2.80491	2.00116	678	677	3.79603	1.10064
679	678	0.765021	1.25966	679	678	1.93327	1.71528	679	678	2.80431	3.00174	679	678	3.79541	2.35494
680	679	0.764306	0.457408	680	679	1.93307	0.914816	680	679	2.80372	2.00116	680	679	3.79479	1.10064
681	680	0.763591	1.25966	681	680	1.93286	1.71528	681	680	2.80312	3.00174	681	680	3.79417	2.35494
682	681	0.762876	0.457408	682	681	1.93266	0.914816	682	681	2.80252	2.00116	682	681	3.79354	1.10064
683	682	0.76216	1.25966	683	682	1.93246	1.71528	683	682	2.80193	3.00174	683	682	3.79292	2.35494
684	683	0.761445	0.457408	684	683	1.93225	0.914816	684	683	2.80133	2.00116	684	683	3.7923	1.10064
685	684	0.76073	1.25966	685	684	1.93205	1.71528	685	684	2.80074	3.00174	685	684	3.79167	2.35494
686	685	0.760014	0.457408	686	685	1.93185	0.914816	686	685	2.80014	2.00116	686	685	3.79105	1.10064
687	686	0.759299	1.25966	687	686	1.93165	1.71528	687	686	2.79955	3.00174	687	686	3.79043	2.35494
688	687	0.758584	0.457408	688	687	1.93144	0.914816	688	687	2.79895	2.00116	688	687	3.78981	1.10064
689	688	0.757868	1.25966	689	688	1.93124	1.71528	689	688	2.79835	3.00174	689	688	3.78918	2.35494
690	689	0.757153	0.457408	690	689	1.93104	0.914816	690	689	2.79776	2.00116	690	689	3.78856	1.10064
691	690	0.756438	1.25966	691	690	1.93083	1.71528	691	690	2.79716	3.00174	691	690	3.78794	2.35494
692	691	0.755722	0.457408	692	691	1.93063	0.914816	692	691	2.79657	2.00116	692	691	3.78732	1.10064
693	692	0.755007	1.25966	693	692	1.93043	1.71528	693	692	2.79597	3.00174	693	692	3.78669	2.35494
694	693	0.754292	0.457408	694	693	1.93022	0.914816	694	693	2.79538	2.00116	694	693	3.78607	1.10064
695	694	0.753577	1.25966	695	694	1.93002	1.71528	695	694	2.79478	3.00174	695	694	3.78545	2.35494
696	695	0.752861	0.457408	696	695	1.92982	0.914816	696	695	2.79418	2.00116	696	695	3.78482	1.10064
697	696	0.752146	1.25966	697	696	1.92961	1.71528	697	696	2.79359	3.00174	697	696	3.7842	2.35494
698	697	0.751431	0.457408	698	697	1.92941	0.914816	698	697	2.79299	2.00116	698	697	3.78358	1.10064
699	698	0.750715	1.25966	699	698	1.92921	1.71528	699	698	2.7924	3.00174	699	698	3.78296	2.35494
700	699	0.75	0.457408	700	699	1.929	0.914816	700	699	2.7918	2.00116	700	699	3.78233	1.10064

## Sheet: Boxplot Ca RAW
	XLSTAT 2021.5.1.1242 - Univariate plots - Start time: 11/04/2023 at 15:55:49 / End time: 11/04/2023 at 15:55:50 / Microsoft Excel 11.08404
	Quantitative data: Workbook = ZZ Electronic Supplement 1 For CORRECTION Nos. 206-214.xls / Sheet = Working Data / Range = 'Working Data'!$S$11:$S$251 / 240 rows and 1 column
	Subsamples: Workbook = ZZ Electronic Supplement 1 For CORRECTION Nos. 206-214.xls / Sheet = Working Data / Range = 'Working Data'!$J$11:$J$251 / 240 rows and 1 column
	Descriptive statistics (Quantitative data):
	Statistic	Ca | Region-HCM	Ca | Region-JUR	Ca | Region-MAS	Ca | Region-SIL
	Nbr. of observations	80	12	64	84
	Minimum	0	0.07147	0.50029	0.07147
	Maximum	6.04636	2.93027	4.60982	13.3649
	1st Quartile	0.21441	0.564613	1.57234	0.92911
	Median	0.793317	0.954125	2.11551	1.35793
	3rd Quartile	1.14709	1.69384	2.8052	2.23344
	Mean	0.894536	1.15364	2.1326	1.872
	Variance (n-1)	0.797943	0.652226	1.02413	3.28314
	Standard deviation (n-1)	0.893277	0.807605	1.01199	1.81194
	Box plots:

## Sheet: XLSTAT_20230411_155531_1_HID
1	0	1.24398	1.14709	1	0	2.09449	1.69384	1	0	3.21822	2.8052	1	0	4.25	2.23344
2	1	1.24328	0.21441	2	1	2.09422	0.564613	2	1	3.21759	1.57234	2	1	4.24928	0.92911
3	2	1.24258	1.14709	3	2	2.09395	1.69384	3	2	3.21697	2.8052	3	2	4.24857	2.23344
4	3	1.24188	0.21441	4	3	2.09368	0.564613	4	3	3.21634	1.57234	4	3	4.24785	0.92911
5	4	1.24118	1.14709	5	4	2.09341	1.69384	5	4	3.21572	2.8052	5	4	4.24714	2.23344
6	5	1.24048	0.21441	6	5	2.09314	0.564613	6	5	3.2151	1.57234	6	5	4.24642	0.92911
7	6	1.23979	1.14709	7	6	2.09287	1.69384	7	6	3.21447	2.8052	7	6	4.24571	2.23344
8	7	1.23909	0.21441	8	7	2.0926	0.564613	8	7	3.21385	1.57234	8	7	4.24499	0.92911
9	8	1.23839	1.14709	9	8	2.09233	1.69384	9	8	3.21322	2.8052	9	8	4.24428	2.23344
10	9	1.23769	0.21441	10	9	2.09206	0.564613	10	9	3.2126	1.57234	10	9	4.24356	0.92911
11	10	1.23699	1.14709	11	10	2.09179	1.69384	11	10	3.21197	2.8052	11	10	4.24285	2.23344
12	11	1.2363	0.21441	12	11	2.09152	0.564613	12	11	3.21135	1.57234	12	11	4.24213	0.92911
13	12	1.2356	1.14709	13	12	2.09125	1.69384	13	12	3.21073	2.8052	13	12	4.24142	2.23344
14	13	1.2349	0.21441	14	13	2.09098	0.564613	14	13	3.2101	1.57234	14	13	4.2407	0.92911
15	14	1.2342	1.14709	15	14	2.09071	1.69384	15	14	3.20948	2.8052	15	14	4.23999	2.23344
16	15	1.2335	0.21441	16	15	2.09044	0.564613	16	15	3.20885	1.57234	16	15	4.23927	0.92911
17	16	1.23281	1.14709	17	16	2.09017	1.69384	17	16	3.20823	2.8052	17	16	4.23856	2.23344
18	17	1.23211	0.21441	18	17	2.08989	0.564613	18	17	3.2076	1.57234	18	17	4.23784	0.92911
19	18	1.23141	1.14709	19	18	2.08962	1.69384	19	18	3.20698	2.8052	19	18	4.23712	2.23344
20	19	1.23071	0.21441	20	19	2.08935	0.564613	20	19	3.20635	1.57234	20	19	4.23641	0.92911
21	20	1.23001	1.14709	21	20	2.08908	1.69384	21	20	3.20573	2.8052	21	20	4.23569	2.23344
22	21	1.22932	0.21441	22	21	2.08881	0.564613	22	21	3.20511	1.57234	22	21	4.23498	0.92911
23	22	1.22862	1.14709	23	22	2.08854	1.69384	23	22	3.20448	2.8052	23	22	4.23426	2.23344
24	23	1.22792	0.21441	24	23	2.08827	0.564613	24	23	3.20386	1.57234	24	23	4.23355	0.92911
25	24	1.22722	1.14709	25	24	2.088	1.69384	25	24	3.20323	2.8052	25	24	4.23283	2.23344
26	25	1.22652	0.21441	26	25	2.08773	0.564613	26	25	3.20261	1.57234	26	25	4.23212	0.92911
27	26	1.22583	1.14709	27	26	2.08746	1.69384	27	26	3.20198	2.8052	27	26	4.2314	2.23344
28	27	1.22513	0.21441	28	27	2.08719	0.564613	28	27	3.20136	1.57234	28	27	4.23069	0.92911
29	28	1.22443	1.14709	29	28	2.08692	1.69384	29	28	3.20074	2.8052	29	28	4.22997	2.23344
30	29	1.22373	0.21441	30	29	2.08665	0.564613	30	29	3.20011	1.57234	30	29	4.22926	0.92911
31	30	1.22303	1.14709	31	30	2.08638	1.69384	31	30	3.19949	2.8052	31	30	4.22854	2.23344
32	31	1.22233	0.21441	32	31	2.08611	0.564613	32	31	3.19886	1.57234	32	31	4.22783	0.92911
33	32	1.22164	1.14709	33	32	2.08584	1.69384	33	32	3.19824	2.8052	33	32	4.22711	2.23344
34	33	1.22094	0.21441	34	33	2.08557	0.564613	34	33	3.19761	1.57234	34	33	4.22639	0.92911
35	34	1.22024	1.14709	35	34	2.0853	1.69384	35	34	3.19699	2.8052	35	34	4.22568	2.23344
36	35	1.21954	0.21441	36	35	2.08503	0.564613	36	35	3.19636	1.57234	36	35	4.22496	0.92911
37	36	1.21884	1.14709	37	36	2.08476	1.69384	37	36	3.19574	2.8052	37	36	4.22425	2.23344
38	37	1.21815	0.21441	38	37	2.08449	0.564613	38	37	3.19512	1.57234	38	37	4.22353	0.92911
39	38	1.21745	1.14709	39	38	2.08422	1.69384	39	38	3.19449	2.8052	39	38	4.22282	2.23344
40	39	1.21675	0.21441	40	39	2.08395	0.564613	40	39	3.19387	1.57234	40	39	4.2221	0.92911
41	40	1.21605	1.14709	41	40	2.08368	1.69384	41	40	3.19324	2.8052	41	40	4.22139	2.23344
42	41	1.21535	0.21441	42	41	2.08341	0.564613	42	41	3.19262	1.57234	42	41	4.22067	0.92911
43	42	1.21466	1.14709	43	42	2.08314	1.69384	43	42	3.19199	2.8052	43	42	4.21996	2.23344
44	43	1.21396	0.21441	44	43	2.08287	0.564613	44	43	3.19137	1.57234	44	43	4.21924	0.92911
45	44	1.21326	1.14709	45	44	2.0826	1.69384	45	44	3.19075	2.8052	45	44	4.21853	2.23344
46	45	1.21256	0.21441	46	45	2.08232	0.564613	46	45	3.19012	1.57234	46	45	4.21781	0.92911
47	46	1.21186	1.14709	47	46	2.08205	1.69384	47	46	3.1895	2.8052	47	46	4.2171	2.23344
48	47	1.21117	0.21441	48	47	2.08178	0.564613	48	47	3.18887	1.57234	48	47	4.21638	0.92911
49	48	1.21047	1.14709	49	48	2.08151	1.69384	49	48	3.18825	2.8052	49	48	4.21567	2.23344
50	49	1.20977	0.21441	50	49	2.08124	0.564613	50	49	3.18762	1.57234	50	49	4.21495	0.92911
51	50	1.20907	1.14709	51	50	2.08097	1.69384	51	50	3.187	2.8052	51	50	4.21423	2.23344
52	51	1.20837	0.21441	52	51	2.0807	0.564613	52	51	3.18637	1.57234	52	51	4.21352	0.92911
53	52	1.20768	1.14709	53	52	2.08043	1.69384	53	52	3.18575	2.8052	53	52	4.2128	2.23344
54	53	1.20698	0.21441	54	53	2.08016	0.564613	54	53	3.18513	1.57234	54	53	4.21209	0.92911
55	54	1.20628	1.14709	55	54	2.07989	1.69384	55	54	3.1845	2.8052	55	54	4.21137	2.23344
56	55	1.20558	0.21441	56	55	2.07962	0.564613	56	55	3.18388	1.57234	56	55	4.21066	0.92911
57	56	1.20488	1.14709	57	56	2.07935	1.69384	57	56	3.18325	2.8052	57	56	4.20994	2.23344
58	57	1.20419	0.21441	58	57	2.07908	0.564613	58	57	3.18263	1.57234	58	57	4.20923	0.92911
59	58	1.20349	1.14709	59	58	2.07881	1.69384	59	58	3.182	2.8052	59	58	4.20851	2.23344
60	59	1.20279	0.21441	60	59	2.07854	0.564613	60	59	3.18138	1.57234	60	59	4.2078	0.92911
61	60	1.20209	1.14709	61	60	2.07827	1.69384	61	60	3.18076	2.8052	61	60	4.20708	2.23344
62	61	1.20139	0.21441	62	61	2.078	0.564613	62	61	3.18013	1.57234	62	61	4.20637	0.92911
63	62	1.20069	1.14709	63	62	2.07773	1.69384	63	62	3.17951	2.8052	63	62	4.20565	2.23344
64	63	1.2	0.21441	64	63	2.07746	0.564613	64	63	3.17888	1.57234	64	63	4.20494	0.92911
65	64	1.1993	1.14709	65	64	2.07719	1.69384	65	64	3.17826	2.8052	65	64	4.20422	2.23344
66	65	1.1986	0.21441	66	65	2.07692	0.564613	66	65	3.17763	1.57234	66	65	4.20351	0.92911
67	66	1.1979	1.14709	67	66	2.07665	1.69384	67	66	3.17701	2.8052	67	66	4.20279	2.23344
68	67	1.1972	0.21441	68	67	2.07638	0.564613	68	67	3.17638	1.57234	68	67	4.20207	0.92911
69	68	1.19651	1.14709	69	68	2.07611	1.69384	69	68	3.17576	2.8052	69	68	4.20136	2.23344
70	69	1.19581	0.21441	70	69	2.07584	0.564613	70	69	3.17514	1.57234	70	69	4.20064	0.92911
71	70	1.19511	1.14709	71	70	2.07557	1.69384	71	70	3.17451	2.8052	71	70	4.19993	2.23344
72	71	1.19441	0.21441	72	71	2.0753	0.564613	72	71	3.17389	1.57234	72	71	4.19921	0.92911
73	72	1.19371	1.14709	73	72	2.07503	1.69384	73	72	3.17326	2.8052	73	72	4.1985	2.23344
74	73	1.19302	0.21441	74	73	2.07475	0.564613	74	73	3.17264	1.57234	74	73	4.19778	0.92911
75	74	1.19232	1.14709	75	74	2.07448	1.69384	75	74	3.17201	2.8052	75	74	4.19707	2.23344
76	75	1.19162	0.21441	76	75	2.07421	0.564613	76	75	3.17139	1.57234	76	75	4.19635	0.92911
77	76	1.19092	1.14709	77	76	2.07394	1.69384	77	76	3.17077	2.8052	77	76	4.19564	2.23344
78	77	1.19022	0.21441	78	77	2.07367	0.564613	78	77	3.17014	1.57234	78	77	4.19492	0.92911
79	78	1.18953	1.14709	79	78	2.0734	1.69384	79	78	3.16952	2.8052	79	78	4.19421	2.23344
80	79	1.18883	0.21441	80	79	2.07313	0.564613	80	79	3.16889	1.57234	80	79	4.19349	0.92911
81	80	1.18813	1.14709	81	80	2.07286	1.69384	81	80	3.16827	2.8052	81	80	4.19278	2.23344
82	81	1.18743	0.21441	82	81	2.07259	0.564613	82	81	3.16764	1.57234	82	81	4.19206	0.92911
83	82	1.18673	1.14709	83	82	2.07232	1.69384	83	82	3.16702	2.8052	83	82	4.19134	2.23344
84	83	1.18604	0.21441	84	83	2.07205	0.564613	84	83	3.1664	1.57234	84	83	4.19063	0.92911
85	84	1.18534	1.14709	85	84	2.07178	1.69384	85	84	3.16577	2.8052	85	84	4.18991	2.23344
86	85	1.18464	0.21441	86	85	2.07151	0.564613	86	85	3.16515	1.57234	86	85	4.1892	0.92911
87	86	1.18394	1.14709	87	86	2.07124	1.69384	87	86	3.16452	2.8052	87	86	4.18848	2.23344
88	87	1.18324	0.21441	88	87	2.07097	0.564613	88	87	3.1639	1.57234	88	87	4.18777	0.92911
89	88	1.18254	1.14709	89	88	2.0707	1.69384	89	88	3.16327	2.8052	89	88	4.18705	2.23344
90	89	1.18185	0.21441	90	89	2.07043	0.564613	90	89	3.16265	1.57234	90	89	4.18634	0.92911
91	90	1.18115	1.14709	91	90	2.07016	1.69384	91	90	3.16202	2.8052	91	90	4.18562	2.23344
92	91	1.18045	0.21441	92	91	2.06989	0.564613	92	91	3.1614	1.57234	92	91	4.18491	0.92911
93	92	1.17975	1.14709	93	92	2.06962	1.69384	93	92	3.16078	2.8052	93	92	4.18419	2.23344
94	93	1.17905	0.21441	94	93	2.06935	0.564613	94	93	3.16015	1.57234	94	93	4.18348	0.92911
95	94	1.17836	1.14709	95	94	2.06908	1.69384	95	94	3.15953	2.8052	95	94	4.18276	2.23344
96	95	1.17766	0.21441	96	95	2.06881	0.564613	96	95	3.1589	1.57234	96	95	4.18205	0.92911
97	96	1.17696	1.14709	97	96	2.06854	1.69384	97	96	3.15828	2.8052	97	96	4.18133	2.23344
98	97	1.17626	0.21441	98	97	2.06827	0.564613	98	97	3.15765	1.57234	98	97	4.18062	0.92911
99	98	1.17556	1.14709	99	98	2.068	1.69384	99	98	3.15703	2.8052	99	98	4.1799	2.23344
100	99	1.17487	0.21441	100	99	2.06773	0.564613	100	99	3.15641	1.57234	100	99	4.17918	0.92911
101	100	1.17417	1.14709	101	100	2.06746	1.69384	101	100	3.15578	2.8052	101	100	4.17847	2.23344
102	101	1.17347	0.21441	102	101	2.06718	0.564613	102	101	3.15516	1.57234	102	101	4.17775	0.92911
103	102	1.17277	1.14709	103	102	2.06691	1.69384	103	102	3.15453	2.8052	103	102	4.17704	2.23344
104	103	1.17207	0.21441	104	103	2.06664	0.564613	104	103	3.15391	1.57234	104	103	4.17632	0.92911
105	104	1.17138	1.14709	105	104	2.06637	1.69384	105	104	3.15328	2.8052	105	104	4.17561	2.23344
106	105	1.17068	0.21441	106	105	2.0661	0.564613	106	105	3.15266	1.57234	106	105	4.17489	0.92911
107	106	1.16998	1.14709	107	106	2.06583	1.69384	107	106	3.15203	2.8052	107	106	4.17418	2.23344
108	107	1.16928	0.21441	108	107	2.06556	0.564613	108	107	3.15141	1.57234	108	107	4.17346	0.92911
109	108	1.16858	1.14709	109	108	2.06529	1.69384	109	108	3.15079	2.8052	109	108	4.17275	2.23344
110	109	1.16789	0.21441	110	109	2.06502	0.564613	110	109	3.15016	1.57234	110	109	4.17203	0.92911
111	110	1.16719	1.14709	111	110	2.06475	1.69384	111	110	3.14954	2.8052	111	110	4.17132	2.23344
112	111	1.16649	0.21441	112	111	2.06448	0.564613	112	111	3.14891	1.57234	112	111	4.1706	0.92911
113	112	1.16579	1.14709	113	112	2.06421	1.69384	113	112	3.14829	2.8052	113	112	4.16989	2.23344
114	113	1.16509	0.21441	114	113	2.06394	0.564613	114	113	3.14766	1.57234	114	113	4.16917	0.92911
115	114	1.1644	1.14709	115	114	2.06367	1.69384	115	114	3.14704	2.8052	115	114	4.16845	2.23344
116	115	1.1637	0.21441	116	115	2.0634	0.564613	116	115	3.14642	1.57234	116	115	4.16774	0.92911
117	116	1.163	1.14709	117	116	2.06313	1.69384	117	116	3.14579	2.8052	117	116	4.16702	2.23344
118	117	1.1623	0.21441	118	117	2.06286	0.564613	118	117	3.14517	1.57234	118	117	4.16631	0.92911
119	118	1.1616	1.14709	119	118	2.06259	1.69384	119	118	3.14454	2.8052	119	118	4.16559	2.23344
120	119	1.1609	0.21441	120	119	2.06232	0.564613	120	119	3.14392	1.57234	120	119	4.16488	0.92911
121	120	1.16021	1.14709	121	120	2.06205	1.69384	121	120	3.14329	2.8052	121	120	4.16416	2.23344
122	121	1.15951	0.21441	122	121	2.06178	0.564613	122	121	3.14267	1.57234	122	121	4.16345	0.92911
123	122	1.15881	1.14709	123	122	2.06151	1.69384	123	122	3.14204	2.8052	123	122	4.16273	2.23344
124	123	1.15811	0.21441	124	123	2.06124	0.564613	124	123	3.14142	1.57234	124	123	4.16202	0.92911
125	124	1.15741	1.14709	125	124	2.06097	1.69384	125	124	3.1408	2.8052	125	124	4.1613	2.23344
126	125	1.15672	0.21441	126	125	2.0607	0.564613	126	125	3.14017	1.57234	126	125	4.16059	0.92911
127	126	1.15602	1.14709	127	126	2.06043	1.69384	127	126	3.13955	2.8052	127	126	4.15987	2.23344
128	127	1.15532	0.21441	128	127	2.06016	0.564613	128	127	3.13892	1.57234	128	127	4.15916	0.92911
129	128	1.15462	1.14709	129	128	2.05988	1.69384	129	128	3.1383	2.8052	129	128	4.15844	2.23344
130	129	1.15392	0.21441	130	129	2.05961	0.564613	130	129	3.13767	1.57234	130	129	4.15773	0.92911
131	130	1.15323	1.14709	131	130	2.05934	1.69384	131	130	3.13705	2.8052	131	130	4.15701	2.23344
132	131	1.15253	0.21441	132	131	2.05907	0.564613	132	131	3.13643	1.57234	132	131	4.15629	0.92911
133	132	1.15183	1.14709	133	132	2.0588	1.69384	133	132	3.1358	2.8052	133	132	4.15558	2.23344
134	133	1.15113	0.21441	134	133	2.05853	0.564613	134	133	3.13518	1.57234	134	133	4.15486	0.92911
135	134	1.15043	1.14709	135	134	2.05826	1.69384	135	134	3.13455	2.8052	135	134	4.15415	2.23344
136	135	1.14974	0.21441	136	135	2.05799	0.564613	136	135	3.13393	1.57234	136	135	4.15343	0.92911
137	136	1.14904	1.14709	137	136	2.05772	1.69384	137	136	3.1333	2.8052	137	136	4.15272	2.23344
138	137	1.14834	0.21441	138	137	2.05745	0.564613	138	137	3.13268	1.57234	138	137	4.152	0.92911
139	138	1.14764	1.14709	139	138	2.05718	1.69384	139	138	3.13205	2.8052	139	138	4.15129	2.23344
140	139	1.14694	0.21441	140	139	2.05691	0.564613	140	139	3.13143	1.57234	140	139	4.15057	0.92911
141	140	1.14625	1.14709	141	140	2.05664	1.69384	141	140	3.13081	2.8052	141	140	4.14986	2.23344
142	141	1.14555	0.21441	142	141	2.05637	0.564613	142	141	3.13018	1.57234	142	141	4.14914	0.92911
143	142	1.14485	1.14709	143	142	2.0561	1.69384	143	142	3.12956	2.8052	143	142	4.14843	2.23344
144	143	1.14415	0.21441	144	143	2.05583	0.564613	144	143	3.12893	1.57234	144	143	4.14771	0.92911
145	144	1.14345	1.14709	145	144	2.05556	1.69384	145	144	3.12831	2.8052	145	144	4.147	2.23344
146	145	1.14276	0.21441	146	145	2.05529	0.564613	146	145	3.12768	1.57234	146	145	4.14628	0.92911
147	146	1.14206	1.14709	147	146	2.05502	1.69384	147	146	3.12706	2.8052	147	146	4.14557	2.23344
148	147	1.14136	0.21441	148	147	2.05475	0.564613	148	147	3.12644	1.57234	148	147	4.14485	0.92911
149	148	1.14066	1.14709	149	148	2.05448	1.69384	149	148	3.12581	2.8052	149	148	4.14413	2.23344
150	149	1.13996	0.21441	150	149	2.05421	0.564613	150	149	3.12519	1.57234	150	149	4.14342	0.92911
151	150	1.13926	1.14709	151	150	2.05394	1.69384	151	150	3.12456	2.8052	151	150	4.1427	2.23344
152	151	1.13857	0.21441	152	151	2.05367	0.564613	152	151	3.12394	1.57234	152	151	4.14199	0.92911
153	152	1.13787	1.14709	153	152	2.0534	1.69384	153	152	3.12331	2.8052	153	152	4.14127	2.23344
154	153	1.13717	0.21441	154	153	2.05313	0.564613	154	153	3.12269	1.57234	154	153	4.14056	0.92911
155	154	1.13647	1.14709	155	154	2.05286	1.69384	155	154	3.12206	2.8052	155	154	4.13984	2.23344
156	155	1.13577	0.21441	156	155	2.05259	0.564613	156	155	3.12144	1.57234	156	155	4.13913	0.92911
157	156	1.13508	1.14709	157	156	2.05231	1.69384	157	156	3.12082	2.8052	157	156	4.13841	2.23344
158	157	1.13438	0.21441	158	157	2.05204	0.564613	158	157	3.12019	1.57234	158	157	4.1377	0.92911
159	158	1.13368	1.14709	159	158	2.05177	1.69384	159	158	3.11957	2.8052	159	158	4.13698	2.23344
160	159	1.13298	0.21441	160	159	2.0515	0.564613	160	159	3.11894	1.57234	160	159	4.13627	0.92911
161	160	1.13228	1.14709	161	160	2.05123	1.69384	161	160	3.11832	2.8052	161	160	4.13555	2.23344
162	161	1.13159	0.21441	162	161	2.05096	0.564613	162	161	3.11769	1.57234	162	161	4.13484	0.92911
163	162	1.13089	1.14709	163	162	2.05069	1.69384	163	162	3.11707	2.8052	163	162	4.13412	2.23344
164	163	1.13019	0.21441	164	163	2.05042	0.564613	164	163	3.11645	1.57234	164	163	4.1334	0.92911
165	164	1.12949	1.14709	165	164	2.05015	1.69384	165	164	3.11582	2.8052	165	164	4.13269	2.23344
166	165	1.12879	0.21441	166	165	2.04988	0.564613	166	165	3.1152	1.57234	166	165	4.13197	0.92911
167	166	1.1281	1.14709	167	166	2.04961	1.69384	167	166	3.11457	2.8052	167	166	4.13126	2.23344
168	167	1.1274	0.21441	168	167	2.04934	0.564613	168	167	3.11395	1.57234	168	167	4.13054	0.92911
169	168	1.1267	1.14709	169	168	2.04907	1.69384	169	168	3.11332	2.8052	169	168	4.12983	2.23344
170	169	1.126	0.21441	170	169	2.0488	0.564613	170	169	3.1127	1.57234	170	169	4.12911	0.92911
171	170	1.1253	1.14709	171	170	2.04853	1.69384	171	170	3.11207	2.8052	171	170	4.1284	2.23344
172	171	1.12461	0.21441	172	171	2.04826	0.564613	172	171	3.11145	1.57234	172	171	4.12768	0.92911
173	172	1.12391	1.14709	173	172	2.04799	1.69384	173	172	3.11083	2.8052	173	172	4.12697	2.23344
174	173	1.12321	0.21441	174	173	2.04772	0.564613	174	173	3.1102	1.57234	174	173	4.12625	0.92911
175	174	1.12251	1.14709	175	174	2.04745	1.69384	175	174	3.10958	2.8052	175	174	4.12554	2.23344
176	175	1.12181	0.21441	176	175	2.04718	0.564613	176	175	3.10895	1.57234	176	175	4.12482	0.92911
177	176	1.12111	1.14709	177	176	2.04691	1.69384	177	176	3.10833	2.8052	177	176	4.12411	2.23344
178	177	1.12042	0.21441	178	177	2.04664	0.564613	178	177	3.1077	1.57234	178	177	4.12339	0.92911
179	178	1.11972	1.14709	179	178	2.04637	1.69384	179	178	3.10708	2.8052	179	178	4.12268	2.23344
180	179	1.11902	0.21441	180	179	2.0461	0.564613	180	179	3.10646	1.57234	180	179	4.12196	0.92911
181	180	1.11832	1.14709	181	180	2.04583	1.69384	181	180	3.10583	2.8052	181	180	4.12124	2.23344
182	181	1.11762	0.21441	182	181	2.04556	0.564613	182	181	3.10521	1.57234	182	181	4.12053	0.92911
183	182	1.11693	1.14709	183	182	2.04529	1.69384	183	182	3.10458	2.8052	183	182	4.11981	2.23344
184	183	1.11623	0.21441	184	183	2.04502	0.564613	184	183	3.10396	1.57234	184	183	4.1191	0.92911
185	184	1.11553	1.14709	185	184	2.04474	1.69384	185	184	3.10333	2.8052	185	184	4.11838	2.23344
186	185	1.11483	0.21441	186	185	2.04447	0.564613	186	185	3.10271	1.57234	186	185	4.11767	0.92911
187	186	1.11413	1.14709	187	186	2.0442	1.69384	187	186	3.10208	2.8052	187	186	4.11695	2.23344
188	187	1.11344	0.21441	188	187	2.04393	0.564613	188	187	3.10146	1.57234	188	187	4.11624	0.92911
189	188	1.11274	1.14709	189	188	2.04366	1.69384	189	188	3.10084	2.8052	189	188	4.11552	2.23344
190	189	1.11204	0.21441	190	189	2.04339	0.564613	190	189	3.10021	1.57234	190	189	4.11481	0.92911
191	190	1.11134	1.14709	191	190	2.04312	1.69384	191	190	3.09959	2.8052	191	190	4.11409	2.23344
192	191	1.11064	0.21441	192	191	2.04285	0.564613	192	191	3.09896	1.57234	192	191	4.11338	0.92911
193	192	1.10995	1.14709	193	192	2.04258	1.69384	193	192	3.09834	2.8052	193	192	4.11266	2.23344
194	193	1.10925	0.21441	194	193	2.04231	0.564613	194	193	3.09771	1.57234	194	193	4.11195	0.92911
195	194	1.10855	1.14709	195	194	2.04204	1.69384	195	194	3.09709	2.8052	195	194	4.11123	2.23344
196	195	1.10785	0.21441	196	195	2.04177	0.564613	196	195	3.09647	1.57234	196	195	4.11052	0.92911
197	196	1.10715	1.14709	197	196	2.0415	1.69384	197	196	3.09584	2.8052	197	196	4.1098	2.23344
198	197	1.10646	0.21441	198	197	2.04123	0.564613	198	197	3.09522	1.57234	198	197	4.10908	0.92911
199	198	1.10576	1.14709	199	198	2.04096	1.69384	199	198	3.09459	2.8052	199	198	4.10837	2.23344
200	199	1.10506	0.21441	200	199	2.04069	0.564613	200	199	3.09397	1.57234	200	199	4.10765	0.92911
201	200	1.10436	1.14709	201	200	2.04042	1.69384	201	200	3.09334	2.8052	201	200	4.10694	2.23344
202	201	1.10366	0.21441	202	201	2.04015	0.564613	202	201	3.09272	1.57234	202	201	4.10622	0.92911
203	202	1.10297	1.14709	203	202	2.03988	1.69384	203	202	3.09209	2.8052	203	202	4.10551	2.23344
204	203	1.10227	0.21441	204	203	2.03961	0.564613	204	203	3.09147	1.57234	204	203	4.10479	0.92911
205	204	1.10157	1.14709	205	204	2.03934	1.69384	205	204	3.09085	2.8052	205	204	4.10408	2.23344
206	205	1.10087	0.21441	206	205	2.03907	0.564613	206	205	3.09022	1.57234	206	205	4.10336	0.92911
207	206	1.10017	1.14709	207	206	2.0388	1.69384	207	206	3.0896	2.8052	207	206	4.10265	2.23344
208	207	1.09947	0.21441	208	207	2.03853	0.564613	208	207	3.08897	1.57234	208	207	4.10193	0.92911
209	208	1.09878	1.14709	209	208	2.03826	1.69384	209	208	3.08835	2.8052	209	208	4.10122	2.23344
210	209	1.09808	0.21441	210	209	2.03799	0.564613	210	209	3.08772	1.57234	210	209	4.1005	0.92911
211	210	1.09738	1.14709	211	210	2.03772	1.69384	211	210	3.0871	2.8052	211	210	4.09979	2.23344
212	211	1.09668	0.21441	212	211	2.03744	0.564613	212	211	3.08648	1.57234	212	211	4.09907	0.92911
213	212	1.09598	1.14709	213	212	2.03717	1.69384	213	212	3.08585	2.8052	213	212	4.09835	2.23344
214	213	1.09529	0.21441	214	213	2.0369	0.564613	214	213	3.08523	1.57234	214	213	4.09764	0.92911
215	214	1.09459	1.14709	215	214	2.03663	1.69384	215	214	3.0846	2.8052	215	214	4.09692	2.23344
216	215	1.09389	0.21441	216	215	2.03636	0.564613	216	215	3.08398	1.57234	216	215	4.09621	0.92911
217	216	1.09319	1.14709	217	216	2.03609	1.69384	217	216	3.08335	2.8052	217	216	4.09549	2.23344
218	217	1.09249	0.21441	218	217	2.03582	0.564613	218	217	3.08273	1.57234	218	217	4.09478	0.92911
219	218	1.0918	1.14709	219	218	2.03555	1.69384	219	218	3.0821	2.8052	219	218	4.09406	2.23344
220	219	1.0911	0.21441	220	219	2.03528	0.564613	220	219	3.08148	1.57234	220	219	4.09335	0.92911
221	220	1.0904	1.14709	221	220	2.03501	1.69384	221	220	3.08086	2.8052	221	220	4.09263	2.23344
222	221	1.0897	0.21441	222	221	2.03474	0.564613	222	221	3.08023	1.57234	222	221	4.09192	0.92911
223	222	1.089	1.14709	223	222	2.03447	1.69384	223	222	3.07961	2.8052	223	222	4.0912	2.23344
224	223	1.08831	0.21441	224	223	2.0342	0.564613	224	223	3.07898	1.57234	224	223	4.09049	0.92911
225	224	1.08761	1.14709	225	224	2.03393	1.69384	225	224	3.07836	2.8052	225	224	4.08977	2.23344
226	225	1.08691	0.21441	226	225	2.03366	0.564613	226	225	3.07773	1.57234	226	225	4.08906	0.92911
227	226	1.08621	1.14709	227	226	2.03339	1.69384	227	226	3.07711	2.8052	227	226	4.08834	2.23344
228	227	1.08551	0.21441	228	227	2.03312	0.564613	228	227	3.07649	1.57234	228	227	4.08763	0.92911
229	228	1.08482	1.14709	229	228	2.03285	1.69384	229	228	3.07586	2.8052	229	228	4.08691	2.23344
230	229	1.08412	0.21441	230	229	2.03258	0.564613	230	229	3.07524	1.57234	230	229	4.08619	0.92911
231	230	1.08342	1.14709	231	230	2.03231	1.69384	231	230	3.07461	2.8052	231	230	4.08548	2.23344
232	231	1.08272	0.21441	232	231	2.03204	0.564613	232	231	3.07399	1.57234	232	231	4.08476	0.92911
233	232	1.08202	1.14709	233	232	2.03177	1.69384	233	232	3.07336	2.8052	233	232	4.08405	2.23344
234	233	1.08133	0.21441	234	233	2.0315	0.564613	234	233	3.07274	1.57234	234	233	4.08333	0.92911
235	234	1.08063	1.14709	235	234	2.03123	1.69384	235	234	3.07211	2.8052	235	234	4.08262	2.23344
236	235	1.07993	0.21441	236	235	2.03096	0.564613	236	235	3.07149	1.57234	236	235	4.0819	0.92911
237	236	1.07923	1.14709	237	236	2.03069	1.69384	237	236	3.07087	2.8052	237	236	4.08119	2.23344
238	237	1.07853	0.21441	238	237	2.03042	0.564613	238	237	3.07024	1.57234	238	237	4.08047	0.92911
239	238	1.07783	1.14709	239	238	2.03015	1.69384	239	238	3.06962	2.8052	239	238	4.07976	2.23344
240	239	1.07714	0.21441	240	239	2.02987	0.564613	240	239	3.06899	1.57234	240	239	4.07904	0.92911
241	240	1.07644	1.14709	241	240	2.0296	1.69384	241	240	3.06837	2.8052	241	240	4.07833	2.23344
242	241	1.07574	0.21441	242	241	2.02933	0.564613	242	241	3.06774	1.57234	242	241	4.07761	0.92911
243	242	1.07504	1.14709	243	242	2.02906	1.69384	243	242	3.06712	2.8052	243	242	4.0769	2.23344
244	243	1.07434	0.21441	244	243	2.02879	0.564613	244	243	3.0665	1.57234	244	243	4.07618	0.92911
245	244	1.07365	1.14709	245	244	2.02852	1.69384	245	244	3.06587	2.8052	245	244	4.07546	2.23344
246	245	1.07295	0.21441	246	245	2.02825	0.564613	246	245	3.06525	1.57234	246	245	4.07475	0.92911
247	246	1.07225	1.14709	247	246	2.02798	1.69384	247	246	3.06462	2.8052	247	246	4.07403	2.23344
248	247	1.07155	0.21441	248	247	2.02771	0.564613	248	247	3.064	1.57234	248	247	4.07332	0.92911
249	248	1.07085	1.14709	249	248	2.02744	1.69384	249	248	3.06337	2.8052	249	248	4.0726	2.23344
250	249	1.07016	0.21441	250	249	2.02717	0.564613	250	249	3.06275	1.57234	250	249	4.07189	0.92911
251	250	1.06946	1.14709	251	250	2.0269	1.69384	251	250	3.06212	2.8052	251	250	4.07117	2.23344
252	251	1.06876	0.21441	252	251	2.02663	0.564613	252	251	3.0615	1.57234	252	251	4.07046	0.92911
253	252	1.06806	1.14709	253	252	2.02636	1.69384	253	252	3.06088	2.8052	253	252	4.06974	2.23344
254	253	1.06736	0.21441	254	253	2.02609	0.564613	254	253	3.06025	1.57234	254	253	4.06903	0.92911
255	254	1.06667	1.14709	255	254	2.02582	1.69384	255	254	3.05963	2.8052	255	254	4.06831	2.23344
256	255	1.06597	0.21441	256	255	2.02555	0.564613	256	255	3.059	1.57234	256	255	4.0676	0.92911
257	256	1.06527	1.14709	257	256	2.02528	1.69384	257	256	3.05838	2.8052	257	256	4.06688	2.23344
258	257	1.06457	0.21441	258	257	2.02501	0.564613	258	257	3.05775	1.57234	258	257	4.06617	0.92911
259	258	1.06387	1.14709	259	258	2.02474	1.69384	259	258	3.05713	2.8052	259	258	4.06545	2.23344
260	259	1.06318	0.21441	260	259	2.02447	0.564613	260	259	3.05651	1.57234	260	259	4.06474	0.92911
261	260	1.06248	1.14709	261	260	2.0242	1.69384	261	260	3.05588	2.8052	261	260	4.06402	2.23344
262	261	1.06178	0.21441	262	261	2.02393	0.564613	262	261	3.05526	1.57234	262	261	4.0633	0.92911
263	262	1.06108	1.14709	263	262	2.02366	1.69384	263	262	3.05463	2.8052	263	262	4.06259	2.23344
264	263	1.06038	0.21441	264	263	2.02339	0.564613	264	263	3.05401	1.57234	264	263	4.06187	0.92911
265	264	1.05968	1.14709	265	264	2.02312	1.69384	265	264	3.05338	2.8052	265	264	4.06116	2.23344
266	265	1.05899	0.21441	266	265	2.02285	0.564613	266	265	3.05276	1.57234	266	265	4.06044	0.92911
267	266	1.05829	1.14709	267	266	2.02258	1.69384	267	266	3.05214	2.8052	267	266	4.05973	2.23344
268	267	1.05759	0.21441	268	267	2.0223	0.564613	268	267	3.05151	1.57234	268	267	4.05901	0.92911
269	268	1.05689	1.14709	269	268	2.02203	1.69384	269	268	3.05089	2.8052	269	268	4.0583	2.23344
270	269	1.05619	0.21441	270	269	2.02176	0.564613	270	269	3.05026	1.57234	270	269	4.05758	0.92911
271	270	1.0555	1.14709	271	270	2.02149	1.69384	271	270	3.04964	2.8052	271	270	4.05687	2.23344
272	271	1.0548	0.21441	272	271	2.02122	0.564613	272	271	3.04901	1.57234	272	271	4.05615	0.92911
273	272	1.0541	1.14709	273	272	2.02095	1.69384	273	272	3.04839	2.8052	273	272	4.05544	2.23344
274	273	1.0534	0.21441	274	273	2.02068	0.564613	274	273	3.04776	1.57234	274	273	4.05472	0.92911
275	274	1.0527	1.14709	275	274	2.02041	1.69384	275	274	3.04714	2.8052	275	274	4.05401	2.23344
276	275	1.05201	0.21441	276	275	2.02014	0.564613	276	275	3.04652	1.57234	276	275	4.05329	0.92911
277	276	1.05131	1.14709	277	276	2.01987	1.69384	277	276	3.04589	2.8052	277	276	4.05258	2.23344
278	277	1.05061	0.21441	278	277	2.0196	0.564613	278	277	3.04527	1.57234	278	277	4.05186	0.92911
279	278	1.04991	1.14709	279	278	2.01933	1.69384	279	278	3.04464	2.8052	279	278	4.05114	2.23344
280	279	1.04921	0.21441	280	279	2.01906	0.564613	280	279	3.04402	1.57234	280	279	4.05043	0.92911
281	280	1.04852	1.14709	281	280	2.01879	1.69384	281	280	3.04339	2.8052	281	280	4.04971	2.23344
282	281	1.04782	0.21441	282	281	2.01852	0.564613	282	281	3.04277	1.57234	282	281	4.049	0.92911
283	282	1.04712	1.14709	283	282	2.01825	1.69384	283	282	3.04215	2.8052	283	282	4.04828	2.23344
284	283	1.04642	0.21441	284	283	2.01798	0.564613	284	283	3.04152	1.57234	284	283	4.04757	0.92911
285	284	1.04572	1.14709	285	284	2.01771	1.69384	285	284	3.0409	2.8052	285	284	4.04685	2.23344
286	285	1.04503	0.21441	286	285	2.01744	0.564613	286	285	3.04027	1.57234	286	285	4.04614	0.92911
287	286	1.04433	1.14709	287	286	2.01717	1.69384	287	286	3.03965	2.8052	287	286	4.04542	2.23344
288	287	1.04363	0.21441	288	287	2.0169	0.564613	288	287	3.03902	1.57234	288	287	4.04471	0.92911
289	288	1.04293	1.14709	289	288	2.01663	1.69384	289	288	3.0384	2.8052	289	288	4.04399	2.23344
290	289	1.04223	0.21441	290	289	2.01636	0.564613	290	289	3.03777	1.57234	290	289	4.04328	0.92911
291	290	1.04154	1.14709	291	290	2.01609	1.69384	291	290	3.03715	2.8052	291	290	4.04256	2.23344
292	291	1.04084	0.21441	292	291	2.01582	0.564613	292	291	3.03653	1.57234	292	291	4.04185	0.92911
293	292	1.04014	1.14709	293	292	2.01555	1.69384	293	292	3.0359	2.8052	293	292	4.04113	2.23344
294	293	1.03944	0.21441	294	293	2.01528	0.564613	294	293	3.03528	1.57234	294	293	4.04041	0.92911
295	294	1.03874	1.14709	295	294	2.01501	1.69384	295	294	3.03465	2.8052	295	294	4.0397	2.23344
296	295	1.03804	0.21441	296	295	2.01473	0.564613	296	295	3.03403	1.57234	296	295	4.03898	0.92911
297	296	1.03735	1.14709	297	296	2.01446	1.69384	297	296	3.0334	2.8052	297	296	4.03827	2.23344
298	297	1.03665	0.21441	298	297	2.01419	0.564613	298	297	3.03278	1.57234	298	297	4.03755	0.92911
299	298	1.03595	1.14709	299	298	2.01392	1.69384	299	298	3.03216	2.8052	299	298	4.03684	2.23344
300	299	1.03525	0.21441	300	299	2.01365	0.564613	300	299	3.03153	1.57234	300	299	4.03612	0.92911
301	300	1.03455	1.14709	301	300	2.01338	1.69384	301	300	3.03091	2.8052	301	300	4.03541	2.23344
302	301	1.03386	0.21441	302	301	2.01311	0.564613	302	301	3.03028	1.57234	302	301	4.03469	0.92911
303	302	1.03316	1.14709	303	302	2.01284	1.69384	303	302	3.02966	2.8052	303	302	4.03398	2.23344
304	303	1.03246	0.21441	304	303	2.01257	0.564613	304	303	3.02903	1.57234	304	303	4.03326	0.92911
305	304	1.03176	1.14709	305	304	2.0123	1.69384	305	304	3.02841	2.8052	305	304	4.03255	2.23344
306	305	1.03106	0.21441	306	305	2.01203	0.564613	306	305	3.02778	1.57234	306	305	4.03183	0.92911
307	306	1.03037	1.14709	307	306	2.01176	1.69384	307	306	3.02716	2.8052	307	306	4.03112	2.23344
308	307	1.02967	0.21441	308	307	2.01149	0.564613	308	307	3.02654	1.57234	308	307	4.0304	0.92911
309	308	1.02897	1.14709	309	308	2.01122	1.69384	309	308	3.02591	2.8052	309	308	4.02969	2.23344
310	309	1.02827	0.21441	310	309	2.01095	0.564613	310	309	3.02529	1.57234	310	309	4.02897	0.92911
311	310	1.02757	1.14709	311	310	2.01068	1.69384	311	310	3.02466	2.8052	311	310	4.02825	2.23344
312	311	1.02688	0.21441	312	311	2.01041	0.564613	312	311	3.02404	1.57234	312	311	4.02754	0.92911
313	312	1.02618	1.14709	313	312	2.01014	1.69384	313	312	3.02341	2.8052	313	312	4.02682	2.23344
314	313	1.02548	0.21441	314	313	2.00987	0.564613	314	313	3.02279	1.57234	314	313	4.02611	0.92911
315	314	1.02478	1.14709	315	314	2.0096	1.69384	315	314	3.02217	2.8052	315	314	4.02539	2.23344
316	315	1.02408	0.21441	316	315	2.00933	0.564613	316	315	3.02154	1.57234	316	315	4.02468	0.92911
317	316	1.02339	1.14709	317	316	2.00906	1.69384	317	316	3.02092	2.8052	317	316	4.02396	2.23344
318	317	1.02269	0.21441	318	317	2.00879	0.564613	318	317	3.02029	1.57234	318	317	4.02325	0.92911
319	318	1.02199	1.14709	319	318	2.00852	1.69384	319	318	3.01967	2.8052	319	318	4.02253	2.23344
320	319	1.02129	0.21441	320	319	2.00825	0.564613	320	319	3.01904	1.57234	320	319	4.02182	0.92911
321	320	1.02059	1.14709	321	320	2.00798	1.69384	321	320	3.01842	2.8052	321	320	4.0211	2.23344
322	321	1.01989	0.21441	322	321	2.00771	0.564613	322	321	3.01779	1.57234	322	321	4.02039	0.92911
323	322	1.0192	1.14709	323	322	2.00743	1.69384	323	322	3.01717	2.8052	323	322	4.01967	2.23344
324	323	1.0185	0.21441	324	323	2.00716	0.564613	324	323	3.01655	1.57234	324	323	4.01896	0.92911
325	324	1.0178	1.14709	325	324	2.00689	1.69384	325	324	3.01592	2.8052	325	324	4.01824	2.23344
326	325	1.0171	0.21441	326	325	2.00662	0.564613	326	325	3.0153	1.57234	326	325	4.01753	0.92911
327	326	1.0164	1.14709	327	326	2.00635	1.69384	327	326	3.01467	2.8052	327	326	4.01681	2.23344
328	327	1.01571	0.21441	328	327	2.00608	0.564613	328	327	3.01405	1.57234	328	327	4.01609	0.92911
329	328	1.01501	1.14709	329	328	2.00581	1.69384	329	328	3.01342	2.8052	329	328	4.01538	2.23344
330	329	1.01431	0.21441	330	329	2.00554	0.564613	330	329	3.0128	1.57234	330	329	4.01466	0.92911
331	330	1.01361	1.14709	331	330	2.00527	1.69384	331	330	3.01218	2.8052	331	330	4.01395	2.23344
332	331	1.01291	0.21441	332	331	2.005	0.564613	332	331	3.01155	1.57234	332	331	4.01323	0.92911
333	332	1.01222	1.14709	333	332	2.00473	1.69384	333	332	3.01093	2.8052	333	332	4.01252	2.23344
334	333	1.01152	0.21441	334	333	2.00446	0.564613	334	333	3.0103	1.57234	334	333	4.0118	0.92911
335	334	1.01082	1.14709	335	334	2.00419	1.69384	335	334	3.00968	2.8052	335	334	4.01109	2.23344
336	335	1.01012	0.21441	336	335	2.00392	0.564613	336	335	3.00905	1.57234	336	335	4.01037	0.92911
337	336	1.00942	1.14709	337	336	2.00365	1.69384	337	336	3.00843	2.8052	337	336	4.00966	2.23344
338	337	1.00873	0.21441	338	337	2.00338	0.564613	338	337	3.0078	1.57234	338	337	4.00894	0.92911
339	338	1.00803	1.14709	339	338	2.00311	1.69384	339	338	3.00718	2.8052	339	338	4.00823	2.23344
340	339	1.00733	0.21441	340	339	2.00284	0.564613	340	339	3.00656	1.57234	340	339	4.00751	0.92911
341	340	1.00663	1.14709	341	340	2.00257	1.69384	341	340	3.00593	2.8052	341	340	4.0068	2.23344
342	341	1.00593	0.21441	342	341	2.0023	0.564613	342	341	3.00531	1.57234	342	341	4.00608	0.92911
343	342	1.00524	1.14709	343	342	2.00203	1.69384	343	342	3.00468	2.8052	343	342	4.00536	2.23344
344	343	1.00454	0.21441	344	343	2.00176	0.564613	344	343	3.00406	1.57234	344	343	4.00465	0.92911
345	344	1.00384	1.14709	345	344	2.00149	1.69384	345	344	3.00343	2.8052	345	344	4.00393	2.23344
346	345	1.00314	0.21441	346	345	2.00122	0.564613	346	345	3.00281	1.57234	346	345	4.00322	0.92911
347	346	1.00244	1.14709	347	346	2.00095	1.69384	347	346	3.00219	2.8052	347	346	4.0025	2.23344
348	347	1.00175	0.21441	348	347	2.00068	0.564613	348	347	3.00156	1.57234	348	347	4.00179	0.92911
349	348	1.00105	1.14709	349	348	2.00041	1.69384	349	348	3.00094	2.8052	349	348	4.00107	2.23344
350	349	1.00035	0.21441	350	349	2.00014	0.564613	350	349	3.00031	1.57234	350	349	4.00036	0.92911
351	350	0.999651	1.14709	351	350	1.99986	1.69384	351	350	2.99969	2.8052	351	350	3.99964	2.23344
352	351	0.998953	0.21441	352	351	1.99959	0.564613	352	351	2.99906	1.57234	352	351	3.99893	0.92911
353	352	0.998255	1.14709	353	352	1.99932	1.69384	353	352	2.99844	2.8052	353	352	3.99821	2.23344
354	353	0.997557	0.21441	354	353	1.99905	0.564613	354	353	2.99781	1.57234	354	353	3.9975	0.92911
355	354	0.996859	1.14709	355	354	1.99878	1.69384	355	354	2.99719	2.8052	355	354	3.99678	2.23344
356	355	0.996161	0.21441	356	355	1.99851	0.564613	356	355	2.99657	1.57234	356	355	3.99607	0.92911
357	356	0.995463	1.14709	357	356	1.99824	1.69384	357	356	2.99594	2.8052	357	356	3.99535	2.23344
358	357	0.994764	0.21441	358	357	1.99797	0.564613	358	357	2.99532	1.57234	358	357	3.99464	0.92911
359	358	0.994066	1.14709	359	358	1.9977	1.69384	359	358	2.99469	2.8052	359	358	3.99392	2.23344
360	359	0.993368	0.21441	360	359	1.99743	0.564613	360	359	2.99407	1.57234	360	359	3.9932	0.92911
361	360	0.99267	1.14709	361	360	1.99716	1.69384	361	360	2.99344	2.8052	361	360	3.99249	2.23344
362	361	0.991972	0.21441	362	361	1.99689	0.564613	362	361	2.99282	1.57234	362	361	3.99177	0.92911
363	362	0.991274	1.14709	363	362	1.99662	1.69384	363	362	2.9922	2.8052	363	362	3.99106	2.23344
364	363	0.990576	0.21441	364	363	1.99635	0.564613	364	363	2.99157	1.57234	364	363	3.99034	0.92911
365	364	0.989878	1.14709	365	364	1.99608	1.69384	365	364	2.99095	2.8052	365	364	3.98963	2.23344
366	365	0.98918	0.21441	366	365	1.99581	0.564613	366	365	2.99032	1.57234	366	365	3.98891	0.92911
367	366	0.988482	1.14709	367	366	1.99554	1.69384	367	366	2.9897	2.8052	367	366	3.9882	2.23344
368	367	0.987784	0.21441	368	367	1.99527	0.564613	368	367	2.98907	1.57234	368	367	3.98748	0.92911
369	368	0.987086	1.14709	369	368	1.995	1.69384	369	368	2.98845	2.8052	369	368	3.98677	2.23344
370	369	0.986388	0.21441	370	369	1.99473	0.564613	370	369	2.98782	1.57234	370	369	3.98605	0.92911
371	370	0.98569	1.14709	371	370	1.99446	1.69384	371	370	2.9872	2.8052	371	370	3.98534	2.23344
372	371	0.984992	0.21441	372	371	1.99419	0.564613	372	371	2.98658	1.57234	372	371	3.98462	0.92911
373	372	0.984293	1.14709	373	372	1.99392	1.69384	373	372	2.98595	2.8052	373	372	3.98391	2.23344
374	373	0.983595	0.21441	374	373	1.99365	0.564613	374	373	2.98533	1.57234	374	373	3.98319	0.92911
375	374	0.982897	1.14709	375	374	1.99338	1.69384	375	374	2.9847	2.8052	375	374	3.98247	2.23344
376	375	0.982199	0.21441	376	375	1.99311	0.564613	376	375	2.98408	1.57234	376	375	3.98176	0.92911
377	376	0.981501	1.14709	377	376	1.99284	1.69384	377	376	2.98345	2.8052	377	376	3.98104	2.23344
378	377	0.980803	0.21441	378	377	1.99257	0.564613	378	377	2.98283	1.57234	378	377	3.98033	0.92911
379	378	0.980105	1.14709	379	378	1.99229	1.69384	379	378	2.98221	2.8052	379	378	3.97961	2.23344
380	379	0.979407	0.21441	380	379	1.99202	0.564613	380	379	2.98158	1.57234	380	379	3.9789	0.92911
381	380	0.978709	1.14709	381	380	1.99175	1.69384	381	380	2.98096	2.8052	381	380	3.97818	2.23344
382	381	0.978011	0.21441	382	381	1.99148	0.564613	382	381	2.98033	1.57234	382	381	3.97747	0.92911
383	382	0.977313	1.14709	383	382	1.99121	1.69384	383	382	2.97971	2.8052	383	382	3.97675	2.23344
384	383	0.976615	0.21441	384	383	1.99094	0.564613	384	383	2.97908	1.57234	384	383	3.97604	0.92911
385	384	0.975917	1.14709	385	384	1.99067	1.69384	385	384	2.97846	2.8052	385	384	3.97532	2.23344
386	385	0.975219	0.21441	386	385	1.9904	0.564613	386	385	2.97783	1.57234	386	385	3.97461	0.92911
387	386	0.974521	1.14709	387	386	1.99013	1.69384	387	386	2.97721	2.8052	387	386	3.97389	2.23344
388	387	0.973822	0.21441	388	387	1.98986	0.564613	388	387	2.97659	1.57234	388	387	3.97318	0.92911
389	388	0.973124	1.14709	389	388	1.98959	1.69384	389	388	2.97596	2.8052	389	388	3.97246	2.23344
390	389	0.972426	0.21441	390	389	1.98932	0.564613	390	389	2.97534	1.57234	390	389	3.97175	0.92911
391	390	0.971728	1.14709	391	390	1.98905	1.69384	391	390	2.97471	2.8052	391	390	3.97103	2.23344
392	391	0.97103	0.21441	392	391	1.98878	0.564613	392	391	2.97409	1.57234	392	391	3.97031	0.92911
393	392	0.970332	1.14709	393	392	1.98851	1.69384	393	392	2.97346	2.8052	393	392	3.9696	2.23344
394	393	0.969634	0.21441	394	393	1.98824	0.564613	394	393	2.97284	1.57234	394	393	3.96888	0.92911
395	394	0.968936	1.14709	395	394	1.98797	1.69384	395	394	2.97222	2.8052	395	394	3.96817	2.23344
396	395	0.968238	0.21441	396	395	1.9877	0.564613	396	395	2.97159	1.57234	396	395	3.96745	0.92911
397	396	0.96754	1.14709	397	396	1.98743	1.69384	397	396	2.97097	2.8052	397	396	3.96674	2.23344
398	397	0.966842	0.21441	398	397	1.98716	0.564613	398	397	2.97034	1.57234	398	397	3.96602	0.92911
399	398	0.966144	1.14709	399	398	1.98689	1.69384	399	398	2.96972	2.8052	399	398	3.96531	2.23344
400	399	0.965446	0.21441	400	399	1.98662	0.564613	400	399	2.96909	1.57234	400	399	3.96459	0.92911
401	400	0.964748	1.14709	401	400	1.98635	1.69384	401	400	2.96847	2.8052	401	400	3.96388	2.23344
402	401	0.964049	0.21441	402	401	1.98608	0.564613	402	401	2.96784	1.57234	402	401	3.96316	0.92911
403	402	0.963351	1.14709	403	402	1.98581	1.69384	403	402	2.96722	2.8052	403	402	3.96245	2.23344
404	403	0.962653	0.21441	404	403	1.98554	0.564613	404	403	2.9666	1.57234	404	403	3.96173	0.92911
405	404	0.961955	1.14709	405	404	1.98527	1.69384	405	404	2.96597	2.8052	405	404	3.96102	2.23344
406	405	0.961257	0.21441	406	405	1.98499	0.564613	406	405	2.96535	1.57234	406	405	3.9603	0.92911
407	406	0.960559	1.14709	407	406	1.98472	1.69384	407	406	2.96472	2.8052	407	406	3.95959	2.23344
408	407	0.959861	0.21441	408	407	1.98445	0.564613	408	407	2.9641	1.57234	408	407	3.95887	0.92911
409	408	0.959163	1.14709	409	408	1.98418	1.69384	409	408	2.96347	2.8052	409	408	3.95815	2.23344
410	409	0.958465	0.21441	410	409	1.98391	0.564613	410	409	2.96285	1.57234	410	409	3.95744	0.92911
411	410	0.957767	1.14709	411	410	1.98364	1.69384	411	410	2.96223	2.8052	411	410	3.95672	2.23344
412	411	0.957069	0.21441	412	411	1.98337	0.564613	412	411	2.9616	1.57234	412	411	3.95601	0.92911
413	412	0.956371	1.14709	413	412	1.9831	1.69384	413	412	2.96098	2.8052	413	412	3.95529	2.23344
414	413	0.955673	0.21441	414	413	1.98283	0.564613	414	413	2.96035	1.57234	414	413	3.95458	0.92911
415	414	0.954975	1.14709	415	414	1.98256	1.69384	415	414	2.95973	2.8052	415	414	3.95386	2.23344
416	415	0.954277	0.21441	416	415	1.98229	0.564613	416	415	2.9591	1.57234	416	415	3.95315	0.92911
417	416	0.953578	1.14709	417	416	1.98202	1.69384	417	416	2.95848	2.8052	417	416	3.95243	2.23344
418	417	0.95288	0.21441	418	417	1.98175	0.564613	418	417	2.95785	1.57234	418	417	3.95172	0.92911
419	418	0.952182	1.14709	419	418	1.98148	1.69384	419	418	2.95723	2.8052	419	418	3.951	2.23344
420	419	0.951484	0.21441	420	419	1.98121	0.564613	420	419	2.95661	1.57234	420	419	3.95029	0.92911
421	420	0.950786	1.14709	421	420	1.98094	1.69384	421	420	2.95598	2.8052	421	420	3.94957	2.23344
422	421	0.950088	0.21441	422	421	1.98067	0.564613	422	421	2.95536	1.57234	422	421	3.94886	0.92911
423	422	0.94939	1.14709	423	422	1.9804	1.69384	423	422	2.95473	2.8052	423	422	3.94814	2.23344
424	423	0.948692	0.21441	424	423	1.98013	0.564613	424	423	2.95411	1.57234	424	423	3.94742	0.92911
425	424	0.947994	1.14709	425	424	1.97986	1.69384	425	424	2.95348	2.8052	425	424	3.94671	2.23344
426	425	0.947296	0.21441	426	425	1.97959	0.564613	426	425	2.95286	1.57234	426	425	3.94599	0.92911
427	426	0.946598	1.14709	427	426	1.97932	1.69384	427	426	2.95224	2.8052	427	426	3.94528	2.23344
428	427	0.9459	0.21441	428	427	1.97905	0.564613	428	427	2.95161	1.57234	428	427	3.94456	0.92911
429	428	0.945202	1.14709	429	428	1.97878	1.69384	429	428	2.95099	2.8052	429	428	3.94385	2.23344
430	429	0.944504	0.21441	430	429	1.97851	0.564613	430	429	2.95036	1.57234	430	429	3.94313	0.92911
431	430	0.943805	1.14709	431	430	1.97824	1.69384	431	430	2.94974	2.8052	431	430	3.94242	2.23344
432	431	0.943107	0.21441	432	431	1.97797	0.564613	432	431	2.94911	1.57234	432	431	3.9417	0.92911
433	432	0.942409	1.14709	433	432	1.9777	1.69384	433	432	2.94849	2.8052	433	432	3.94099	2.23344
434	433	0.941711	0.21441	434	433	1.97742	0.564613	434	433	2.94786	1.57234	434	433	3.94027	0.92911
435	434	0.941013	1.14709	435	434	1.97715	1.69384	435	434	2.94724	2.8052	435	434	3.93956	2.23344
436	435	0.940315	0.21441	436	435	1.97688	0.564613	436	435	2.94662	1.57234	436	435	3.93884	0.92911
437	436	0.939617	1.14709	437	436	1.97661	1.69384	437	436	2.94599	2.8052	437	436	3.93813	2.23344
438	437	0.938919	0.21441	438	437	1.97634	0.564613	438	437	2.94537	1.57234	438	437	3.93741	0.92911
439	438	0.938221	1.14709	439	438	1.97607	1.69384	439	438	2.94474	2.8052	439	438	3.9367	2.23344
440	439	0.937523	0.21441	440	439	1.9758	0.564613	440	439	2.94412	1.57234	440	439	3.93598	0.92911
441	440	0.936825	1.14709	441	440	1.97553	1.69384	441	440	2.94349	2.8052	441	440	3.93526	2.23344
442	441	0.936127	0.21441	442	441	1.97526	0.564613	442	441	2.94287	1.57234	442	441	3.93455	0.92911
443	442	0.935429	1.14709	443	442	1.97499	1.69384	443	442	2.94225	2.8052	443	442	3.93383	2.23344
444	443	0.934731	0.21441	444	443	1.97472	0.564613	444	443	2.94162	1.57234	444	443	3.93312	0.92911
445	444	0.934033	1.14709	445	444	1.97445	1.69384	445	444	2.941	2.8052	445	444	3.9324	2.23344
446	445	0.933334	0.21441	446	445	1.97418	0.564613	446	445	2.94037	1.57234	446	445	3.93169	0.92911
447	446	0.932636	1.14709	447	446	1.97391	1.69384	447	446	2.93975	2.8052	447	446	3.93097	2.23344
448	447	0.931938	0.21441	448	447	1.97364	0.564613	448	447	2.93912	1.57234	448	447	3.93026	0.92911
449	448	0.93124	1.14709	449	448	1.97337	1.69384	449	448	2.9385	2.8052	449	448	3.92954	2.23344
450	449	0.930542	0.21441	450	449	1.9731	0.564613	450	449	2.93788	1.57234	450	449	3.92883	0.92911
451	450	0.929844	1.14709	451	450	1.97283	1.69384	451	450	2.93725	2.8052	451	450	3.92811	2.23344
452	451	0.929146	0.21441	452	451	1.97256	0.564613	452	451	2.93663	1.57234	452	451	3.9274	0.92911
453	452	0.928448	1.14709	453	452	1.97229	1.69384	453	452	2.936	2.8052	453	452	3.92668	2.23344
454	453	0.92775	0.21441	454	453	1.97202	0.564613	454	453	2.93538	1.57234	454	453	3.92597	0.92911
455	454	0.927052	1.14709	455	454	1.97175	1.69384	455	454	2.93475	2.8052	455	454	3.92525	2.23344
456	455	0.926354	0.21441	456	455	1.97148	0.564613	456	455	2.93413	1.57234	456	455	3.92454	0.92911
457	456	0.925656	1.14709	457	456	1.97121	1.69384	457	456	2.9335	2.8052	457	456	3.92382	2.23344
458	457	0.924958	0.21441	458	457	1.97094	0.564613	458	457	2.93288	1.57234	458	457	3.9231	0.92911
459	458	0.92426	1.14709	459	458	1.97067	1.69384	459	458	2.93226	2.8052	459	458	3.92239	2.23344
460	459	0.923561	0.21441	460	459	1.9704	0.564613	460	459	2.93163	1.57234	460	459	3.92167	0.92911
461	460	0.922863	1.14709	461	460	1.97013	1.69384	461	460	2.93101	2.8052	461	460	3.92096	2.23344
462	461	0.922165	0.21441	462	461	1.96985	0.564613	462	461	2.93038	1.57234	462	461	3.92024	0.92911
463	462	0.921467	1.14709	463	462	1.96958	1.69384	463	462	2.92976	2.8052	463	462	3.91953	2.23344
464	463	0.920769	0.21441	464	463	1.96931	0.564613	464	463	2.92913	1.57234	464	463	3.91881	0.92911
465	464	0.920071	1.14709	465	464	1.96904	1.69384	465	464	2.92851	2.8052	465	464	3.9181	2.23344
466	465	0.919373	0.21441	466	465	1.96877	0.564613	466	465	2.92789	1.57234	466	465	3.91738	0.92911
467	466	0.918675	1.14709	467	466	1.9685	1.69384	467	466	2.92726	2.8052	467	466	3.91667	2.23344
468	467	0.917977	0.21441	468	467	1.96823	0.564613	468	467	2.92664	1.57234	468	467	3.91595	0.92911
469	468	0.917279	1.14709	469	468	1.96796	1.69384	469	468	2.92601	2.8052	469	468	3.91524	2.23344
470	469	0.916581	0.21441	470	469	1.96769	0.564613	470	469	2.92539	1.57234	470	469	3.91452	0.92911
471	470	0.915883	1.14709	471	470	1.96742	1.69384	471	470	2.92476	2.8052	471	470	3.91381	2.23344
472	471	0.915185	0.21441	472	471	1.96715	0.564613	472	471	2.92414	1.57234	472	471	3.91309	0.92911
473	472	0.914487	1.14709	473	472	1.96688	1.69384	473	472	2.92351	2.8052	473	472	3.91237	2.23344
474	473	0.913789	0.21441	474	473	1.96661	0.564613	474	473	2.92289	1.57234	474	473	3.91166	0.92911
475	474	0.91309	1.14709	475	474	1.96634	1.69384	475	474	2.92227	2.8052	475	474	3.91094	2.23344
476	475	0.912392	0.21441	476	475	1.96607	0.564613	476	475	2.92164	1.57234	476	475	3.91023	0.92911
477	476	0.911694	1.14709	477	476	1.9658	1.69384	477	476	2.92102	2.8052	477	476	3.90951	2.23344
478	477	0.910996	0.21441	478	477	1.96553	0.564613	478	477	2.92039	1.57234	478	477	3.9088	0.92911
479	478	0.910298	1.14709	479	478	1.96526	1.69384	479	478	2.91977	2.8052	479	478	3.90808	2.23344
480	479	0.9096	0.21441	480	479	1.96499	0.564613	480	479	2.91914	1.57234	480	479	3.90737	0.92911
481	480	0.908902	1.14709	481	480	1.96472	1.69384	481	480	2.91852	2.8052	481	480	3.90665	2.23344
482	481	0.908204	0.21441	482	481	1.96445	0.564613	482	481	2.9179	1.57234	482	481	3.90594	0.92911
483	482	0.907506	1.14709	483	482	1.96418	1.69384	483	482	2.91727	2.8052	483	482	3.90522	2.23344
484	483	0.906808	0.21441	484	483	1.96391	0.564613	484	483	2.91665	1.57234	484	483	3.90451	0.92911
485	484	0.90611	1.14709	485	484	1.96364	1.69384	485	484	2.91602	2.8052	485	484	3.90379	2.23344
486	485	0.905412	0.21441	486	485	1.96337	0.564613	486	485	2.9154	1.57234	486	485	3.90308	0.92911
487	486	0.904714	1.14709	487	486	1.9631	1.69384	487	486	2.91477	2.8052	487	486	3.90236	2.23344
488	487	0.904016	0.21441	488	487	1.96283	0.564613	488	487	2.91415	1.57234	488	487	3.90165	0.92911
489	488	0.903317	1.14709	489	488	1.96255	1.69384	489	488	2.91352	2.8052	489	488	3.90093	2.23344
490	489	0.902619	0.21441	490	489	1.96228	0.564613	490	489	2.9129	1.57234	490	489	3.90021	0.92911
491	490	0.901921	1.14709	491	490	1.96201	1.69384	491	490	2.91228	2.8052	491	490	3.8995	2.23344
492	491	0.901223	0.21441	492	491	1.96174	0.564613	492	491	2.91165	1.57234	492	491	3.89878	0.92911
493	492	0.900525	1.14709	493	492	1.96147	1.69384	493	492	2.91103	2.8052	493	492	3.89807	2.23344
494	493	0.899827	0.21441	494	493	1.9612	0.564613	494	493	2.9104	1.57234	494	493	3.89735	0.92911
495	494	0.899129	1.14709	495	494	1.96093	1.69384	495	494	2.90978	2.8052	495	494	3.89664	2.23344
496	495	0.898431	0.21441	496	495	1.96066	0.564613	496	495	2.90915	1.57234	496	495	3.89592	0.92911
497	496	0.897733	1.14709	497	496	1.96039	1.69384	497	496	2.90853	2.8052	497	496	3.89521	2.23344
498	497	0.897035	0.21441	498	497	1.96012	0.564613	498	497	2.90791	1.57234	498	497	3.89449	0.92911
499	498	0.896337	1.14709	499	498	1.95985	1.69384	499	498	2.90728	2.8052	499	498	3.89378	2.23344
500	499	0.895639	0.21441	500	499	1.95958	0.564613	500	499	2.90666	1.57234	500	499	3.89306	0.92911
501	500	0.894941	1.14709	501	500	1.95931	1.69384	501	500	2.90603	2.8052	501	500	3.89235	2.23344
502	501	0.894243	0.21441	502	501	1.95904	0.564613	502	501	2.90541	1.57234	502	501	3.89163	0.92911
503	502	0.893545	1.14709	503	502	1.95877	1.69384	503	502	2.90478	2.8052	503	502	3.89092	2.23344
504	503	0.892846	0.21441	504	503	1.9585	0.564613	504	503	2.90416	1.57234	504	503	3.8902	0.92911
505	504	0.892148	1.14709	505	504	1.95823	1.69384	505	504	2.90353	2.8052	505	504	3.88948	2.23344
506	505	0.89145	0.21441	506	505	1.95796	0.564613	506	505	2.90291	1.57234	506	505	3.88877	0.92911
507	506	0.890752	1.14709	507	506	1.95769	1.69384	507	506	2.90229	2.8052	507	506	3.88805	2.23344
508	507	0.890054	0.21441	508	507	1.95742	0.564613	508	507	2.90166	1.57234	508	507	3.88734	0.92911
509	508	0.889356	1.14709	509	508	1.95715	1.69384	509	508	2.90104	2.8052	509	508	3.88662	2.23344
510	509	0.888658	0.21441	510	509	1.95688	0.564613	510	509	2.90041	1.57234	510	509	3.88591	0.92911
511	510	0.88796	1.14709	511	510	1.95661	1.69384	511	510	2.89979	2.8052	511	510	3.88519	2.23344
512	511	0.887262	0.21441	512	511	1.95634	0.564613	512	511	2.89916	1.57234	512	511	3.88448	0.92911
513	512	0.886564	1.14709	513	512	1.95607	1.69384	513	512	2.89854	2.8052	513	512	3.88376	2.23344
514	513	0.885866	0.21441	514	513	1.9558	0.564613	514	513	2.89792	1.57234	514	513	3.88305	0.92911
515	514	0.885168	1.14709	515	514	1.95553	1.69384	515	514	2.89729	2.8052	515	514	3.88233	2.23344
516	515	0.88447	0.21441	516	515	1.95526	0.564613	516	515	2.89667	1.57234	516	515	3.88162	0.92911
517	516	0.883772	1.14709	517	516	1.95498	1.69384	517	516	2.89604	2.8052	517	516	3.8809	2.23344
518	517	0.883074	0.21441	518	517	1.95471	0.564613	518	517	2.89542	1.57234	518	517	3.88019	0.92911
519	518	0.882375	1.14709	519	518	1.95444	1.69384	519	518	2.89479	2.8052	519	518	3.87947	2.23344
520	519	0.881677	0.21441	520	519	1.95417	0.564613	520	519	2.89417	1.57234	520	519	3.87876	0.92911
521	520	0.880979	1.14709	521	520	1.9539	1.69384	521	520	2.89354	2.8052	521	520	3.87804	2.23344
522	521	0.880281	0.21441	522	521	1.95363	0.564613	522	521	2.89292	1.57234	522	521	3.87732	0.92911
523	522	0.879583	1.14709	523	522	1.95336	1.69384	523	522	2.8923	2.8052	523	522	3.87661	2.23344
524	523	0.878885	0.21441	524	523	1.95309	0.564613	524	523	2.89167	1.57234	524	523	3.87589	0.92911
525	524	0.878187	1.14709	525	524	1.95282	1.69384	525	524	2.89105	2.8052	525	524	3.87518	2.23344
526	525	0.877489	0.21441	526	525	1.95255	0.564613	526	525	2.89042	1.57234	526	525	3.87446	0.92911
527	526	0.876791	1.14709	527	526	1.95228	1.69384	527	526	2.8898	2.8052	527	526	3.87375	2.23344
528	527	0.876093	0.21441	528	527	1.95201	0.564613	528	527	2.88917	1.57234	528	527	3.87303	0.92911
529	528	0.875395	1.14709	529	528	1.95174	1.69384	529	528	2.88855	2.8052	529	528	3.87232	2.23344
530	529	0.874697	0.21441	530	529	1.95147	0.564613	530	529	2.88793	1.57234	530	529	3.8716	0.92911
531	530	0.873999	1.14709	531	530	1.9512	1.69384	531	530	2.8873	2.8052	531	530	3.87089	2.23344
532	531	0.873301	0.21441	532	531	1.95093	0.564613	532	531	2.88668	1.57234	532	531	3.87017	0.92911
533	532	0.872602	1.14709	533	532	1.95066	1.69384	533	532	2.88605	2.8052	533	532	3.86946	2.23344
534	533	0.871904	0.21441	534	533	1.95039	0.564613	534	533	2.88543	1.57234	534	533	3.86874	0.92911
535	534	0.871206	1.14709	535	534	1.95012	1.69384	535	534	2.8848	2.8052	535	534	3.86803	2.23344
536	535	0.870508	0.21441	536	535	1.94985	0.564613	536	535	2.88418	1.57234	536	535	3.86731	0.92911
537	536	0.86981	1.14709	537	536	1.94958	1.69384	537	536	2.88355	2.8052	537	536	3.8666	2.23344
538	537	0.869112	0.21441	538	537	1.94931	0.564613	538	537	2.88293	1.57234	538	537	3.86588	0.92911
539	538	0.868414	1.14709	539	538	1.94904	1.69384	539	538	2.88231	2.8052	539	538	3.86516	2.23344
540	539	0.867716	0.21441	540	539	1.94877	0.564613	540	539	2.88168	1.57234	540	539	3.86445	0.92911
541	540	0.867018	1.14709	541	540	1.9485	1.69384	541	540	2.88106	2.8052	541	540	3.86373	2.23344
542	541	0.86632	0.21441	542	541	1.94823	0.564613	542	541	2.88043	1.57234	542	541	3.86302	0.92911
543	542	0.865622	1.14709	543	542	1.94796	1.69384	543	542	2.87981	2.8052	543	542	3.8623	2.23344
544	543	0.864924	0.21441	544	543	1.94769	0.564613	544	543	2.87918	1.57234	544	543	3.86159	0.92911
545	544	0.864226	1.14709	545	544	1.94741	1.69384	545	544	2.87856	2.8052	545	544	3.86087	2.23344
546	545	0.863528	0.21441	546	545	1.94714	0.564613	546	545	2.87794	1.57234	546	545	3.86016	0.92911
547	546	0.86283	1.14709	547	546	1.94687	1.69384	547	546	2.87731	2.8052	547	546	3.85944	2.23344
548	547	0.862131	0.21441	548	547	1.9466	0.564613	548	547	2.87669	1.57234	548	547	3.85873	0.92911
549	548	0.861433	1.14709	549	548	1.94633	1.69384	549	548	2.87606	2.8052	549	548	3.85801	2.23344
550	549	0.860735	0.21441	550	549	1.94606	0.564613	550	549	2.87544	1.57234	550	549	3.8573	0.92911
551	550	0.860037	1.14709	551	550	1.94579	1.69384	551	550	2.87481	2.8052	551	550	3.85658	2.23344
552	551	0.859339	0.21441	552	551	1.94552	0.564613	552	551	2.87419	1.57234	552	551	3.85587	0.92911
553	552	0.858641	1.14709	553	552	1.94525	1.69384	553	552	2.87356	2.8052	553	552	3.85515	2.23344
554	553	0.857943	0.21441	554	553	1.94498	0.564613	554	553	2.87294	1.57234	554	553	3.85443	0.92911
555	554	0.857245	1.14709	555	554	1.94471	1.69384	555	554	2.87232	2.8052	555	554	3.85372	2.23344
556	555	0.856547	0.21441	556	555	1.94444	0.564613	556	555	2.87169	1.57234	556	555	3.853	0.92911
557	556	0.855849	1.14709	557	556	1.94417	1.69384	557	556	2.87107	2.8052	557	556	3.85229	2.23344
558	557	0.855151	0.21441	558	557	1.9439	0.564613	558	557	2.87044	1.57234	558	557	3.85157	0.92911
559	558	0.854453	1.14709	559	558	1.94363	1.69384	559	558	2.86982	2.8052	559	558	3.85086	2.23344
560	559	0.853755	0.21441	560	559	1.94336	0.564613	560	559	2.86919	1.57234	560	559	3.85014	0.92911
561	560	0.853057	1.14709	561	560	1.94309	1.69384	561	560	2.86857	2.8052	561	560	3.84943	2.23344
562	561	0.852358	0.21441	562	561	1.94282	0.564613	562	561	2.86795	1.57234	562	561	3.84871	0.92911
563	562	0.85166	1.14709	563	562	1.94255	1.69384	563	562	2.86732	2.8052	563	562	3.848	2.23344
564	563	0.850962	0.21441	564	563	1.94228	0.564613	564	563	2.8667	1.57234	564	563	3.84728	0.92911
565	564	0.850264	1.14709	565	564	1.94201	1.69384	565	564	2.86607	2.8052	565	564	3.84657	2.23344
566	565	0.849566	0.21441	566	565	1.94174	0.564613	566	565	2.86545	1.57234	566	565	3.84585	0.92911
567	566	0.848868	1.14709	567	566	1.94147	1.69384	567	566	2.86482	2.8052	567	566	3.84514	2.23344
568	567	0.84817	0.21441	568	567	1.9412	0.564613	568	567	2.8642	1.57234	568	567	3.84442	0.92911
569	568	0.847472	1.14709	569	568	1.94093	1.69384	569	568	2.86357	2.8052	569	568	3.84371	2.23344
570	569	0.846774	0.21441	570	569	1.94066	0.564613	570	569	2.86295	1.57234	570	569	3.84299	0.92911
571	570	0.846076	1.14709	571	570	1.94039	1.69384	571	570	2.86233	2.8052	571	570	3.84227	2.23344
572	571	0.845378	0.21441	572	571	1.94012	0.564613	572	571	2.8617	1.57234	572	571	3.84156	0.92911
573	572	0.84468	1.14709	573	572	1.93984	1.69384	573	572	2.86108	2.8052	573	572	3.84084	2.23344
574	573	0.843982	0.21441	574	573	1.93957	0.564613	574	573	2.86045	1.57234	574	573	3.84013	0.92911
575	574	0.843284	1.14709	575	574	1.9393	1.69384	575	574	2.85983	2.8052	575	574	3.83941	2.23344
576	575	0.842586	0.21441	576	575	1.93903	0.564613	576	575	2.8592	1.57234	576	575	3.8387	0.92911
577	576	0.841887	1.14709	577	576	1.93876	1.69384	577	576	2.85858	2.8052	577	576	3.83798	2.23344
578	577	0.841189	0.21441	578	577	1.93849	0.564613	578	577	2.85796	1.57234	578	577	3.83727	0.92911
579	578	0.840491	1.14709	579	578	1.93822	1.69384	579	578	2.85733	2.8052	579	578	3.83655	2.23344
580	579	0.839793	0.21441	580	579	1.93795	0.564613	580	579	2.85671	1.57234	580	579	3.83584	0.92911
581	580	0.839095	1.14709	581	580	1.93768	1.69384	581	580	2.85608	2.8052	581	580	3.83512	2.23344
582	581	0.838397	0.21441	582	581	1.93741	0.564613	582	581	2.85546	1.57234	582	581	3.83441	0.92911
583	582	0.837699	1.14709	583	582	1.93714	1.69384	583	582	2.85483	2.8052	583	582	3.83369	2.23344
584	583	0.837001	0.21441	584	583	1.93687	0.564613	584	583	2.85421	1.57234	584	583	3.83298	0.92911
585	584	0.836303	1.14709	585	584	1.9366	1.69384	585	584	2.85358	2.8052	585	584	3.83226	2.23344
586	585	0.835605	0.21441	586	585	1.93633	0.564613	586	585	2.85296	1.57234	586	585	3.83155	0.92911
587	586	0.834907	1.14709	587	586	1.93606	1.69384	587	586	2.85234	2.8052	587	586	3.83083	2.23344
588	587	0.834209	0.21441	588	587	1.93579	0.564613	588	587	2.85171	1.57234	588	587	3.83011	0.92911
589	588	0.833511	1.14709	589	588	1.93552	1.69384	589	588	2.85109	2.8052	589	588	3.8294	2.23344
590	589	0.832813	0.21441	590	589	1.93525	0.564613	590	589	2.85046	1.57234	590	589	3.82868	0.92911
591	590	0.832114	1.14709	591	590	1.93498	1.69384	591	590	2.84984	2.8052	591	590	3.82797	2.23344
592	591	0.831416	0.21441	592	591	1.93471	0.564613	592	591	2.84921	1.57234	592	591	3.82725	0.92911
593	592	0.830718	1.14709	593	592	1.93444	1.69384	593	592	2.84859	2.8052	593	592	3.82654	2.23344
594	593	0.83002	0.21441	594	593	1.93417	0.564613	594	593	2.84797	1.57234	594	593	3.82582	0.92911
595	594	0.829322	1.14709	595	594	1.9339	1.69384	595	594	2.84734	2.8052	595	594	3.82511	2.23344
596	595	0.828624	0.21441	596	595	1.93363	0.564613	596	595	2.84672	1.57234	596	595	3.82439	0.92911
597	596	0.827926	1.14709	597	596	1.93336	1.69384	597	596	2.84609	2.8052	597	596	3.82368	2.23344
598	597	0.827228	0.21441	598	597	1.93309	0.564613	598	597	2.84547	1.57234	598	597	3.82296	0.92911
599	598	0.82653	1.14709	599	598	1.93282	1.69384	599	598	2.84484	2.8052	599	598	3.82225	2.23344
600	599	0.825832	0.21441	600	599	1.93254	0.564613	600	599	2.84422	1.57234	600	599	3.82153	0.92911
601	600	0.825134	1.14709	601	600	1.93227	1.69384	601	600	2.84359	2.8052	601	600	3.82082	2.23344
602	601	0.824436	0.21441	602	601	1.932	0.564613	602	601	2.84297	1.57234	602	601	3.8201	0.92911
603	602	0.823738	1.14709	603	602	1.93173	1.69384	603	602	2.84235	2.8052	603	602	3.81938	2.23344
604	603	0.82304	0.21441	604	603	1.93146	0.564613	604	603	2.84172	1.57234	604	603	3.81867	0.92911
605	604	0.822342	1.14709	605	604	1.93119	1.69384	605	604	2.8411	2.8052	605	604	3.81795	2.23344
606	605	0.821643	0.21441	606	605	1.93092	0.564613	606	605	2.84047	1.57234	606	605	3.81724	0.92911
607	606	0.820945	1.14709	607	606	1.93065	1.69384	607	606	2.83985	2.8052	607	606	3.81652	2.23344
608	607	0.820247	0.21441	608	607	1.93038	0.564613	608	607	2.83922	1.57234	608	607	3.81581	0.92911
609	608	0.819549	1.14709	609	608	1.93011	1.69384	609	608	2.8386	2.8052	609	608	3.81509	2.23344
610	609	0.818851	0.21441	610	609	1.92984	0.564613	610	609	2.83798	1.57234	610	609	3.81438	0.92911
611	610	0.818153	1.14709	611	610	1.92957	1.69384	611	610	2.83735	2.8052	611	610	3.81366	2.23344
612	611	0.817455	0.21441	612	611	1.9293	0.564613	612	611	2.83673	1.57234	612	611	3.81295	0.92911
613	612	0.816757	1.14709	613	612	1.92903	1.69384	613	612	2.8361	2.8052	613	612	3.81223	2.23344
614	613	0.816059	0.21441	614	613	1.92876	0.564613	614	613	2.83548	1.57234	614	613	3.81152	0.92911
615	614	0.815361	1.14709	615	614	1.92849	1.69384	615	614	2.83485	2.8052	615	614	3.8108	2.23344
616	615	0.814663	0.21441	616	615	1.92822	0.564613	616	615	2.83423	1.57234	616	615	3.81009	0.92911
617	616	0.813965	1.14709	617	616	1.92795	1.69384	617	616	2.8336	2.8052	617	616	3.80937	2.23344
618	617	0.813267	0.21441	618	617	1.92768	0.564613	618	617	2.83298	1.57234	618	617	3.80866	0.92911
619	618	0.812569	1.14709	619	618	1.92741	1.69384	619	618	2.83236	2.8052	619	618	3.80794	2.23344
620	619	0.81187	0.21441	620	619	1.92714	0.564613	620	619	2.83173	1.57234	620	619	3.80722	0.92911
621	620	0.811172	1.14709	621	620	1.92687	1.69384	621	620	2.83111	2.8052	621	620	3.80651	2.23344
622	621	0.810474	0.21441	622	621	1.9266	0.564613	622	621	2.83048	1.57234	622	621	3.80579	0.92911
623	622	0.809776	1.14709	623	622	1.92633	1.69384	623	622	2.82986	2.8052	623	622	3.80508	2.23344
624	623	0.809078	0.21441	624	623	1.92606	0.564613	624	623	2.82923	1.57234	624	623	3.80436	0.92911
625	624	0.80838	1.14709	625	624	1.92579	1.69384	625	624	2.82861	2.8052	625	624	3.80365	2.23344
626	625	0.807682	0.21441	626	625	1.92552	0.564613	626	625	2.82799	1.57234	626	625	3.80293	0.92911
627	626	0.806984	1.14709	627	626	1.92525	1.69384	627	626	2.82736	2.8052	627	626	3.80222	2.23344
628	627	0.806286	0.21441	628	627	1.92497	0.564613	628	627	2.82674	1.57234	628	627	3.8015	0.92911
629	628	0.805588	1.14709	629	628	1.9247	1.69384	629	628	2.82611	2.8052	629	628	3.80079	2.23344
630	629	0.80489	0.21441	630	629	1.92443	0.564613	630	629	2.82549	1.57234	630	629	3.80007	0.92911
631	630	0.804192	1.14709	631	630	1.92416	1.69384	631	630	2.82486	2.8052	631	630	3.79936	2.23344
632	631	0.803494	0.21441	632	631	1.92389	0.564613	632	631	2.82424	1.57234	632	631	3.79864	0.92911
633	632	0.802796	1.14709	633	632	1.92362	1.69384	633	632	2.82362	2.8052	633	632	3.79793	2.23344
634	633	0.802098	0.21441	634	633	1.92335	0.564613	634	633	2.82299	1.57234	634	633	3.79721	0.92911
635	634	0.801399	1.14709	635	634	1.92308	1.69384	635	634	2.82237	2.8052	635	634	3.79649	2.23344
636	635	0.800701	0.21441	636	635	1.92281	0.564613	636	635	2.82174	1.57234	636	635	3.79578	0.92911
637	636	0.800003	1.14709	637	636	1.92254	1.69384	637	636	2.82112	2.8052	637	636	3.79506	2.23344
638	637	0.799305	0.21441	638	637	1.92227	0.564613	638	637	2.82049	1.57234	638	637	3.79435	0.92911
639	638	0.798607	1.14709	639	638	1.922	1.69384	639	638	2.81987	2.8052	639	638	3.79363	2.23344
640	639	0.797909	0.21441	640	639	1.92173	0.564613	640	639	2.81924	1.57234	640	639	3.79292	0.92911
641	640	0.797211	1.14709	641	640	1.92146	1.69384	641	640	2.81862	2.8052	641	640	3.7922	2.23344
642	641	0.796513	0.21441	642	641	1.92119	0.564613	642	641	2.818	1.57234	642	641	3.79149	0.92911
643	642	0.795815	1.14709	643	642	1.92092	1.69384	643	642	2.81737	2.8052	643	642	3.79077	2.23344
644	643	0.795117	0.21441	644	643	1.92065	0.564613	644	643	2.81675	1.57234	644	643	3.79006	0.92911
645	644	0.794419	1.14709	645	644	1.92038	1.69384	645	644	2.81612	2.8052	645	644	3.78934	2.23344
646	645	0.793721	0.21441	646	645	1.92011	0.564613	646	645	2.8155	1.57234	646	645	3.78863	0.92911
647	646	0.793023	1.14709	647	646	1.91984	1.69384	647	646	2.81487	2.8052	647	646	3.78791	2.23344
648	647	0.792325	0.21441	648	647	1.91957	0.564613	648	647	2.81425	1.57234	648	647	3.7872	0.92911
649	648	0.791627	1.14709	649	648	1.9193	1.69384	649	648	2.81363	2.8052	649	648	3.78648	2.23344
650	649	0.790928	0.21441	650	649	1.91903	0.564613	650	649	2.813	1.57234	650	649	3.78577	0.92911
[truncated: 50 more rows]

## Sheet: AHC Lev4
	XLSTAT 2021.5.1.1242 - Agglomerative hierarchical clustering (AHC) - Start time: 11/04/2023 at 17:22:15 / End time: 11/04/2023 at 17:22:22 / Microsoft Excel 11.08404
[truncated: 609 more rows]

[truncated: 17 more sheets: XLSTAT_20230411_172210_1_HID1, XLSTAT_20230411_172210_1_HID, AHC AUT, XLSTAT_20230411_170749_1_HID1, XLSTAT_20230411_170749_1_HID, PCA, XLSTAT_20230411_162837_1_HID3, XLSTAT_20230411_162837_1_HID2, XLSTAT_20230411_162837_1_HID1, XLSTAT_20230411_162837_1_HID, Boxplots, XLSTAT_20230411_160625_1_HID, XLSTAT_20230411_160625_1_HID_HI, ANOVA, XLSTAT_20230411_160224_1_HID, Removed Obs, Raw Data ]
