# Supplementary material for: Old wine into new wineskins? “Legacy data” in research on Roman Period East Germanic iron smelting
Source: PLoS One. 2023 Oct 19;18(10):e0289771. doi: 10.1371/journal.pone.0289771 (PMC10586651; doi:10.1371/journal.pone.0289771)
Supplement: S1 Text — (TXT) [file pone.0289771.s003.txt]

---------------------------------------- 
Row numbers with outliers:  28 38 59 75 77 127 131 136 142 
Predictor variable X: Region
Levels: HCM JUR MAS SIL 
Response variable Y:  Si  
Data transfomation method used:  none 
ANOVA:  0.004 
ANOVA (if homogeneity of variance violated):  0.0148 
Homogeneity of variance, Levene's test:  0.2445 
Homogeneity of variance, Bartlett's test:  0.1193 
Normality assumption, Shapiro-Wilk:, level: 'HCM', value: 0.0172 
Normality assumption, Shapiro-Wilk:, level: 'JUR', value: 0.7706 
Normality assumption, Shapiro-Wilk:, level: 'MAS', value: 0 
Normality assumption, Shapiro-Wilk:, level: 'SIL', value: 0.0896 
Kruskal-Wallis rank sum test  (nonparametric):  0.0033 
Eta-squared:  0.0547 
Mean (HCM): 0.8462
SD   (HCM): 0.3006
Mean (JUR): 0.7506
SD   (JUR): 0.2153
Mean (MAS): 0.7286
SD   (MAS): 0.2314
Mean (SIL): 0.7012
SD   (SIL): 0.2546
---------------------------------------- 
Row numbers with outliers:  28 33 40 41 44 46 49 231 232 239 124 125 127 131 132 145 147 180 208 209 
Predictor variable X: Region
Levels: HCM JUR MAS SIL 
Response variable Y:  Ca  
Data transfomation method used:  none 
ANOVA:  0 
ANOVA (if homogeneity of variance violated):  0 
Homogeneity of variance, Levene's test:  0.0693 
Homogeneity of variance, Bartlett's test:  0.0038 
Normality assumption, Shapiro-Wilk:, level: 'HCM', value: 0.0136 
Normality assumption, Shapiro-Wilk:, level: 'JUR', value: 0.1106 
Normality assumption, Shapiro-Wilk:, level: 'MAS', value: 6e-04 
Normality assumption, Shapiro-Wilk:, level: 'SIL', value: 7e-04 
Kruskal-Wallis rank sum test  (nonparametric):  0 
Eta-squared:  0.1488 
Mean (HCM): -0.3766
SD   (HCM): 0.3388
Mean (JUR): -0.3296
SD   (JUR): 0.3102
Mean (MAS): -0.0761
SD   (MAS): 0.2174
Mean (SIL): -0.285
SD   (SIL): 0.2716
---------------------------------------- 
Row numbers with outliers:  12 36 57 152 163 164 221 
Predictor variable X: Region
Levels: HCM JUR MAS SIL 
Response variable Y:  Al  
Data transfomation method used:  none 
ANOVA:  0 
ANOVA (if homogeneity of variance violated):  0 
Homogeneity of variance, Levene's test:  5e-04 
Homogeneity of variance, Bartlett's test:  0 
Normality assumption, Shapiro-Wilk:, level: 'HCM', value: 0.0269 
Normality assumption, Shapiro-Wilk:, level: 'JUR', value: 0.2882 
Normality assumption, Shapiro-Wilk:, level: 'MAS', value: 0.0028 
Normality assumption, Shapiro-Wilk:, level: 'SIL', value: 0 
Kruskal-Wallis rank sum test  (nonparametric):  0 
Eta-squared:  0.4351 
Mean (HCM): 0.225
SD   (HCM): 0.3951
Mean (JUR): -0.0428
SD   (JUR): 0.4097
Mean (MAS): -0.4869
SD   (MAS): 0.1953
Mean (SIL): -0.1018
SD   (SIL): 0.2876
---------------------------------------- 
Row numbers with outliers:  22 23 26 28 36 49 57 128 152 180 
Predictor variable X: Region
Levels: HCM JUR MAS SIL 
Response variable Y:  Mn  
Data transfomation method used:  none 
ANOVA:  0 
ANOVA (if homogeneity of variance violated):  0 
Homogeneity of variance, Levene's test:  2e-04 
Homogeneity of variance, Bartlett's test:  0 
Normality assumption, Shapiro-Wilk:, level: 'HCM', value: 0 
Normality assumption, Shapiro-Wilk:, level: 'JUR', value: 0.6069 
Normality assumption, Shapiro-Wilk:, level: 'MAS', value: 0.1063 
Normality assumption, Shapiro-Wilk:, level: 'SIL', value: 0 
Kruskal-Wallis rank sum test  (nonparametric):  0 
Eta-squared:  0.1698 
Mean (HCM): -0.6947
SD   (HCM): 0.6438
Mean (JUR): -0.3782
SD   (JUR): 0.3143
Mean (MAS): -0.1656
SD   (MAS): 0.2446
Mean (SIL): -0.3144
SD   (SIL): 0.447
