# Supplementary material for: Old wine into new wineskins? “Legacy data” in research on Roman Period East Germanic iron smelting
Source: PLoS One. 2023 Oct 19;18(10):e0289771. doi: 10.1371/journal.pone.0289771 (PMC10586651; doi:10.1371/journal.pone.0289771)
Supplement: S1 File — (ZIP) [file pone.0289771.s005.zip]

Archive with 44 entries (40 files):
- S4 R Materials/.RData
- S4 R Materials/.Rhistory
- S4 R Materials/data/
- S4 R Materials/data/pages_si.csv
- S4 R Materials/data/pages_slag.csv
- S4 R Materials/data/przeworsk.csv
- S4 R Materials/data/przeworsk_lrv.csv
- S4 R Materials/data/przeworsk_NAs.csv
- S4 R Materials/data/przeworsk_pmm.csv
- S4 R Materials/data/toy_example.csv
- S4 R Materials/data/toy_example_artefacts.csv
- S4 R Materials/figs/
- S4 R Materials/figs/Al_ANOVA.jpeg
- S4 R Materials/figs/Al_boxplots.jpeg
- S4 R Materials/figs/Ca_ANOVA.jpeg
- S4 R Materials/figs/Ca_boxplots.jpeg
- S4 R Materials/figs/density_by_region.jpeg
- S4 R Materials/figs/density_total.jpeg
- S4 R Materials/figs/Mn_ANOVA.jpeg
- S4 R Materials/figs/Mn_boxplots.jpeg
- S4 R Materials/figs/P_boxplots.jpeg
- S4 R Materials/figs/Si_ANOVA.jpeg
- S4 R Materials/figs/Si_boxplots.jpeg
- S4 R Materials/figs_ANOVA.R
- S4 R Materials/figs_boxplots.R
- S4 R Materials/figs_density.R
- S4 R Materials/figs_sifter/
- S4 R Materials/figs_sifter/artefact_obs_No_200_fig_1.jpeg
- S4 R Materials/figs_sifter/artefact_obs_No_200_fig_2.jpeg
- S4 R Materials/figs_sifter/artefact_obs_No_200_fig_3.jpeg
- S4 R Materials/figs_sifter/artefact_obs_No_200_fig_4.jpeg
- S4 R Materials/figs_sifter/artefact_obs_No_200_results_step_by_step.txt
- S4 R Materials/figs_sifter/my_tree_1.pdf
- S4 R Materials/funs.R
- S4 R Materials/LICENCE
- S4 R Materials/read_data_for_ANOVA.R
- S4 R Materials/read_data_PAGES.R
- S4 R Materials/screenshot/
- S4 R Materials/screenshot/RStudio_screenshot.jpeg
- S4 R Materials/sifter_demo.R
- S4 R Materials/sifter_demo_2.R
- S4 R Materials/Supplementary_Materials.html
- S4 R Materials/Supplementary_Materials.Rmd
- S4 R Materials/toy_example.R
