# Supplementary material for: Old wine into new wineskins? “Legacy data” in research on Roman Period East Germanic iron smelting
Source: PLoS One. 2023 Oct 19;18(10):e0289771. doi: 10.1371/journal.pone.0289771 (PMC10586651; doi:10.1371/journal.pone.0289771)
Supplement: S1 File — (ZIP) [file pone.0289771.s005.zip › S4 R Materials/data/pages_si.csv]

Find Type	Obs.	Group	Id	Analyse	Ce	Eu	Hf	La	Nb	Nd	Pr	Sm	U	Y	Yb	Cs
Artefact	137	4C SM2 T3	4C SM2 T3	SM-2-3-A-1-C12-006	98.300	5.150	2.820	57.520	11.410	52.100	12.350	12.200	7.140	53.520	2.950	7.390
Artefact	138	4C SM2 T3	4C SM2 T3	SM-2-3-A-1-C12-007	98.480	5.430	3.720	58.870	11.340	54.800	12.360	13.440	7.100	53.650	3.140	6.370
Artefact	154	4C SM2 T3	4C SM2 T3	SM-2-3-A-1-C9-013	64.150	3.760	1.980	38.140	7.510	35.810	7.880	7.990	4.610	38.100	2.550	3.550
Artefact	157	1L-SM10-2-L1ARR	1L-SM10-2-L1	SM10L1_1 inc 1	117.353	5.161	6.562	70.299	15.123	67.976	14.514	15.255	10.079	81.375	5.341	8.065
Artefact	158	1L-SM10-2-L1ARR	1L-SM10-2-L1	SM10L1_1 inc 2	95.336	4.706	5.570	54.442	13.714	53.205	11.595	11.652	8.459	61.851	4.873	6.451
Artefact	159	1L-SM10-2-L1ARR	1L-SM10-2-L1	SM10L1_1 inc 3	79.978	4.599	4.589	48.164	12.198	42.772	10.594	11.350	8.510	64.929	5.832	5.578
Artefact	160	1L-SM10-2-L1ARR	1L-SM10-2-L1	SM10L1_2 inc 1	99.591	5.720	4.552	61.628	13.750	56.386	12.755	13.749	9.207	74.809	5.040	5.355
Artefact	161	1L-SM10-2-L1ARR	1L-SM10-2-L1	SM10L1_2 inc 2	102.940	5.893	5.031	64.325	14.083	60.961	12.831	13.089	9.983	75.498	5.588	6.070
Artefact	162	1L-SM10-2-L1ARR	1L-SM10-2-L1	SM10L1_2 inc 3	112.138	5.574	5.007	67.736	13.985	63.924	14.616	15.404	11.117	76.826	5.191	7.279
Artefact	163	1L-SM10-2-L1ARR	1L-SM10-2-L1	SM10L1_3 inc 1	110.228	4.663	5.233	63.167	13.677	58.683	13.928	14.748	9.397	72.406	5.547	5.615
Artefact	164	1L-SM10-2-L1ARR	1L-SM10-2-L1	SM10L1_3 inc 2	101.230	4.239	4.604	58.440	13.283	55.163	12.100	12.312	8.601	63.059	4.919	5.187
Artefact	165	1L-SM10-2-L1ARR	1L-SM10-2-L1	SM10L1_3 inc 3	108.717	5.247	4.741	61.740	14.219	59.463	13.411	14.094	10.446	76.053	4.929	5.426
Artefact	166	1L-SM10-2-L2ARR	1L-SM10-2-L2	SM10L3_1 inc 1	100.759	5.030	5.880	57.998	16.147	59.263	12.710	14.262	9.757	73.877	6.148	7.173
Artefact	167	1L-SM10-2-L2ARR	1L-SM10-2-L2	SM10L3_1 inc 2	96.738	4.532	5.457	55.902	16.764	54.479	12.085	12.372	9.531	67.424	5.925	9.243
Artefact	168	1L-SM10-2-L2ARR	1L-SM10-2-L2	SM10L3_1 inc 3	96.166	6.396	5.219	60.230	13.547	58.887	12.976	13.775	12.473	85.688	5.985	9.841
Artefact	169	1L-SM10-2-L2ARR	1L-SM10-2-L2	SM10L3_2 inc 1	119.223	6.296	6.003	69.534	18.107	67.596	15.629	14.585	12.653	86.267	6.265	8.293
Artefact	170	1L-SM10-2-L2ARR	1L-SM10-2-L2	SM10L3_2 inc 2	127.090	6.711	5.876	74.653	18.298	71.180	16.074	16.783	13.287	88.195	6.870	8.048
Artefact	171	1L-SM10-2-L2ARR	1L-SM10-2-L2	SM10L3_3 inc 1	135.094	7.132	5.750	79.750	15.453	75.423	17.389	18.032	15.253	100.075	7.222	7.184
Artefact	172	1L-SM10-2-L2ARR	1L-SM10-2-L2	SM10L3_3 inc 2	123.730	6.629	4.924	72.052	12.637	72.127	16.226	17.373	13.908	90.095	6.839	7.167
Artefact	173	1L-SM2-1-L2	1L-SM2-1-L2	SM2-1-2_L2 1inc1	128.194	4.991	8.136	62.526	23.862	68.949	15.505	14.508	6.264	48.959	5.618	15.916
Artefact	174	1L-SM2-1-L2	1L-SM2-1-L2	SM2-1-2_L2 1inc2	121.116	5.455	7.896	57.563	20.079	64.984	14.402	13.355	5.658	46.667	4.874	22.597
Artefact	175	1L-SM2-1-L2	1L-SM2-1-L2	SM2-1-2_L2 1inc3	104.836	4.809	7.715	50.171	18.687	56.287	12.427	11.930	4.862	40.085	4.109	26.688
Artefact	176	1L-SM2-1-L2	1L-SM2-1-L2	SM2-1-2_L2 2inc1	116.208	3.636	9.411	59.544	20.440	58.072	13.821	12.030	4.692	44.413	4.592	8.482
Artefact	177	1L-SM2-1-L2	1L-SM2-1-L2	SM2-1-2_L2 2inc2	125.642	4.603	10.462	60.702	18.932	63.461	14.564	13.855	6.135	60.019	6.467	21.233
Artefact	178	1L-SM2-1-L2	1L-SM2-1-L2	SM2-1-2_L2 2inc3	123.110	4.341	10.265	59.818	19.754	60.203	14.208	13.256	6.202	61.005	6.330	17.804
Artefact	179	1L-SM2-1-L2	1L-SM2-1-L2	SM2-1-2_L2 3inc2	129.043	5.327	8.146	61.418	21.368	61.029	15.194	17.780	4.717	47.891	4.052	11.104
Artefact	180	1L-SM2-1-L2	1L-SM2-1-L2	SM2-1-2_L2 3inc3	134.497	5.368	8.595	64.783	23.876	64.657	15.292	13.247	4.859	48.257	4.019	9.747
Artefact	181	1L-SM2-1-L2	1L-SM2-1-L2	SM2-1-2_L2 3incl1	133.916	5.245	8.700	63.122	22.759	65.157	15.262	13.242	5.239	50.212	4.551	10.325
Artefact	182	1L-SM2-1-L2	1L-SM2-1-L2	SM2-1-2_L2 4inc2	124.165	4.144	7.143	58.497	20.594	53.250	13.328	11.187	4.707	42.416	3.383	14.364
Artefact	183	1L-SM2-1-L2	1L-SM2-1-L2	SM2-1-2_L2 4inc3	128.701	4.429	8.193	63.375	22.923	56.998	14.153	11.175	5.180	44.177	3.998	8.749
Artefact	184	1L-SM2-1-L2	1L-SM2-1-L2	SM2-1-2_L2 4incl1	119.129	4.004	8.251	56.938	19.571	54.226	13.610	11.952	4.678	43.552	3.799	6.025
Artefact	185	1L-SM2-1-L3	1L-SM2-1-L3	SM2-1-2_L3 1inc1	132.609	5.386	6.656	67.457	21.692	69.866	16.366	12.728	4.878	42.580	3.908	14.156
Artefact	186	1L-SM2-1-L3	1L-SM2-1-L3	SM2-1-2_L3 2inc2	134.003	5.514	6.120	69.180	19.651	68.596	16.112	14.008	4.507	46.865	3.767	8.946
Artefact	187	1L-SM2-1-L3	1L-SM2-1-L3	SM2-1-2_L3 2inc3	130.409	4.997	5.248	67.130	18.657	69.044	15.012	14.342	4.663	46.686	3.688	10.330
Artefact	188	1L-SM2-1-L3	1L-SM2-1-L3	SM2-1-2_L3 2incl1	125.312	5.270	6.235	61.116	19.806	63.349	14.727	14.503	5.085	45.734	4.129	10.475
Artefact	189	1L-SM2-1-L3	1L-SM2-1-L3	SM2-1-2_L3 3inc3	148.393	8.764	8.166	74.170	18.979	79.021	18.236	17.892	4.991	56.010	4.744	13.426
Artefact	190	1L-SM2-1-L3	1L-SM2-1-L3	SM2-1-2_L3 3incl1	159.013	8.765	7.469	81.813	19.201	81.838	18.959	17.218	4.866	59.898	4.417	10.425
Artefact	191	1L-SM2-1-L3	1L-SM2-1-L3	SM2-1-2_L3 4inc2	146.151	5.456	6.207	72.263	21.146	64.141	15.837	14.689	4.888	47.156	4.457	12.874
Artefact	192	1L-SM2-1-L3	1L-SM2-1-L3	SM2-1-2_L3 4inc3	160.647	4.683	5.399	82.017	21.592	73.919	18.086	13.072	5.556	49.024	3.783	12.792
Artefact	193	1L-SM2-1-L3	1L-SM2-1-L3	SM2-1-2_L3 4incl1	171.917	4.979	7.052	86.937	22.566	83.050	18.272	14.496	4.974	54.858	4.298	14.036
Artefact	194	1L SM2 T1	1L SM2 T1	SM2-2-Y1-C1-127	41.770	1.870	3.020	21.610	6.480	20.740	4.700	3.930	1.730	15.630	1.540	3.670
Artefact	195	1L SM2 T1	1L SM2 T1	SM2-2-Y1-C2-128	10.080	0.343	0.680	5.150	1.390	4.850	1.122	0.930	0.348	3.430	0.358	0.990
Artefact	196	1L SM2 T1	1L SM2 T1	SM2-2-Y1-C2-129	39.070	1.390	2.560	20.110	5.570	18.330	4.340	3.660	1.520	13.960	1.330	4.160
Artefact	197	1L SM2 T1	1L SM2 T1	SM2-2-Y1-C2-130	43.580	1.550	2.720	22.030	6.510	19.090	4.700	3.980	1.640	15.200	1.220	4.180
Artefact	198	1L SM2 T1	1L SM2 T1	SM2-2-Y1-C3-131	45.270	1.590	3.200	23.100	6.640	21.630	4.880	4.270	1.730	16.800	1.250	4.490
Artefact	200	1L SM2 T1	1L SM2 T1	SM2-2-Y1-C7-135	16.080	0.771	1.250	8.350	2.480	7.630	1.870	1.530	0.651	5.840	0.435	0.892
Artefact	201	1L SM2 T1	1L SM2 T1	SM2-2-Y1-CS-133	126.150	4.700	8.430	61.380	18.940	57.950	13.680	11.350	5.200	42.790	3.900	6.860
Artefact	202	1L SM2 T1	1L SM2 T1	SM2-2-Y1-CS-134	129.490	4.430	9.080	63.560	18.140	57.440	13.910	12.970	5.250	42.470	4.430	6.980
Artefact	203	4C SM2 T1	4C SM2 T1	SM2-4-B-C1-072	66.640	2.960	3.750	33.610	9.090	31.290	7.380	6.530	2.430	21.260	1.600	6.160
Artefact	204	4C SM2 T1	4C SM2 T1	SM2-4-B-C1-073	67.280	2.870	4.330	34.610	9.860	31.870	7.580	6.600	2.280	22.920	1.880	6.530
Artefact	205	4C SM2 T1	4C SM2 T1	SM2-4-B-C10-088	30.070	1.399	1.790	15.120	3.950	13.960	3.260	2.870	1.029	9.330	0.645	2.630
Artefact	206	4C SM2 T1	4C SM2 T1	SM2-4-B-C10-089	36.230	1.590	2.440	18.280	5.010	16.860	4.030	3.440	1.240	13.120	1.070	3.400
Artefact	207	4C SM2 T1	4C SM2 T1	SM2-4-B-C11-090	38.920	1.680	2.540	19.930	5.230	18.360	3.990	3.660	1.370	14.030	1.310	3.640
Artefact	209	4C SM2 T1	4C SM2 T1	SM2-4-B-C2-074	69.700	3.110	4.570	35.880	9.330	32.680	7.920	6.640	2.430	24.760	2.270	4.670
Artefact	210	4C SM2 T1	4C SM2 T1	SM2-4-B-C4-075	57.950	2.880	3.320	29.940	7.720	27.700	6.390	5.170	2.060	21.840	1.840	5.650
Artefact	212	4C SM2 T1	4C SM2 T1	SM2-4-B-C4-079	45.090	2.000	2.890	23.280	6.320	21.120	4.920	4.600	1.550	16.190	1.410	4.050
Artefact	213	4C SM2 T1	4C SM2 T1	SM2-4-B-C5-077	23.520	1.022	1.400	11.980	3.210	10.970	2.550	2.430	0.878	8.900	0.809	2.180
Artefact	214	4C SM2 T1	4C SM2 T1	SM2-4-B-C5-078	30.260	1.430	2.190	15.510	4.500	14.360	3.270	2.960	1.046	10.850	0.950	3.070
Artefact	215	4C SM2 T1	4C SM2 T1	SM2-4-B-C6-080	40.240	1.790	2.320	20.340	5.290	18.360	4.480	3.770	1.420	13.030	1.100	3.510
Artefact	216	4C SM2 T1	4C SM2 T1	SM2-4-B-C7-083	33.700	1.396	2.350	16.960	4.550	15.550	3.700	3.380	1.280	12.860	1.320	3.180
Artefact	217	4C SM2 T1	4C SM2 T1	SM2-4-B-C8-084	29.300	1.374	1.880	14.750	3.920	14.440	3.180	2.890	0.969	11.360	1.090	2.280
Artefact	218	4C SM2 T1	4C SM2 T1	SM2-4-B-C8-085	31.660	1.475	1.870	16.030	4.010	14.670	3.500	3.330	1.089	10.470	0.818	2.360
Artefact	219	4C SM2 T1	4C SM2 T1	SM2-4-B-C9-086	33.980	1.550	2.310	17.410	4.450	16.100	3.780	3.450	1.180	11.490	0.990	2.530
Artefact	220	4C SM2 T1	4C SM2 T1	SM2-4-B-C9-087	46.130	2.100	2.320	23.810	5.890	21.670	5.070	4.480	1.560	14.290	1.190	3.630
Artefact	223	1L SM2 T2	1L SM2 T2	SM2-96-KL-Y2-C3-155	39.410	1.520	2.190	20.230	5.680	18.480	4.440	3.790	1.480	13.830	1.140	3.250
Artefact	224	1L SM2 T2	1L SM2 T2	SM2-96-KL-Y2-C3-156	40.090	1.550	2.140	20.670	5.550	18.790	4.390	4.020	1.600	14.130	1.040	3.120
Artefact	225	1L SM2 T2	1L SM2 T2	SM2-96-KL-Y2-C4-157	37.350	1.460	2.230	18.950	5.120	17.390	4.070	3.800	1.450	13.200	0.990	2.910
Artefact	226	1L SM2 T2	1L SM2 T2	SM2-96-KL-Y2-C4-158	34.700	1.240	1.890	17.470	4.150	15.360	4.030	2.880	1.210	11.470	0.820	2.740
Artefact	229	1L SM2 T2	1L SM2 T2	SM2-96-KL-Y2-C7-162	58.270	2.210	3.810	29.230	7.390	26.510	6.280	5.880	2.240	19.180	1.820	2.680
Artefact	230	4L-SM24-1-L4	4L-SM24-1-L4	SM24-1-ind 1inc1	104.273	10.460	4.626	58.937	10.274	61.825	13.379	14.636	28.179	63.234	5.734	10.176
Artefact	231	4L-SM24-1-L4	4L-SM24-1-L4	SM24-1-ind 1inc2	102.891	10.329	4.919	57.735	10.229	63.158	13.438	14.709	27.960	62.306	6.106	21.834
Artefact	232	4L-SM24-1-L4	4L-SM24-1-L4	SM24-1-ind 2inc2	103.934	9.206	5.013	59.897	10.125	59.276	12.842	13.175	25.792	62.028	5.430	13.633
Artefact	233	4L-SM24-1-L4	4L-SM24-1-L4	SM24-1-ind 2inc3	118.306	10.114	5.406	67.196	11.060	65.661	14.663	15.364	29.194	67.292	5.793	15.558
Artefact	234	4L-SM24-1-L4	4L-SM24-1-L4	SM24-1-ind 3inc2	120.430	9.262	5.397	68.927	11.894	66.296	14.523	15.611	26.691	66.598	5.445	10.243
Artefact	235	4L-SM24-1-L4	4L-SM24-1-L4	SM24-1-ind 3inc3	119.777	9.435	5.325	66.529	12.269	63.197	14.695	14.134	30.066	65.306	5.530	12.486
Artefact	236	4L-SM24-1-L4	4L-SM24-1-L4	SM24-1-ind 3incl1	119.826	9.358	4.884	66.853	10.829	63.294	14.451	14.344	27.464	64.915	5.457	7.232
Artefact	237	4L-SM24-1-L4	4L-SM24-1-L4	SM24-1-ind 4inc2	100.296	7.281	4.158	55.732	9.122	51.574	12.078	11.717	21.487	53.578	5.323	8.001
Artefact	238	4L-SM24-1-L4	4L-SM24-1-L4	SM24-1-ind 4incl1	104.531	7.798	4.218	58.947	8.399	54.133	12.755	12.145	23.749	58.784	4.254	9.931
Artefact	239	4L-SM24-1-L1	4L-SM24-1-L1	SM24-1-L1 1inc1	113.770	7.463	6.046	64.399	12.907	61.377	14.009	13.616	19.792	59.681	5.379	11.670
Artefact	240	4L-SM24-1-L1	4L-SM24-1-L1	SM24-1-L1 1inc2	101.659	5.945	6.090	57.882	13.840	57.856	12.850	12.367	18.150	53.148	4.961	35.529
Artefact	241	4L-SM24-1-L1	4L-SM24-1-L1	SM24-1-L1 1inc3	123.125	7.833	6.424	69.828	13.358	68.479	15.565	14.968	21.379	65.661	5.503	36.237
Artefact	242	4L-SM24-1-L1	4L-SM24-1-L1	SM24-1-L1 2inc2	117.174	6.050	6.853	67.936	14.256	61.858	14.545	12.325	17.007	58.663	4.453	13.740
Artefact	243	4L-SM24-1-L1	4L-SM24-1-L1	SM24-1-L1 2inc3	116.184	6.203	5.451	65.767	12.609	58.928	14.387	13.151	17.881	56.913	4.372	12.117
Artefact	244	4L-SM24-1-L1	4L-SM24-1-L1	SM24-1-L1 2incl1	138.848	5.817	8.051	77.763	17.705	71.590	16.618	14.623	18.379	61.808	5.427	12.698
Artefact	245	4L-SM24-1-L1	4L-SM24-1-L1	SM24-1-L1 3inc2	133.018	7.029	5.824	78.201	14.209	68.626	15.110	13.563	23.525	63.191	4.876	13.795
Artefact	246	4L-SM24-1-L1	4L-SM24-1-L1	SM24-1-L1 3inc3	132.604	7.661	6.059	74.778	13.584	67.226	15.758	14.106	22.366	65.602	5.027	7.758
Artefact	247	4L-SM24-1-L1	4L-SM24-1-L1	SM24-1-L1 3incl1	139.919	7.312	6.019	78.183	12.954	72.755	16.640	14.901	20.847	67.285	5.439	9.740
Artefact	248	4L-SM24-1-L1	4L-SM24-1-L1	SM24-1-L1 4inc2	127.777	6.116	5.435	73.239	13.315	61.744	15.810	12.716	18.897	60.260	4.625	19.832
Artefact	249	4L-SM24-1-L1	4L-SM24-1-L1	SM24-1-L1 4inc3	129.382	7.360	4.758	78.307	12.377	67.211	15.476	13.815	19.769	62.899	4.326	20.513
Artefact	250	4L-SM24-1-L1	4L-SM24-1-L1	SM24-1-L1 4incl1	110.594	5.289	5.701	63.737	12.447	53.289	12.384	11.112	17.379	54.441	4.604	9.332
Artefact	251	4L-SM24-1-L3	4L-SM24-1-L3	SM24-1-L2 1inc1	127.575	10.285	6.459	70.658	11.629	80.112	16.688	17.154	21.762	71.498	6.774	10.275
Artefact	253	4L-SM24-1-L3	4L-SM24-1-L3	SM24-1-L2 2inc2	101.957	9.201	4.953	58.219	9.911	59.002	12.605	13.579	25.969	60.879	4.979	20.473
Artefact	254	4L-SM24-1-L3	4L-SM24-1-L3	SM24-1-L2 2inc3	114.560	10.638	4.416	64.396	9.744	64.522	14.272	14.638	29.579	68.079	5.327	16.808
Artefact	255	4L-SM24-1-L3	4L-SM24-1-L3	SM24-1-L2 3inc2	138.799	8.701	6.435	78.817	15.168	75.398	16.756	16.157	27.256	70.275	6.021	14.160
Artefact	256	4L-SM24-1-L3	4L-SM24-1-L3	SM24-1-L2 3inc3	141.491	8.432	5.862	81.388	14.489	75.971	17.744	16.917	25.600	73.083	6.162	13.740
Artefact	257	4L-SM24-1-L3	4L-SM24-1-L3	SM24-1-L2 3incl1	93.017	4.879	6.229	53.205	13.217	49.557	11.522	10.888	19.293	48.260	4.447	6.438
Artefact	258	4L-SM24-1-L3	4L-SM24-1-L3	SM24-1-L2 4inc2	102.043	6.314	7.072	58.426	12.460	55.223	12.409	12.061	19.325	58.386	6.018	1.704
Artefact	259	4L-SM24-1-L3	4L-SM24-1-L3	SM24-1-L2 4inc3	102.365	6.140	6.623	57.750	14.654	51.743	12.151	11.601	22.117	53.316	5.225	11.059
Artefact	260	4L-SM24-1-L3	4L-SM24-1-L3	SM24-1-L2 4incl1	142.649	9.097	5.904	83.655	17.850	71.571	16.938	17.535	31.143	73.537	7.024	9.155
Artefact	261	4L-SM24-2-L1	4L-SM24-2-L1	SM24L1_1 inc 1	132.425	9.979	5.521	73.847	13.413	65.214	15.179	14.696	29.871	63.467	5.569	8.360
Artefact	262	4L-SM24-2-L1	4L-SM24-2-L1	SM24L1_1 inc 2	128.941	9.135	3.813	72.319	10.608	65.737	14.618	14.012	21.628	58.771	4.857	8.399
Artefact	263	4L-SM24-2-L1	4L-SM24-2-L1	SM24L1_1 inc 3	132.767	9.336	3.582	74.251	10.477	65.250	15.088	14.390	23.352	61.880	5.039	7.510
Artefact	264	4L-SM24-2-L1	4L-SM24-2-L1	SM24L1_2 inc 1	185.524	10.564	6.200	100.356	15.661	86.293	20.829	19.434	29.932	80.226	6.473	14.098
Artefact	265	4L-SM24-2-L1	4L-SM24-2-L1	SM24L1_2 inc 2	154.230	9.847	3.544	86.460	9.273	71.974	17.562	15.770	30.747	70.570	7.306	11.622
Artefact	266	4L-SM24-2-L1	4L-SM24-2-L1	SM24L1_2 inc 3	156.299	11.516	5.800	87.102	12.426	74.646	16.789	16.310	39.990	73.727	5.598	10.955
Artefact	267	4L-SM24-2-L1	4L-SM24-2-L1	SM24L1_3 inc 1	165.728	10.728	4.427	91.903	11.183	77.816	18.763	16.190	33.305	71.835	4.990	4.283
Artefact	268	4L-SM24-2-L1	4L-SM24-2-L1	SM24L1_3 inc 2	152.119	8.509	4.399	85.703	13.171	71.023	16.497	15.149	26.870	62.252	4.560	6.636
Artefact	269	4L-SM24-2-L1	4L-SM24-2-L1	SM24L1_3 inc 3	160.828	9.553	4.791	89.551	12.578	74.861	17.453	14.853	29.225	63.079	4.212	7.363
Artefact	270	4L-SM24-2-L2	4L-SM24-2-L2	SM24L2_1 inc 1	90.106	3.362	5.650	49.051	13.088	44.261	10.955	9.464	8.328	38.893	3.611	6.248
Artefact	271	4L-SM24-2-L2	4L-SM24-2-L2	SM24L2_1 inc 3	93.098	3.565	5.712	50.576	14.569	47.618	10.720	9.950	8.537	39.958	3.680	7.123
Artefact	272	4L-SM24-2-L2	4L-SM24-2-L2	SM24L2_2 inc 1	99.030	2.993	6.420	56.086	14.069	45.753	11.578	8.531	8.776	42.100	3.950	6.366
Artefact	273	4L-SM24-2-L2	4L-SM24-2-L2	SM24L2_2 inc 2	108.148	3.450	5.694	59.109	16.573	51.231	12.674	9.443	9.602	41.857	4.433	7.293
Artefact	274	4L-SM24-2-L2	4L-SM24-2-L2	SM24L2_2 inc 3	109.063	3.557	6.001	57.970	16.283	50.448	11.637	9.508	9.096	43.551	4.369	7.447
Artefact	275	4L-SM24-2-L2	4L-SM24-2-L2	SM24L2_3 inc 1	110.663	3.513	6.006	59.608	15.052	51.561	12.166	10.122	10.179	41.886	4.456	5.906
Artefact	276	4L-SM24-2-L2	4L-SM24-2-L2	SM24L2_3 inc 2	109.319	3.584	5.935	58.103	14.402	51.942	11.987	9.691	9.560	40.846	3.856	6.331
Artefact	278	4L-SM24-2-L3	4L-SM24-2-L3	SM24L3_1 inc 1	104.483	5.534	5.381	54.332	13.206	53.720	12.013	10.723	13.308	49.392	4.534	7.363
Artefact	279	4L-SM24-2-L3	4L-SM24-2-L3	SM24L3_1 inc 2	86.227	4.944	4.892	45.692	12.104	41.204	10.303	9.350	11.529	41.722	4.123	7.530
Artefact	280	4L-SM24-2-L3	4L-SM24-2-L3	SM24L3_1 inc 3	104.207	5.223	5.040	56.359	14.185	52.703	12.188	12.287	13.684	48.355	4.392	8.110
Artefact	281	4L-SM24-2-L3	4L-SM24-2-L3	SM24L3_2 inc 1	107.140	4.774	5.519	58.929	12.524	51.151	12.623	12.329	13.139	48.636	4.049	5.429
Artefact	282	4L-SM24-2-L3	4L-SM24-2-L3	SM24L3_2 inc 2	103.389	4.826	5.570	57.830	12.119	54.007	12.401	11.553	13.289	48.124	4.397	5.499
Artefact	283	4L-SM24-2-L3	4L-SM24-2-L3	SM24L3_3 inc 1	102.123	4.161	4.790	55.087	11.861	49.961	11.518	9.355	12.857	45.842	4.468	7.361
Artefact	284	4L-SM24-2-L3	4L-SM24-2-L3	SM24L3_3 inc 2	105.169	4.164	4.039	57.977	11.891	54.739	12.595	10.372	13.631	47.854	3.371	5.782
Artefact	285	4L-SM24-2-L3	4L-SM24-2-L3	SM24L3_3 inc 3	117.483	4.901	5.815	63.473	14.261	56.279	13.298	11.229	15.075	48.798	4.409	7.634
Artefact	286	4L-SM24-2-L4	4L-SM24-2-L4	SM24L4_1 inc 1	160.508	13.630	4.371	71.756	8.634	94.403	19.770	25.818	17.699	103.903	12.618	14.647
Artefact	287	4L-SM24-2-L4	4L-SM24-2-L4	SM24L4_2 inc 1	160.520	11.312	4.415	75.940	8.740	88.233	19.261	25.349	16.241	97.849	10.943	6.768
Artefact	288	4L-SM24-2-L4	4L-SM24-2-L4	SM24L4_2 inc 2	162.570	11.812	4.318	73.638	7.312	92.083	19.648	25.369	17.560	103.648	11.414	4.277
Artefact	289	4L-SM24-2-L4	4L-SM24-2-L4	SM24L4_2 inc 3	159.876	13.434	3.178	71.191	6.155	88.905	19.655	26.465	21.348	108.954	12.846	4.003
Artefact	290	4L-SM24-2-L4	4L-SM24-2-L4	SM24L4_3 inc 1	182.985	12.175	4.217	83.164	9.353	98.425	21.803	24.964	18.645	101.156	10.995	4.519
Artefact	291	4L-SM24-2-L4	4L-SM24-2-L4	SM24L4_3 inc 2	184.939	13.474	3.557	79.064	6.458	100.076	21.739	27.178	24.998	114.030	13.650	7.707
Artefact	292	4L-SM24-2-L4	4L-SM24-2-L4	SM24L4_3 inc 3	181.786	13.688	3.720	80.179	6.787	99.702	21.511	27.274	22.976	115.210	12.578	4.574
Artefact	293	2M SM6 T1	2M SM6 T1	SM6-1-E2-C2-101	160.750	7.680	2.810	142.270	4.250	144.260	27.930	31.630	5.810	303.130	12.800	2.170
Artefact	294	2M SM6 T1	2M SM6 T1	SM6-1-E2-C2-102	136.620	6.450	2.050	119.060	3.400	122.330	24.120	26.200	4.780	257.870	10.830	1.830
Artefact	295	2M SM6 T1	2M SM6 T1	SM6-1-E2-C3-099	173.680	8.460	2.580	156.150	4.320	158.700	30.380	34.010	5.940	331.240	14.130	2.320
Artefact	296	2M SM6 T1	2M SM6 T1	SM6-1-E2-C3-100	174.840	8.230	2.650	154.570	4.380	157.930	30.440	33.680	5.920	322.520	13.030	2.340
Artefact	297	2M SM6 T1	2M SM6 T1	SM6-1-E2-C4-098	129.360	6.230	1.890	116.320	3.360	116.300	22.660	25.840	4.820	256.310	10.800	1.630
Artefact	298	2M SM6 T1	2M SM6 T1	SM6-1-E2-C5-096	141.530	6.490	2.030	118.340	3.780	121.890	23.550	25.180	5.180	257.700	10.780	2.290
Artefact	299	2M SM6 T1	2M SM6 T1	SM6-1-E2-C5-097	151.700	7.350	2.330	134.820	4.060	137.930	26.420	29.310	5.170	294.880	11.990	1.910
Artefact	301	2M SM6 T2B	2M SM6 T2B	SM6-2-E-C2-141	94.760	2.980	4.250	42.360	5.190	53.580	10.820	12.560	4.410	87.830	5.890	3.420
Artefact	302	2M SM6 T2B	2M SM6 T2B	SM6-2-E-C2-142	104.480	3.290	4.540	46.780	5.760	59.100	12.400	13.730	4.720	94.860	5.330	3.840
Artefact	303	2M SM6 T2B	2M SM6 T2B	SM6-2-E-C3-143	111.740	3.440	4.850	49.500	5.890	61.810	12.880	14.880	5.030	101.820	7.040	4.030
Artefact	304	2M SM6 T2B	2M SM6 T2B	SM6-2-E-C4-144	104.750	3.210	4.530	47.150	5.720	59.750	12.250	13.990	4.770	96.380	5.340	3.550
Artefact	305	2M SM6 T2B	2M SM6 T2B	SM6-2-E-C4-145	102.280	3.110	4.470	46.610	5.650	58.070	11.720	13.780	4.710	95.380	6.110	3.550
Artefact	306	2M SM6 T2A	2M SM6 T2A	SM6-2-E-C6-148	51.130	1.340	4.940	25.010	5.590	27.680	6.020	5.840	2.600	41.020	3.000	1.700
Artefact	307	2M SM6 T2A	2M SM6 T2A	SM6-2-E-CS-146	64.080	1.540	7.020	31.550	7.630	32.530	7.440	7.350	2.950	49.800	3.880	2.950
Artefact	308	2M SM6 T2A	2M SM6 T2A	SM6-2-E-CS-147	63.660	1.570	5.560	31.360	7.830	33.800	7.260	7.360	3.290	49.520	3.510	2.940
Artefact	309	2M SM6 T3	2M SM6 T3	SM6-3-E2-C1-107	146.140	5.660	3.680	118.200	5.640	121.120	25.850	25.680	7.040	169.460	9.240	5.880
Artefact	310	2M SM6 T3	2M SM6 T3	SM6-3-E2-C1-108	140.320	5.430	3.510	113.190	5.270	115.760	24.620	24.800	6.980	160.990	8.800	5.310
Artefact	311	2M SM6 T3	2M SM6 T3	SM6-3-E2-C2-109	126.630	5.090	3.360	101.320	4.920	104.680	22.310	22.120	5.950	145.150	8.050	5.190
Artefact	312	2M SM6 T3	2M SM6 T3	SM6-3-E2-C2-110	143.010	5.520	3.570	113.850	5.530	116.710	24.670	24.090	6.790	162.690	8.610	5.810
Artefact	313	2M SM6 T3	2M SM6 T3	SM6-3-E2-C3-111	146.060	5.650	3.980	117.430	5.700	120.650	25.580	25.570	6.940	166.640	9.220	6.110
Artefact	314	2M SM6 T3	2M SM6 T3	SM6-3-E2-C3-112	140.030	5.670	3.590	111.960	5.480	114.040	24.670	24.100	6.790	158.390	8.670	6.040
Artefact	315	2M SM6 T3	2M SM6 T3	SM6-3-E2-C4-113	148.810	6.040	3.930	121.640	5.750	123.590	26.580	26.590	7.410	173.450	9.220	6.570
Artefact	316	2M SM6 T3	2M SM6 T3	SM6-3-E2-C4-114	142.720	5.730	3.740	116.310	5.440	119.490	25.230	25.430	6.960	165.760	9.160	6.270
Artefact	318	2M SM6 T3	2M SM6 T3	SM6-3-E2-C5-116	121.120	4.740	3.360	97.970	4.550	99.100	21.440	21.500	5.940	139.700	7.790	4.730
Artefact	319	2M SM6 T3	2M SM6 T3	SM6-3-E2-C6-117	147.730	6.000	3.760	119.360	5.380	122.210	26.040	25.810	7.210	168.720	9.550	6.100
Artefact	320	2M SM6 T3	2M SM6 T3	SM6-3-E2-C6-118	126.460	4.960	3.540	103.480	4.690	105.090	22.310	22.280	6.340	146.840	7.950	5.060
Artefact	321	2M SM6 T3	2M SM6 T3	SM6-3-E2-C6-119	140.610	5.530	3.900	110.890	5.520	114.740	24.550	23.750	6.940	158.320	8.840	5.550
Artefact	322	2M SM6 T3	2M SM6 T3	SM6-3-E2-C7-120	147.620	5.980	4.000	119.600	5.730	123.150	26.200	26.560	7.340	171.620	9.790	6.030
Artefact	323	2M SM6 T3	2M SM6 T3	SM6-3-E2-C7-121	158.430	6.120	4.310	126.580	5.870	130.460	27.590	26.960	7.790	179.610	9.810	6.130
Artefact	324	6C SM6 T1	6C SM6 T1	SM6-4-B-1-C1-066	80.160	4.950	2.820	45.680	7.130	37.530	9.270	8.420	9.410	30.710	2.860	3.390
Artefact	325	6C SM6 T1	6C SM6 T1	SM6-4-B-1-C1-067	68.990	4.310	2.580	38.450	5.830	32.680	7.960	7.230	7.940	26.310	2.610	2.580
Artefact	326	6C SM6 T1	6C SM6 T1	SM6-4-B-1-C10-045	23.740	1.467	1.005	13.230	2.130	11.290	2.720	2.570	2.950	9.440	0.881	0.954
Artefact	329	6C SM6 T1	6C SM6 T1	SM6-4-B-1-C11-042	32.900	2.030	1.350	18.220	2.950	16.070	3.800	3.550	4.230	13.130	1.460	1.292
Artefact	330	6C SM6 T1	6C SM6 T1	SM6-4-B-1-C11-043	37.580	2.300	1.240	20.700	3.220	18.450	4.300	4.110	4.660	13.570	1.380	1.446
Artefact	331	6C SM6 T1	6C SM6 T1	SM6-4-B-1-C11-044	41.270	2.690	1.780	22.590	3.590	20.410	4.620	4.450	5.430	17.400	2.210	1.920
Artefact	332	6C SM6 T1	6C SM6 T1	SM6-4-B-1-C2-064	82.710	5.060	3.540	47.060	7.520	40.240	9.520	9.050	9.870	33.240	3.530	3.490
Artefact	334	6C SM6 T1	6C SM6 T1	SM6-4-B-1-C3-062	66.760	4.040	2.500	37.450	5.960	31.490	7.620	6.980	7.750	28.190	2.810	2.760
Artefact	336	6C SM6 T1	6C SM6 T1	SM6-4-B-1-C4-060	33.970	2.150	1.400	19.000	2.930	16.230	3.890	3.550	4.080	13.660	1.320	1.361
Artefact	337	6C SM6 T1	6C SM6 T1	SM6-4-B-1-C4-061	32.450	1.950	1.370	18.220	2.860	15.270	3.760	3.310	3.870	13.120	1.173	1.356
Artefact	338	6C SM6 T1	6C SM6 T1	SM6-4-B-1-C5-057	101.030	6.180	3.230	58.080	8.670	47.290	11.610	10.390	12.160	33.580	2.850	3.900
Artefact	339	6C SM6 T1	6C SM6 T1	SM6-4-B-1-C5-058	110.000	7.030	4.580	61.220	9.110	50.380	12.310	11.040	13.120	39.320	3.780	4.170
Artefact	340	6C SM6 T1	6C SM6 T1	SM6-4-B-1-C5-059	113.980	7.190	4.350	64.730	10.190	54.690	12.990	12.290	14.010	45.640	5.210	4.160
Artefact	341	6C SM6 T1	6C SM6 T1	SM6-4-B-1-C6-055	88.390	5.480	3.680	49.680	7.450	42.330	10.050	9.060	10.420	33.610	3.220	3.540
Artefact	342	6C SM6 T1	6C SM6 T1	SM6-4-B-1-C6-056	76.530	4.580	3.320	43.320	6.650	36.720	8.410	8.350	9.030	28.960	3.000	3.080
Artefact	344	6C SM6 T1	6C SM6 T1	SM6-4-B-1-C7-052	77.380	4.990	2.750	43.610	7.090	36.640	8.900	8.720	9.290	30.630	3.350	2.760
Artefact	345	6C SM6 T1	6C SM6 T1	SM6-4-B-1-C9-047	122.540	7.680	5.550	69.990	11.060	56.490	14.160	13.160	15.820	52.020	5.970	4.700
Artefact	346	6C SM6 T1	6C SM6 T1	SM6-4-B-1-C9-048	98.120	6.240	2.930	56.780	8.670	46.270	11.470	11.780	12.040	37.040	3.780	3.360
Artefact	352	2M SM9 T1B	2M SM9 T1B	SM9-99-248-33	227.250	6.930	2.970	121.060	5.030	131.230	27.100	31.730	12.250	201.020	12.460	5.260
Artefact	353	2M SM9 T1B	2M SM9 T1B	SM9-99-248-34	248.590	7.580	4.350	141.870	5.600	142.790	30.580	28.590	12.470	211.940	14.130	4.500
Artefact	354	2M SM9 T1B	2M SM9 T1B	SM9-99-248-35	280.760	9.110	4.610	159.110	6.280	168.780	34.610	37.890	16.090	247.900	15.110	6.090
Artefact	355	2M SM9 T1B	2M SM9 T1B	SM9-99-248-36	306.610	9.880	4.580	172.410	6.690	181.780	38.010	40.220	15.890	274.580	14.840	7.110
Artefact	356	2M SM9 T1B	2M SM9 T1B	SM9-99-248-37	308.570	9.000	4.840	173.390	6.190	175.740	38.160	38.260	15.120	275.600	14.640	6.480
Artefact	363	2M SM9 T1A	2M SM9 T1A	SM9-99-248-45	97.060	3.950	3.630	66.470	5.840	77.550	16.120	17.360	6.560	121.550	6.980	2.850
Artefact	364	2M SM9 T1A	2M SM9 T1A	SM9-99-248-46	103.900	4.590	4.300	72.960	6.440	83.930	17.880	18.960	6.370	135.180	7.760	3.310
Artefact	365	2M SM9 T1A	2M SM9 T1A	SM9-99-248-47	92.150	3.760	3.770	65.770	5.860	74.630	16.010	14.600	6.000	120.840	6.960	2.950
Artefact	366	2M SM9 T1A	2M SM9 T1A	SM9-99-248-48	98.790	4.410	3.410	68.450	5.880	79.820	16.780	17.550	5.710	123.860	6.330	2.770
Artefact	367	2M SM9 T1B	2M SM9 T1B	SM9-99-248-49	335.470	9.570	6.090	195.320	6.730	187.360	40.000	40.310	16.260	307.170	16.340	5.450
Artefact	369	2M SM9 T1B	2M SM9 T1B	SM9-99-248-51	335.580	8.610	4.930	185.120	6.950	173.150	39.470	36.480	15.070	285.300	14.830	5.820
Artefact	370	2M SM9 T1B	2M SM9 T1B	SM9-99-248-52	336.200	9.380	4.300	194.840	6.640	179.110	38.980	38.180	15.330	296.250	16.690	6.290
Artefact	372	2M SM9 T1B	2M SM9 T1B	SM9-99-248-55	141.580	4.090	2.280	83.080	2.830	77.960	16.930	15.880	6.220	128.270	7.120	2.910
Artefact	373	2M SM9 T1A	2M SM9 T1A	SM9-99-248-56	100.560	4.170	3.620	71.100	5.530	76.360	17.120	17.370	6.100	125.650	6.880	3.190
