# Supplementary material for: Old wine into new wineskins? “Legacy data” in research on Roman Period East Germanic iron smelting
Source: PLoS One. 2023 Oct 19;18(10):e0289771. doi: 10.1371/journal.pone.0289771 (PMC10586651; doi:10.1371/journal.pone.0289771)
Supplement: S1 File — (ZIP) [file pone.0289771.s005.zip › S4 R Materials/data/pages_slag.csv]

Find Type	Obs.	Group	Id	Analyse	Ce	Eu	Hf	La	Nb	Nd	Pr	Sm	U	Y	Yb	Cs
Slag	1	Canigou	Canigou	ABEL-F18	48.290	2.949	1.070	22.990	2.772	20.800	5.504	4.802	2.429	17.070	2.644	1.236
Slag	2	Canigou	Canigou	ABEL-F20	45.730	3.131	0.865	22.770	2.043	21.400	5.617	4.859	2.540	18.090	2.900	0.764
Slag	3	Canigou	Canigou	ABEL-F21	57.750	2.805	1.534	28.920	4.340	24.050	6.362	5.255	3.619	22.320	3.403	1.881
Slag	4	Canigou	Canigou	ABEL-F22	36.400	1.747	0.896	19.540	2.274	16.220	4.236	3.587	1.896	18.180	2.294	1.252
Slag	5	Canigou	Canigou	Arles-18	66.800	3.908	1.397	34.340	3.107	29.900	7.867	6.952	2.556	32.790	3.723	1.707
Slag	6	Canigou	Canigou	Arles-4	43.830	1.936	1.965	22.140	4.662	19.060	5.041	4.184	3.287	19.120	2.434	1.943
Slag	7	Canigou	Canigou	Arles-7	36.420	1.900	1.556	18.440	3.772	15.850	4.217	3.498	1.764	14.490	1.776	1.960
Slag	8	Canigou	Canigou	COLO-1	49.920	3.566	1.337	25.130	3.520	22.360	5.798	5.278	5.511	25.280	2.051	1.804
Slag	9	Canigou	Canigou	COLO-2	56.170	4.720	0.998	29.650	2.403	24.350	6.384	6.092	3.643	21.600	2.032	1.297
Slag	10	Canigou	Canigou	COLO-3	36.670	3.107	0.870	18.370	1.837	16.880	4.381	4.079	4.199	12.810	1.356	0.734
Slag	11	Canigou	Canigou	COLO-4	56.550	4.615	1.049	32.280	2.360	24.310	6.396	5.887	3.711	22.510	1.905	0.764
Slag	12	Canigou	Canigou	FORN-1	57.990	5.114	1.218	33.700	2.395	23.630	6.482	5.810	2.475	23.680	1.628	0.914
Slag	13	Canigou	Canigou	FORN-2	81.760	6.922	1.750	42.750	4.244	34.870	9.441	8.580	3.081	33.000	2.618	1.806
Slag	14	Canigou	Canigou	FORN-3	56.050	5.148	0.921	32.440	2.436	24.370	6.401	6.087	2.618	26.690	1.758	0.740
Slag	15	Canigou	Canigou	FORN-4	45.840	3.980	0.970	27.330	2.155	19.630	5.081	4.569	4.982	19.850	1.333	0.964
Slag	16	Canigou	Canigou	FORN-5	44.470	3.768	0.828	22.660	2.561	20.010	5.259	4.890	6.321	17.090	1.692	1.337
Slag	17	MontagneNoire	Montagne Noire	MN-Ca-1	43.550	3.246	1.319	24.560	4.288	22.900	5.590	5.746	2.759	28.300	1.229	1.828
Slag	18	MontagneNoire	Montagne Noire	MN-Ca-2	47.610	3.347	1.398	27.040	4.084	24.860	6.293	6.240	2.975	29.440	1.592	1.645
Slag	19	MontagneNoire	Montagne Noire	MN-Ca-3	44.410	3.049	1.453	23.740	4.401	22.940	5.724	5.680	3.432	27.170	1.490	1.455
Slag	20	MontagneNoire	Montagne Noire	MN-Ca-4	18.250	1.146	1.092	9.533	3.509	9.387	2.421	2.360	1.682	12.460	0.735	0.836
Slag	21	MontagneNoire	Montagne Noire	MN-Esp-1	33.000	1.322	1.559	19.160	4.577	16.890	4.335	3.667	2.085	18.930	1.262	2.027
Slag	22	MontagneNoire	Montagne Noire	MN-Esp-2	23.510	1.338	1.129	13.450	3.073	12.640	3.206	2.996	2.909	15.750	1.010	1.370
Slag	23	MontagneNoire	Montagne Noire	MN-Esp-3	23.880	1.235	1.169	12.830	3.165	12.150	3.028	2.858	2.314	15.730	1.046	1.568
Slag	24	MontagneNoire	Montagne Noire	MN-Esp-4	42.040	2.620	1.805	25.940	5.742	24.660	6.096	6.111	3.837	31.730	1.804	2.780
Slag	25	MontagneNoire	Montagne Noire	MN-LB_2	50.980	2.885	2.113	31.230	7.011	28.100	6.953	6.540	3.806	38.900	2.455	3.990
Slag	26	MontagneNoire	Montagne Noire	MN-LB_4	22.420	0.988	1.441	11.830	3.707	11.550	2.855	2.754	3.135	18.450	1.281	2.078
Slag	27	MontagneNoire	Montagne Noire	MN-LB-1	30.820	2.249	1.551	18.160	4.763	18.150	4.378	4.708	3.701	31.380	1.962	2.694
Slag	28	MontagneNoire	Montagne Noire	MN-LB-3	48.000	2.585	1.968	29.130	6.463	25.870	6.453	5.980	3.398	38.340	2.394	3.607
Slag	29	MontagneNoire	Montagne Noire	MN-MO-1	53.590	4.268	1.527	35.430	4.262	30.700	7.546	7.323	4.044	37.080	1.893	2.168
Slag	30	MontagneNoire	Montagne Noire	MN-MO-2	35.020	2.344	1.448	20.910	4.195	20.310	4.871	5.056	3.326	29.170	1.803	2.028
Slag	31	MontagneNoire	Montagne Noire	MN-MO-3	31.290	1.935	1.508	18.050	4.391	18.190	4.330	4.781	4.329	32.110	1.840	1.787
Slag	32	MontagneNoire	Montagne Noire	MN-MO-4	42.710	3.036	1.526	24.920	4.046	24.670	5.812	6.337	3.292	32.540	1.617	1.745
Slag	33	MontagneNoire	Montagne Noire	MN-Naou-1	39.690	2.881	1.446	23.410	4.289	23.610	5.605	5.955	4.020	33.370	1.775	1.197
Slag	34	MontagneNoire	Montagne Noire	MN-Naou-2	33.320	1.773	1.376	18.230	4.093	18.310	4.467	4.699	2.882	25.690	1.238	1.698
Slag	35	MontagneNoire	Montagne Noire	MN-Naou-3	32.480	2.223	1.277	18.380	3.863	17.160	4.214	4.252	2.257	22.310	1.159	1.284
Slag	36	MontagneNoire	Montagne Noire	MN-Naou-4	54.630	4.799	1.516	31.730	4.461	30.050	7.352	7.729	3.759	38.130	1.521	4.628
Slag	37	Canigou	Canigou	OR_M3_C2_13	45.760	2.034	1.194	22.370	2.861	19.890	5.160	4.226	2.551	16.530	2.117	1.738
Slag	38	Canigou	Canigou	OR-M1-P3-08	51.410	3.012	1.735	23.680	4.482	22.690	5.826	5.313	3.385	23.120	3.095	1.996
Slag	39	Canigou	Canigou	OR-M1-P3-11	39.970	2.916	1.588	19.950	3.733	19.790	5.044	4.672	3.246	22.450	3.022	1.106
Slag	40	Canigou	Canigou	OR-M3-C2-04	51.000	2.724	1.390	24.920	3.402	22.850	5.986	5.218	3.255	20.780	2.613	2.076
Slag	41	Canigou	Canigou	PULL-N01	98.580	4.919	1.808	46.870	3.958	42.230	11.140	9.574	2.588	37.520	5.888	1.356
Slag	42	Canigou	Canigou	PULL-N15	170.000	12.080	1.316	81.380	3.290	72.320	19.220	17.560	2.187	57.760	6.813	1.216
Slag	43	Canigou	Canigou	PULL-N18	76.670	4.713	1.077	37.800	2.849	32.240	8.621	7.636	1.892	25.770	3.112	1.139
Slag	44	Canigou	Canigou	PULL-N19	58.360	4.468	1.318	30.090	2.915	27.390	7.193	6.365	2.469	25.080	3.085	1.154
Slag	45	MontagneNoire	Montagne Noire	ScF1-R* (Scorie scoulées en évantail)	42.560	3.510	1.180	27.920	3.430	26.710	6.250	6.420	3.080	38.230	1.880	2.370
Slag	46	MontagneNoire	Montagne Noire	ScF20HI* (Scories coulées de canal)	29.850	2.120	1.210	20.500	3.540	19.560	4.630	4.740	3.010	28.990	1.580	2.290
Slag	47	MontagneNoire	Montagne Noire	ScFX* (Scorie scoulées en évantail)	34.330	2.230	1.410	23.470	4.380	22.060	5.260	4.830	3.110	28.750	1.550	2.180
Slag	48	MontagneNoire	Montagne Noire	ScMaN1* (Scorie scoulées en évantail)	40.430	3.200	1.420	25.390	3.380	24.170	5.660	5.960	4.620	32.500	1.800	2.010
Slag	49	Puisaye	Puisaye	Palsid 549	627.300	18.110	4.947	233.900	14.140	314.800	72.270	79.700	3.813	432.400	33.250	14.090
Slag	50	Puisaye	Puisaye	Palsid 550	534.300	12.760	3.701	183.200	10.630	211.700	49.820	53.060	4.812	477.800	35.290	14.620
Slag	51	Puisaye	Puisaye	Palsid 551	934.000	15.880	3.727	255.600	8.423	263.000	60.720	63.720	2.718	624.600	42.630	16.380
Slag	52	Puisaye	Puisaye	F1-S3-301-SC13	356.000	8.980	3.540	187.000	10.800	169.000	40.300	38.000	4.000	478.000	25.400	9.510
Slag	53	Puisaye	Puisaye	F1-S3-301-SC14	213.000	5.850	2.840	118.000	7.820	114.000	26.900	25.300	4.340	263.000	15.200	7.990
Slag	54	Puisaye	Puisaye	F1-S3-302-SC5	201.000	5.370	2.640	104.000	6.870	102.000	24.100	23.100	2.320	235.000	13.500	5.590
Slag	55	Puisaye	Puisaye	F1-S3-302-SC6	321.000	8.220	3.530	180.000	10.400	161.000	38.200	35.100	11.000	437.000	22.700	9.430
Slag	56	Puisaye	Puisaye	F1-S3-309-SC3	677.000	15.400	3.930	311.000	9.740	291.000	68.100	65.800	3.390	693.000	38.800	8.590
Slag	57	Puisaye	Puisaye	F1-S3-309-SC4	488.000	10.100	3.060	196.000	8.670	195.000	45.700	43.500	3.650	449.000	24.200	8.280
Slag	58	Puisaye	Puisaye	F1-S4-402-SC11	396.000	11.400	3.650	207.000	11.900	206.000	48.100	48.000	4.350	542.000	29.700	13.000
Slag	59	Puisaye	Puisaye	F1-S4-402-SC12	340.000	7.730	3.560	129.000	9.860	133.000	30.500	31.700	6.470	370.000	22.300	12.600
Slag	60	Puisaye	Puisaye	F3-S1-102-SC7	494.000	7.270	5.500	148.000	14.600	145.000	34.700	31.800	2.810	251.000	16.000	9.550
Slag	61	Puisaye	Puisaye	F3-S1-103-SC10	436.000	8.060	4.330	159.000	12.600	152.000	36.400	34.600	3.440	306.000	19.300	11.000
Slag	62	Puisaye	Puisaye	F3-S1-103-SC8	479.000	12.000	4.320	225.000	12.000	221.000	52.200	51.600	4.420	474.000	25.700	9.910
Slag	63	Puisaye	Puisaye	F3-S1-103-SC9	512.000	12.300	5.010	230.000	13.700	233.000	55.400	54.000	4.640	466.000	26.900	12.500
Slag	64	Puisaye	Puisaye	F9-S1-101-SC1	631.000	10.800	2.470	168.000	6.340	182.000	42.100	45.200	2.780	450.000	28.200	4.770
Slag	65	Puisaye	Puisaye	F9-S1-101-SC2	170.000	6.190	2.580	96.000	7.160	106.000	23.800	25.600	2.870	328.000	20.800	4.310
Slag	66	Puisaye	Puisaye	89.420.2.SC9	81.900	2.640	2.150	44.400	4.110	48.300	11.300	11.600	1.990	102.000	5.910	6.680
Slag	67	Puisaye	Puisaye	89.420.2.SC7	253.000	7.530	1.770	120.000	4.190	140.000	33.800	33.200	3.130	190.000	13.900	4.860
Slag	68	Puisaye	Puisaye	89.420.1.SC20	291.000	5.550	1.310	126.000	2.880	121.000	29.800	24.800	0.950	172.000	9.430	3.250
Slag	69	Puisaye	Puisaye	89.420.1.SC17	255.000	6.110	2.350	128.000	5.140	122.000	29.600	27.700	2.110	195.000	11.000	4.480
Slag	70	Puisaye	Puisaye	89.420.3.SC15	393.000	9.440	2.240	178.000	5.140	193.000	46.700	43.400	2.910	252.000	16.600	4.590
Slag	71	Puisaye	Puisaye	89.420.3.SC16	383.000	9.310	2.250	241.000	4.430	200.000	48.700	41.300	2.120	328.000	15.300	3.450
Slag	72	CondrozWall	Condroz	Condroz	59.370	2.705	3.673	27.510	5.870	40.150	8.346	11.270	8.522	97.840	6.350	3.460
Slag	73	CondrozWall	Condroz	Condroz	70.110	3.432	3.394	27.880	4.379	47.970	9.714	14.150	6.843	109.700	7.908	2.008
Slag	74	CondrozWall	Condroz	Condroz	68.440	2.838	5.048	38.790	6.029	47.860	10.750	11.780	10.970	125.700	7.673	2.926
Slag	75	CondrozWall	Condroz	Condroz	59.050	3.199	3.919	38.510	4.814	52.450	11.180	13.480	9.504	110.800	7.025	2.210
Slag	76	CondrozWall	Condroz	Condroz	62.460	2.961	3.605	25.090	6.221	42.270	8.606	12.430	6.775	98.720	7.572	1.672
Slag	77	CondrozWall	Condroz	Condroz	81.620	3.327	3.886	57.790	8.320	58.790	13.780	13.920	11.080	208.700	10.300	1.639
Slag	78	CondrozWall	Condroz	Condroz	132.700	3.548	5.165	57.230	12.780	65.200	15.450	15.670	13.100	118.900	7.914	3.783
Slag	79	CondrozWall	Condroz	Condroz	107.100	3.972	4.695	71.600	11.470	73.900	17.360	17.200	16.940	179.400	10.110	1.853
Slag	80	CondrozWall	Condroz	Condroz	74.370	2.399	3.170	41.200	6.977	44.430	10.560	10.290	8.785	89.510	5.538	3.809
Slag	81	CondrozWall	Condroz	Condroz	87.460	3.064	3.645	50.370	7.795	55.360	13.080	13.030	9.051	123.000	7.289	4.245
Slag	82	CondrozWall	Condroz	Condroz	83.420	3.147	3.519	50.080	7.209	55.870	13.120	13.160	9.404	127.300	7.474	3.202
Slag	83	CondrozWall	Condroz	Condroz	92.890	3.222	3.709	57.510	7.728	59.180	14.160	13.610	10.870	138.200	7.734	3.155
Slag	84	CondrozWall	Condroz	Condroz	34.120	0.943	1.753	19.950	3.553	19.770	4.925	4.087	4.052	35.350	2.326	2.148
Slag	85	CondrozWall	Condroz	Condroz	47.260	2.870	2.173	33.060	4.453	47.950	11.180	12.260	5.523	49.320	4.077	3.841
Slag	86	CondrozWall	Condroz	Condroz	44.190	1.541	2.311	23.620	5.559	27.500	6.526	6.420	10.540	61.230	4.727	3.765
Slag	87	CondrozWall	Condroz	Condroz	24.510	0.627	2.572	12.510	3.454	13.020	3.224	2.967	2.027	17.760	1.476	1.508
Slag	88	CondrozWall	Condroz	Condroz	59.200	2.508	2.481	46.550	4.464	50.700	11.840	10.890	7.123	78.980	5.205	7.460
Slag	89	CondrozWall	Condroz	Condroz	48.820	1.727	2.292	26.410	5.716	31.210	7.243	7.214	11.200	67.500	5.063	4.501
Slag	90	CondrozWall	Condroz	Condroz	43.740	1.143	2.865	22.640	5.652	22.860	5.652	5.043	10.300	46.820	3.183	3.770
Slag	91	SambreMeuseWall	Entre Sambre et Meuse	Geron_Jacq_1	67.126	2.525	2.721	39.945	5.725	46.795	10.335	10.840	13.170	140.859	9.345	1.622
Slag	92	SambreMeuseWall	Entre Sambre et Meuse	Geron_Jacq_2	70.162	2.618	3.473	38.112	6.575	46.747	10.326	11.232	9.774	143.152	11.089	1.855
Slag	93	SambreMeuseWall	Entre Sambre et Meuse	Geron_Jacq_3	62.880	2.656	2.399	42.363	4.631	50.720	11.502	11.754	8.800	125.084	8.171	1.478
Slag	94	SambreMeuseWall	Entre Sambre et Meuse	Pumont_1	96.213	3.857	3.140	63.759	7.781	73.984	16.547	17.041	11.858	183.423	12.265	2.146
Slag	95	SambreMeuseWall	Entre Sambre et Meuse	Pumont_2	83.395	2.985	3.600	64.795	9.322	62.403	14.787	13.213	13.246	140.177	8.822	2.464
Slag	96	SambreMeuseWall	Entre Sambre et Meuse	Pumont_3	89.614	3.852	3.036	58.868	8.012	70.490	15.864	16.788	12.611	165.850	10.953	1.875
Slag	97	SambreMeuseWall	Entre Sambre et Meuse	Baterage_1	72.699	2.190	3.913	39.570	6.688	46.043	11.232	9.807	5.746	64.228	5.115	5.350
Slag	98	SambreMeuseWall	Entre Sambre et Meuse	Baterage_2	83.201	2.925	2.599	48.879	5.236	55.587	13.083	12.651	11.294	103.577	6.721	2.388
Slag	99	SambreMeuseWall	Entre Sambre et Meuse	Baterage_3	72.191	2.712	2.641	44.717	4.320	51.028	12.211	11.630	7.190	84.568	5.687	2.826
Slag	100	SambreMeuseWall	Entre Sambre et Meuse	Baterage_4	39.030	1.084	2.209	19.187	3.408	22.379	5.409	4.815	3.493	30.393	2.712	2.908
Slag	101	SambreMeuseWall	Entre Sambre et Meuse	B_Ferriere_1	30.082	0.567	3.549	15.046	5.490	13.856	3.543	2.763	1.713	19.114	1.694	1.143
Slag	102	SambreMeuseWall	Entre Sambre et Meuse	B_Ferriere_2	25.962	0.544	3.479	13.410	5.035	13.185	3.288	2.665	1.550	16.897	1.462	1.278
Slag	103	SambreMeuseWall	Entre Sambre et Meuse	B_Ferriere_3	199.793	8.389	2.800	111.363	4.581	141.771	31.669	34.963	19.842	322.088	18.565	6.357
Slag	104	SambreMeuseWall	Entre Sambre et Meuse	Geron_Froid_1	264.412	8.116	4.941	190.164	15.012	185.074	43.768	37.813	15.603	263.273	15.730	4.385
Slag	105	SambreMeuseWall	Entre Sambre et Meuse	Geron_Froid_2	107.501	4.242	3.144	75.773	7.354	84.962	20.121	19.401	14.905	139.794	9.617	3.135
Slag	106	SambreMeuseWall	Entre Sambre et Meuse	Geron_Froid_3	206.735	6.145	4.110	115.118	10.229	123.205	29.083	28.450	19.614	248.835	15.485	3.262
Slag	107	SambreMeuseWall	Entre Sambre et Meuse	B_Revaux_1	86.280	3.557	3.597	66.296	7.404	71.648	16.480	16.519	9.087	168.206	11.139	2.908
Slag	108	SambreMeuseWall	Entre Sambre et Meuse	B_Revaux_2	154.634	5.600	5.017	104.993	12.912	113.384	26.353	25.656	12.749	252.482	16.209	5.629
Slag	109	SambreMeuseWall	Entre Sambre et Meuse	B_Revaux_3	98.079	3.879	4.251	67.054	8.649	74.916	17.258	17.759	11.250	164.284	11.086	4.030
Slag	110	SambreMeuseWall	Entre Sambre et Meuse	B_Revaux_4	99.517	3.631	3.330	67.158	8.073	72.413	16.711	16.555	8.903	171.459	10.553	4.354
Slag	111	Senonais	Senonais Pays dOthe	Noslon	57.680	2.350	0.720	53.690	2.040	43.210	10.090	9.420	2.170	132.000	6.190	1.470
Slag	112	Senonais	Senonais Pays dOthe	Noslon	58.510	2.110	0.950	49.390	1.560	42.530	9.960	8.660	1.830	123.900	5.390	0.290
Slag	113	Senonais	Senonais Pays dOthe	Noslon	455.400	5.630	3.230	96.890	5.570	98.230	23.170	23.230	2.620	249.500	17.020	0.830
Slag	114	Senonais	Senonais Pays dOthe	Noslon	683.200	10.830	2.740	145.900	5.430	169.300	38.680	42.820	3.960	507.900	35.050	0.550
Slag	115	Senonais	Senonais Pays dOthe	Noslon	447.200	7.830	5.890	128.500	9.210	132.100	31.050	30.850	3.560	353.400	22.770	3.530
Slag	116	Senonais	Senonais Pays dOthe	Noslon	636.500	10.040	3.190	139.600	5.950	154.500	35.420	38.520	2.880	453.100	30.110	0.760
Slag	117	Senonais	Senonais Pays dOthe	Noslon	373.500	7.040	4.320	88.050	3.940	108.700	24.090	26.750	2.010	277.000	21.090	0.770
Slag	118	Senonais	Senonais Pays dOthe	Noslon	546.600	9.710	2.980	128.400	5.500	149.100	33.560	37.580	2.710	431.500	29.070	0.370
Slag	119	Senonais	Senonais Pays dOthe	Noslon	191.000	9.400	1.580	143.900	2.800	159.600	35.190	37.130	1.460	409.200	23.030	0.800
Slag	120	Senonais	Senonais Pays dOthe	Les Fouetteries	82.910	4.470	0.550	74.380	1.510	82.580	19.250	18.250	1.810	133.300	8.630	0.290
Slag	121	Senonais	Senonais Pays dOthe	Les Fouetteries	63.760	3.360	0.460	66.150	1.200	66.390	15.960	13.570	0.510	114.200	5.760	0.320
Slag	122	Senonais	Senonais Pays dOthe	Les Fouetteries	239.600	3.930	0.670	92.430	1.690	83.780	20.400	16.450	1.270	150.800	7.270	0.280
Slag	123	Senonais	Senonais Pays dOthe	Les Fouetteries	258.000	7.660	4.920	133.700	9.620	137.200	32.380	31.750	2.260	261.600	17.820	3.130
Slag	124	Senonais	Senonais Pays dOthe	Les Fouetteries	296.300	6.180	3.550	109.900	7.310	116.900	28.700	27.120	1.890	168.900	15.620	1.720
Slag	125	Senonais	Senonais Pays dOthe	Les Fouetteries	343.700	6.700	4.350	78.820	7.120	103.400	23.700	27.090	2.180	202.800	15.470	1.840
Slag	127	Senonais	Senonais Pays dOthe	Les Fouetteries	478.100	7.400	4.970	132.300	9.260	134.800	33.100	30.440	3.350	220.200	18.580	2.490
Slag	128	Senonais	Senonais Pays dOthe	Defendable	492.400	17.900	9.030	239.200	15.530	309.700	70.990	73.420	4.540	581.000	41.610	1.540
Slag	129	Senonais	Senonais Pays dOthe	Defendable	717.900	17.880	7.750	186.700	12.950	260.800	58.350	70.170	4.340	679.300	52.310	0.810
