# Supplementary material for: Old wine into new wineskins? “Legacy data” in research on Roman Period East Germanic iron smelting
Source: PLoS One. 2023 Oct 19;18(10):e0289771. doi: 10.1371/journal.pone.0289771 (PMC10586651; doi:10.1371/journal.pone.0289771)
Supplement: S1 File — (ZIP) [file pone.0289771.s005.zip › S4 R Materials/data/przeworsk_pmm.csv]

X1	X2	X3	X4	X5	X6	Region	X8	Si	Ca	Al	X12	X13	Mn	X15
1	Roman Period	Slag			Baszowice	HCM	Baszowice_S_HCM	10.9278	0.8219	3.5198		0.5487	0.9604	0.1484
2	Roman Period	Slag			Chełmowa Góra	HCM	Góra Chełmowa_S_HCM	11.7504	1.0006	2.3342		0.5186	1.216	0.097
3	Roman Period	Slag			Chełmowa Góra	HCM	Góra Chełmowa_S_HCM	11.7504	1.0006	2.3342		0.5186	1.216	0.0786
4	Roman Period	Slag			Góra Jeleniowska pass	HCM	Góra Jeleniowska_S_HCM	13.1854	2.0583	4.9595		1.1819	3.6402	0.15
5	Roman Period	Ore. hematite dust			Jeleniów. Site 4	HCM	Jeleniów_O_HCM	8.6469	0.8219	3.6257		0.1025	0.67	0.0655
6	Roman Period	Slag			Jeleniów. Site 4	HCM	Jeleniów_S_HCM	19.972	1.1435	3.017		0.2231	0.1859	0.0864
7	Roman Period	Slag			Jeleniów. Site 4	HCM	Jeleniów_S_HCM	12.7367	1.0077	0.2911		0.1146	0.5189	0.0698
8	Roman Period	Slag			Jeleniów. Site 4	HCM	Jeleniów_S_HCM	12.4328	1.0506	2.1966		0.2111	0.1317	0.1484
9	Roman Period	Slag			Jeleniów. Site 4	HCM	Jeleniów_S_HCM	34.1249	0.9648	8.0983		0.1688	0.4957	0.0611
10	Roman Period	Ore. hematite dust			Jeziorko	HCM	Jeziorko_O_HCM	7.5719	0.2001	2.3025		0.2412	1.43	0.0393
11	Roman Period	Ore. limonite			Kunów (Site 1)	HCM	Kunów_O_HCM	13.6154	0.7933	5.7694		0.2472	0.11	0.48
12	Roman Period	Slag Block			Kunów (Site 1)	HCM	Kunów_S_HCM	12.115	0.7218	1.011			3.129	0.48
13	Roman Period	Slag Block			Kunów (Site 1)	HCM	Kunów_S_HCM	14.7138	0.3574	2.5406			0.8907	0.048
14	Roman Period	Ore			Kunów (Site 1)	HCM	Kunów_O_HCM	21.9351	0.4431	3.017			0.728	0.5586
15	Roman Period	Slag			Kunów (Site 1)	HCM	Kunów_S_HCM	11.0634	0.6146	1.0692			0.5731	0.1047
16	Roman Period	Slag			Kunów (Site 1)	HCM	Kunów_S_HCM	11.442	1.1578	0.9898		0.2412	0.2014	0.7332
17	Roman Period	Slag			Łysa Góra	HCM	Łysa Góra_S_HCM	11.1335	1.801	9.4745		1.1095	1.2237	0.0794
18	Roman Period	Slag			Łysa Góra	HCM	Łysa Góra_S_HCM	10.1987	1.3722	10.0355		0.6814	0.5422	0.0432
19	Roman Period	Slag			Łysa Góra	HCM	Łysa Góra_S_HCM	27.3429	1.4294	6.828		1.5075	0.1084	0.192
20	Early Medieval or earlier	Slag			Łysa Góra	HCM	Łysa Góra_S_HCM	14.3071	1.5938	6.7009		0.7115	0.2866	0.1091
21	Roman Period	Slag			Łysa Góra	HCM	Łysa Góra_S_HCM	19.4251	2.6515	4.8484		0.4824	0.1657	0.5368
22	Roman Period	Slag			Łysa Góra	HCM	Łysa Góra_S_HCM	11.3765	6.0464	1.0321			0.7668	2.0511
23	Roman Period	Slag			Łysa Góra	HCM	Łysa Góra_S_HCM	12.6198	0.779	2.5248			0.8287	0.5106
24	Roman Period	Slag			Łysa Góra	HCM	Łysa Góra_S_HCM	16.9199	1.5438	5.8752		0.2533	0.11	0.1113
25	Roman Period	Slag			Łysa Góra	HCM	Łysa Góra_S_HCM	24.4918	6.0464	3.1546		0.3558	1.3786	0.7768
26	Roman Period	Slag			Łysa Góra	HCM	Łysa Góra_S_HCM	19.972	0.4431	4.8484			0.1084	0.1545
27	Roman Period	Slag			Łysa Góra	HCM	Łysa Góra_S_HCM	13.2742	1.1435	4.2344		0.5258	0.5964	0.3273
28	Roman Period	Slag			Łysa Góra	HCM	Łysa Góra_S_HCM	34.1202	1.1864	1.4715		0.6271	0.1084	0.3221
29	Roman Period	Slag			Łysa Góra	HCM	Łysa Góra_S_HCM	14.4193	3.3591	4.7849		0.392	0.7668	0.096
30	Roman Period	Slag			Łysa Góra slope	HCM	Łysa Góra_S_HCM	11.1849	1.2865	4.2185		0.7417	3.6402	0.1571
31	Roman Period	Slag			Łysa Góra. near Baszowice rail	HCM	Łysa Góra_S_HCM	9.5817	0.8291	3.7527		0.5729	4.0351	0.06
32	Roman Period	Slag Block			Mychów. Site 1	HCM	Mychów_S_HCM	2.5146	0.9077	0.6722		0.1749	0.1394	0.048
33	Roman Period	Slag Block			Mychów. Site 1	HCM	Mychów_S_HCM	6.2351	3.1733	1.2809		1.1095	0.2091	0.1047
34	Roman Period	Slag Block			Mychów. Site 1	HCM	Mychów_S_HCM	9.9182	1.0077	2.1225		0.2714	0.2014	0.0698
35	Roman Period	Ore			not specified	HCM	NN_O_HCM	9.348	0.2001	8.6858		0.2171	0.3175	0.0611
36	Roman Period	Ore			not specified	HCM	NN_O_HCM	7.1512	0.1572	8.2306		0.1508	0.0008	0.0393
37	Roman Period	Ore			not specified	HCM	NN_O_HCM	2.7764	0.2359	1.0321		0.1568	0.4724	0.0524
38	Roman Period	Ore			not specified	HCM	NN_O_HCM	1.0563	0.7647	0.6352		0.0905	2.3932	0.0218
39	Roman Period	Slag Block			not specified	HCM	NN_S_HCM	6.8708	0.1429	3.7051		0.2412	0.1936	0.1571
40	Roman Period	Slag Block			not specified	HCM	NN_S_HCM	14.3959	0.1429	5.8223		0.3618	0.5344	0.1527
41	Roman Period	Slag Block			not specified	HCM	NN_S_HCM	13.2274	0.1429	5.7164		0.4221	0.5499	0.1135
42	Roman Period	Slag Block			not specified	HCM	NN_S_HCM	11.0774	0.2144	3.9698		0.3015	0.426	0.1658
43	Roman Period	Slag Block			not specified	HCM	NN_S_HCM	12.1057	0.5003	4.4461		0.2412	0.2246	0.1658
44	Roman Period	Slag Block			not specified	HCM	NN_S_HCM	13.2274	0.1429	5.7694		0.3015	0.457	0.0873
45	Roman Period	Slag Block			not specified	HCM	NN_S_HCM	10.0491	0.1429	4.7108		0.2412	0.4105	0.0829
46	Roman Period	Slag Block			not specified	HCM	NN_S_HCM	12.6198	0.1429	5.3459		0.3015	0.6196	0.0873
47	Roman Period	Slag Block			not specified	HCM	NN_S_HCM	11.9187	0.2144	3.811		0.2412	0.3563	0.0786
48	Roman Period	Ore. limonite dust			Osiny	HCM	Osiny_O_HCM	11.3765	0.1572	2.2919			0.97	0.1877
49	Roman Period	Ore. hematite dust			Podchełmie (Site 1)	HCM	Podchełmie_O_HCM	3.0381	2.0726	2.1437		0.1327	2.3932	1.4445
50	Roman Period (1st-4th c.AD)	Bloomery Slag			Pokrzywnica. Site 1	HCM	Pokrzywnica_S_HCM	11.9374	1.701	2.4295		0.3859	1.6187
51	Roman Period	Ore. hematite dust			Rudki	HCM	Rudki_O_HCM	5.7771	0.1644	2.3236		0.2291	1.51
52	Roman Period	Slag			Rudki	HCM	Rudki_S_HCM	8.6609	1.2793	2.7524		0.8141	1.9517	0.1789
53	Roman Period	Ore. hematite. sorted			Rudki	HCM	Rudki_O_HCM	10.3669	0.2001	2.2125		0.1809	0.1626	0.02
54	Roman Period	Ore. hematite. not sorted			Rudki	HCM	Rudki_O_HCM	7.2447	0.2001	1.9108		0.1628	0.1626	0.02
55	Roman Period	Slag			Rudki. Staszic Mine (Site 2)	HCM	Rudki Mine_S_HCM	8.6609	1.2793	2.7524		1.1759	1.9517	0.17
56	Roman Period	Ore. hematite. red/dark brown			Rudki. Staszic Mine (Site 2)	HCM	Rudki Mine_O_HCM	9.348	0.2001	8.6858		0.2171	0.41	0.0611
57	Roman Period	Ore. hematite. red ("cream")			Rudki. Staszic Mine (Site 2)	HCM	Rudki Mine_O_HCM	7.1699	0.1572	8.2306		0.1508	3.6402	0.0393
58	Roman Period	Ore. hematite (+siderite)			Rudki. Staszic Mine (Site 2)	HCM	Rudki Mine_O_HCM	2.7764	0.2359	1.0321		0.1568	0.61	0.0524
59	Roman Period	Ore. limonite			Rudki. Staszic Mine (Site 2)	HCM	Rudki Mine_O_HCM	1.0563	0.7647	0.6352		0.0905	3.09	0.0218
60	Roman Period	Slag			Rudki. Staszic Mine (Site 2)	HCM	Rudki Mine_S_HCM	9.577	0.779	3.5992		0.5246	2.6178	0.0829
61	Roman Period	Ore. hematite			Skały. Site 1	HCM	Skały 1_O_HCM	0.7104	0.05	1.011	0.0415	0.0784	0.0155	0.1309
62	Roman Period	Furnace Slag			Skały. Site 1	HCM	Skały 1_S_HCM	12.8068	1.0792	2.4083	1.3365	0.205	0.6428	0.1135
63	Roman Period	Furnace Slag			Skały. Site 1	HCM	Skały 1_S_HCM	14.2557	0.7361	1.7626	0.9048	0.3799	0.7668	0.1004
64	Roman Period	Furnace Slag			Skały. Site 1	HCM	Skały 1_S_HCM	13.7883	1.3579	2.9323	1.6519	0.1749	0.4415	0.1309
65	Roman Period	Furnace Slag			Skały. Site 1	HCM	Skały 1_S_HCM	14.209	1.1149	2.5248	1.4029	0.2412	0.4647	0.1309
66	Roman Period	Furnace Slag			Skały. Site 1	HCM	Skały 1_S_HCM	14.7231	0.9577	2.5406	1.0791	0.2533	0.4415	0.1396
67	Roman Period	Furnace Slag			Skały. Site 1	HCM	Skały 1_S_HCM	11.872	1.2865	2.0537	1.021	0.3618	1.2469	0.1266
68	Roman Period	Furnace Slag			Skały. Site 1	HCM	Skały 1_S_HCM	13.2274	0.6218	2.0854	0.9463	0.2714	0.8287	0.1004
69	Roman Period	Furnace Slag			Skały. Site 1	HCM	Skały 1_S_HCM	10.4698	0.8648	3.1546	1.1538	0.4161	0.4182	0.2357
70	Roman Period	Furnace Slag			Skały. Site 1	HCM	Skały 1_S_HCM	13.2742	0.9005	2.1966	1.0957	0.2653	0.3718	0.1353
71	Roman Period	Furnace Slag			Skały. Site 1	HCM	Skały 1_S_HCM	11.2176	0.7933	1.9902	0.9463	0.3618	1.0223	0.1178
72	Roman Period	Furnace Slag			Skały. Site 1	HCM	Skały 1_S_HCM	10.9372	1.1435	3.2817	1.0791	0.4643	0.1859	0.1746
73	Roman Period	Furnace Slag			Skały. Site 1	HCM	Skały 1_S_HCM	10.8437	0.6289	2.1701	0.6724	0.2894	0.1007	0.1353
74	Roman Period	Furnace Slag			Skały. Site 1	HCM	Skały 1_S_HCM	10.9372	0.9506	2.276	0.6807	0.2653	0.1007	0.1266
75	Roman Period	Furnace Slag			Skały. Site 1	HCM	Skały 1_S_HCM	35.3822	0.4002	3.0646	1.7266	0.2352	0.0387	0.096
76	Roman Period	Furnace Slag			Skały. Site 1	HCM	Skały 1_S_HCM	36.2235	0.536	4.065	2.6148	0.3678	0.0852	0.1178
77	Roman Period	Furnace Slag			Skały. Site 1	HCM	Skały 1_S_HCM	37.2518	0.4431	4.4302	1.8262	0.3015	0.031	0.3229
78	Roman Period	Slag Block			Skały. Site 1	HCM	Skały 1_S_HCM	12.5731	1.2007	3.3611			1.2779	0.0655
79	Roman Period	Slag Block			Skały. Site 2	HCM	Skały 2_S_HCM	10.0024	0.3002	1.8208			0.6583	0.0567
80	Roman Period	Slag Block			Zochcin (Site 1)	HCM	Zochcin_S_HCM	15.2279	0.3716	5.8752		0.796	0.5344	0.4364
81	Roman Period	Production Slag			Biskupice (Site 1?)	MAS	Biskupice_S_MAS	10.4043	3.159	0.8681	0.3735	0.1085	3.098	2.2169
82	Roman Period	Production Slag			Biskupice (Site 1?)	MAS	Biskupice_S_MAS	11.1381	3.3662	0.8839	0.3901	0.0724	2.6023	2.2867
83	Roman Period	Slag Block ("elephant's foot")			Biskupice (Site 1?)	MAS	Biskupice_S_MAS	11.7785	4.4311	1.2703	0.9131	0.1206	2.0137	2.7057
84	Roman Period	Slag Block ("elephant's foot")			Biskupice (Site 1?)	MAS	Biskupice_S_MAS	11.3578	3.2876	1.4291	0.7471	0.1206	2.3235	2.0074
85	Roman Period	Slag Block ("elephant's foot")			Biskupice (Site 1?)	MAS	Biskupice_S_MAS	12.0122	3.2876	0.8469	0.7471	0.0603	3.7176	2.0074
86	Roman Period	Slag Block ("elephant's foot")			Biskupice (Site 1?)	MAS	Biskupice_S_MAS	11.1241	3.7164	0.8998	0.4151	0.0603	2.6333	2.2693
87	Roman Period	Slag Block ("elephant's foot")			Biskupice (Site 1?)	MAS	Biskupice_S_MAS	11.9187	3.1447	1.3233	0.4981	0.0603	3.6402	1.9202
88	Roman Period	Slag			Falenty (Falenty Duże). Site 1	MAS	Falenty_S_MAS	9.348	2.0012	0.614		0.2412	6.4826	1.2394
89	Roman Period	Slag			Kanie. Site 2 "Piecowisko"	MAS	Kanie_S_MAS	10.1239	2.3228	1.2491		0.0121	1.4096	3.3603
90	Roman Period	Slag			Kanie. Site 2 "Piecowisko"	MAS	Kanie_S_MAS	8.9086	1.7582	0.9686		0.0121	0.9294	4.0629
91	Roman Period	Slag			Kanie. Site 2 "Piecowisko"	MAS	Kanie_S_MAS	7.7121	2.2442	1.1433		0.0362	1.123	4.2505
92	Roman Period	Slag			Kanie. Site 2 "Piecowisko"	MAS	Kanie_S_MAS	7.8757	1.8439	1.1856		0.0362	2.37	3.9451
93	Roman Period	Slag			Kanie. Site 2 "Piecowisko"	MAS	Kanie_S_MAS	11.9701	3.7593	1.4662		0.1146	3.7099	3.033
94	Roman Period	Slag			Kanie. Site 2 "Piecowisko"	MAS	Kanie_S_MAS	6.5015	2.8802	0.9422		0.0181	0.7668	4.7131
95	Roman Period	Slag			Kanie. Site 2 "Piecowisko"	MAS	Kanie_S_MAS	14.5174	1.9225	0.9104		0.0422	0.8287	2.3566
96	Roman Period	Slag			Kręczki. Site 1	MAS	Kręczki_S_MAS	14.452	3.9237	0.307		0.0905	3.9577	3.2948
97	Roman Period	Slag Block			Milanówek-Falęcin. Site 8	MAS	Milanówek-Falęcin_S_MAS	8.6936	2.0726	0.6352		1.0251	1.2392	2.182
98	Roman Period	Slag Block			Milanówek-Falęcin. Site 8	MAS	Milanówek-Falęcin_S_MAS	10.0491	2.7873	0.741		0.3618	1.3941	3.0984
99	Roman Period	Slag Block			Milanówek-Falęcin. Site 8	MAS	Milanówek-Falęcin_S_MAS	7.1512	1.9297	0.8469		0.6633	1.0843	2.4002
100	Roman Period	Slag Block			Milanówek-Falęcin. Site 8	MAS	Milanówek-Falęcin_S_MAS	8.7404	2.8588	0.794		0.603	1.3167	2.4002
101	Roman Period	Slag Block			Milanówek-Falęcin. Site 8	MAS	Milanówek-Falęcin_S_MAS	11.0306	2.7873	0.8998		0.603	1.3167	3.2294
102	Roman Period	Slag Block			Milanówek-Falęcin. Site 8	MAS	Milanówek-Falęcin_S_MAS	12.1057	2.1441	1.535		0.603	1.1618	2.3566
103	Roman Period	Slag Block			Milanówek-Falęcin. Site 8	MAS	Milanówek-Falęcin_S_MAS	6.9175	1.6438	1.1115		0.4824	0.9294	2.0074
104	Roman Period	Slag Block			Milanówek-Falęcin. Site 8	MAS	Milanówek-Falęcin_S_MAS	8.4599	2.2156	0.6881		0.3618	1.3167	2.5748
105	Roman Period	Slag Block			Milanówek-Falęcin. Site 8	MAS	Milanówek-Falęcin_S_MAS	9.8154	3.0732	0.5293		0.4824	1.3167	3.1857
106	Roman Period	Slag Block			Milanówek-Falęcin. Site 8	MAS	Milanówek-Falęcin_S_MAS	10.3763	2.287	0.794		0.5427	2.3235	2.0074
107	Roman Period	Slag Block			Milanówek-Falęcin. Site 8	MAS	Milanówek-Falęcin_S_MAS	10.3295	2.5015	1.6938		0.603	2.2461	2.0511
108	Roman Period	Slag Block			Milanówek-Falęcin. Site 8	MAS	Milanówek-Falęcin_S_MAS	10.4698	2.287	0.9527		0.4824	1.9363	1.9638
109	Roman Period	Slag Block			Milanówek-Falęcin. Site 8	MAS	Milanówek-Falęcin_S_MAS	10.6567	2.0012	1.5879		0.6633	2.2461	1.7892
110	Roman Period	Slag Block			Milanówek-Falęcin. Site 8	MAS	Milanówek-Falęcin_S_MAS	7.8991	1.5723	0.741		0.7839	1.549	1.1783
111	Roman Period	Slag Block			Milanówek-Falęcin. Site 8	MAS	Milanówek-Falęcin_S_MAS	14.0687	1.8582	1.482		0.4221	2.1686	1.8329
112	Roman Period	Slag Block			Milanówek-Falęcin. Site 8	MAS	Milanówek-Falęcin_S_MAS	10.7035	2.0012	1.4291		0.5427	2.1686	1.8329
113	Roman Period	Slag Block			Milanówek-Falęcin. Site 8	MAS	Milanówek-Falęcin_S_MAS	9.6284	2.7159	0.9527		0.4824	2.2461	2.0074
114	Roman Period	Slag Block			Milanówek-Falęcin. Site 8	MAS	Milanówek-Falęcin_S_MAS	9.7219	2.8588	1.5879		0.0482	2.2461	2.2693
115	Roman Period	Slag Block			Milanówek-Falęcin. Site 8	MAS	Milanówek-Falęcin_S_MAS	7.7588	1.0006	0.8998		0.1206	0.5267	1.1172
116	Roman Period	Slag Block			Milanówek-Falęcin. Site 8	MAS	Milanówek-Falęcin_S_MAS	9.8154	2.6444	0.8998		0.1809	0.852	2.9588
117	Roman Period	Slag Block			Milanówek-Falęcin. Site 8	MAS	Milanówek-Falęcin_S_MAS	9.7219	2.43	1.1645		0.0181	0.8287	2.9981
118	Roman Period	Slag Block			Milanówek-Falęcin. Site 8	MAS	Milanówek-Falęcin_S_MAS	8.9741	2.287	0.8998		0.1809	0.728	2.3697
119	Roman Period	Slag Block			Milanówek-Falęcin. Site 8	MAS	Milanówek-Falęcin_S_MAS	11.9654	2.43	0.9527		0.3015	0.8752	1.9202
120	Roman Period	Slag Block			Milanówek-Falęcin. Site 8	MAS	Milanówek-Falęcin_S_MAS	6.0295	1.7153	0.4764		0.1206	0.6816	1.667
121	Roman Period	Slag Block			Milanówek-Falęcin. Site 8	MAS	Milanówek-Falęcin_S_MAS	10.6567	3.4306	0.9527		0.1327	0.852	2.8802
122	Roman Period	Slag Block			Milanówek-Falęcin. Site 8	MAS	Milanówek-Falęcin_S_MAS	9.8154	2.5729	0.9527		0.1387	0.852	2.5311
123	Roman Period	Slag Block			Milanówek-Falęcin. Site 8	MAS	Milanówek-Falęcin_S_MAS	9.4882	2.9303	0.6352		0.0905	0.6971	2.6184
124	undated	Ore			Milanówek-Falęcin	MAS	Milanówek-Falęcin_O_MAS	27.2027	0.5718	1.2703		0.0603	4.1823	0.4844
125	undated	Ore			Milanówek-Falęcin	MAS	Milanówek-Falęcin_O_MAS	25.9407	0.5718	1.2703		0.0603	0.9294	1.1783
126	undated	Ore			Milanówek-Falęcin	MAS	Milanówek-Falęcin_O_MAS	11.2176	1.5723	1.7996		0.1809	10.4558	1.6496
127	undated	Ore			Milanówek-Falęcin	MAS	Milanówek-Falęcin_O_MAS	33.3724	0.5718	0.8469		0.0663	0.7668	0.851
128	undated	Ore			Biskupice	MAS	Biskupice_O_MAS	6.2632	0.5575	0.8469		0.0543	5.1504	0.6982
129	undated	Ore			Biskupice?	MAS	Biskupice?_O_MAS	14.0687	0.8576	1.7996		0.1327	5.77	0.611
130	undated	Ore			Parzniew	MAS	Parzniew_O_MAS	22.8091	1.1149	0.307		0.2171	2.5559	0.4146
131	undated	Ore			Grudów/Brwinów	MAS	Grudów/Brwinów_O_MAS	31.4093	0.5003	1.482		0.0663	1.2779	0.2837
132	undated	Ore			Chrzanów Mały	MAS	Chrzanów Mały_O_MAS	24.8657	0.5503	0.307		0.3678	2.1299	0.1746
133	undated	Ore			Buszyce/Drybus	MAS	Buszyce/Drybus_O_MAS	12.9002	2.3228	0.8998		0.4824	1.8975	0.2837
134	undated	Ore			Seroki - Wieś	MAS	Seroki_O_MAS	16.2188	1.9297	0.8998		0.398	0.2711	0.1746
135	undated	Ore			Bramki-Wola Łuszczewska/Nowa Górna	MAS	Bramki_O_MAS	7.6654	0.8576	0.741		0.1508	0.6583	0.3055
136	undated	Ore			Piorunów	MAS	Piorunów_O_MAS	18.9764	0.679	1.535		0.2171	0.1936	0.1527
137	undated	Ore			Rochaliki	MAS	Rochaliki_O_MAS	22.3885	2.0369	0.794		0.1327	0.852	0.1964
138	undated	Ore			Radzików (Site 3)	MAS	Radzików_O_MAS	19.958	1.0006	0.8469		0.1869	2.4784	0.1746
139	undated	Ore			Rokitno	MAS	Rokitno_O_MAS	17.2003	1.8082	0.8998		0.2352	0.6971	0.2837
140	undated	Ore			Rokitno	MAS	Rokitno_O_MAS	21.1265	0.972	1.4291		0.1628	1.123	0.24
141	undated	Ore			Zalesie/Wojcieszyn	MAS	Zalesie/Wojcieszyn_O_MAS	4.5104	2.0869	0.9527		0.3678	0.2556	0.48
142	undated	Ore			Janów	MAS	Janów_O_MAS	26.6652	0.5575	1.1856		0.1327	0.9449	0.611
143	undated	Ore			Latchorzew	MAS	Latchorzew_O_MAS	16.546	0.6718	0.307		0.1809	2.5946	0.5019
144	undated	Ore			Ożarów Mazowiecki/Bronisze	MAS	Ożarów Mazowiecki_O_MAS	13.5079	4.6098	1.1115		0.4161	3.4465	0.5019
145	Roman Period. 4th c.	Ore. lean			Buszyce. Site 9	SIL	Buszyce_O_SIL	18.3408	0.0715	1.228	0.7388	0.0603	0.1472	0.048
146	Roman Period. 4th c.	Ore. rich			Buszyce. Site 9	SIL	Buszyce_O_SIL	4.4029	0.1286	0.3017	0.2905	0.1508	1.549	0.048
147	Roman Period. 4th c.	Ore. rich roasted			Bystrzyce (Buszyce. Site 9?)	SIL	Bystrzyce_O_SIL	6.9456	0.0715	0.6405	0.3403	0.0422	0.9062	0.5848
148	Pre-Roman - Roman Period	Slag			Kowalowice	SIL	Kowalowice_S_SIL	10.7969	1.8582	1.0057	0.5811		6.6607	3.1857
149	Pre-Roman - Roman Period	Slag			Kowalowice	SIL	Kowalowice_S_SIL	10.2828	1.7868	1.1115	0.4981		6.4284	3.0548
150	Pre-Roman - Roman Period	Slag			Kowalowice	SIL	Kowalowice_S_SIL	12.7133	1.4294	2.4348	0.8301		5.6539	0.2618
151	Pre-Roman - Roman Period	Slag			Kowalowice	SIL	Kowalowice_S_SIL	12.3394	1.5009	2.3819	0.8301		5.5764	0.2182
152	Pre-Roman - Roman Period	Slag			Kowalowice	SIL	Kowalowice_S_SIL	20.9863	4.86	6.5633	1.9092		3.1755	0.2182
153	Roman Period	Slag			Lipki	SIL	Lipki_S_SIL	24.5011	1.2507	9.0987		0.1085	0.4724	1.2001
154	present-day	Ore. bog			Młokicie. slope drilling	SIL	Młokicie_O_SIL	24.3515	1.3579	0.9527	0.4981		1.9363	1.3965
155	present-day	Ore. bog			Młokicie. riverbed survey	SIL	Młokicie_O_SIL	19.2101	1.0721	1.0057	0.4151		2.5559	1.0037
156	present-day	Ore. bog			Młokicie. riverbed survey	SIL	Młokicie_O_SIL	14.1622	1.1435	0.8998	0.4151		3.1755	1.091
157	present-day	Ore. bog			Młokicie. riverbed survey	SIL	Młokicie_O_SIL	13.835	1.3579	1.1115	0.332		4.4147	0.9601
158	present-day	Ore. bog			Młokicie. riverbed survey	SIL	Młokicie_O_SIL	18.2753	1.1435	1.535	0.6641		2.2461	1.0474
159	present-day	Ore. bog			Młokicie. riverbed survey	SIL	Młokicie_O_SIL	13.7883	1.1435	1.482	0.4981		2.0137	1.1783
160	present-day	Ore. bog			Młokicie. riverbed survey	SIL	Młokicie_O_SIL	14.3959	1.3579	1.6408	0.5811		2.3235	0.9601
161	present-day	Ore. bog			Młokicie. riverbank soil profile	SIL	Młokicie_O_SIL	21.033	0.9291	1.7996	0.8301		2.1686	0.7855
162	present-day	Ore. bog			Młokicie. riverbank soil profile	SIL	Młokicie_O_SIL	21.3134	0.9291	1.9055	0.8301		2.2461	0.7419
163	Pre-Roman Period (2nd-1st c. BC)	Slag			Nowa Cerekwia	SIL	Nowa Cerekwia_S_SIL	6.5436	0.9291	7.2514		0.0905	0.0465	0.432
164	Pre-Roman Period (2nd-1st c. BC)	Slag			Nowa Cerekwia	SIL	Nowa Cerekwia_S_SIL	8.6469	0.9291	6.9868		0.0905	0.0387	0.48
165	Lusatian Culture?	Slag			Olszynka. Site 2	SIL	Olszynka_S_SIL	17.4808	1.0149	7.9871		0.3256	3.2839	0.4277
166	Roman Period. 3rd-4th c. AD	Slag			Opole-Gosławice (Site 2)	SIL	Opole-Gosławice_S_SIL	11.8252	2.287	8.0136		1.3869	5.8939	0.2182
167	Roman Period. 3rd-4th c. AD	Slag			Opole-Gosławice (Site 2)	SIL	Opole-Gosławice_S_SIL	11.2737	3.2733	6.5633		2.8944	7.5127	0.2837
168	Roman Period. 3rd-4th c. AD	Slag			Opole-Groszowice (Site 114)	SIL	Opole-Groszowice_S_SIL	14.7231	4.2024	8.0983		2.7135	5.8862	0.1789
169	Roman Period. 3rd-4th c. AD	Slag			Opole-Groszowice (Site 114)	SIL	Opole-Groszowice_S_SIL	9.3013	2.0226	8.7335		1.0854	3.0206	0.2051
170	Roman Period. 3rd-4th c. AD	Slag			Opole-Groszowice (Site 114)	SIL	Opole-Groszowice_S_SIL	6.0295	2.3013	7.9395		0.4824	3.2529	0.1353
171	Roman Period	Slag			Opole-Zakrzówek. Site 11	SIL	Opole-Zakrzówek_S_SIL	24.0711	1.894	7.4102		0.1508	0.1549	0.4582
172	present-day	Ore. bog			Pawłowice. slope drilling	SIL	Pawłowice_O_SIL	24.632	0.5718	0.8998	0.4981		0.3873	0.6546
173	present-day	Ore. bog			Pawłowice. slope drilling	SIL	Pawłowice_O_SIL	20.6123	0.9291	1.8526	0.7471		1.4716	1.1346
174	present-day	Ore. bog			Pielgrzymowice. slope survey	SIL	Pielgrzymowice_O_SIL	24.0244	1.9297	1.3762	0.4151		0.7745	1.6583
175	present-day	Ore. bog			Pielgrzymowice. slope survey	SIL	Pielgrzymowice_O_SIL	25.1929	2.0012	1.4291	0.4151		0.7745	1.8329
176	present-day	Ore. bog			Pielgrzymowice. slope survey	SIL	Pielgrzymowice_O_SIL	25.0526	1.7868	1.4291	0.4151		0.7745	1.6147
177	present-day	Ore. bog			Pielgrzymowice. slope survey	SIL	Pielgrzymowice_O_SIL	24.4918	2.43	1.2703	0.332		1.4716	1.6583
178	present-day	Ore. bog			Pielgrzymowice. slope survey	SIL	Pielgrzymowice_O_SIL	21.7341	4.5741	1.3762	0.332		3.4078	1.2219
179	present-day	Ore. bog			Pielgrzymowice. slope survey	SIL	Pielgrzymowice_O_SIL	24.3983	3.4306	1.1115	0.249		2.1686	1.3965
180	Pre-Roman - Roman Period	Slag			Pielgrzymowice. slope survey	SIL	Pielgrzymowice_S_SIL	21.3134	7.8617	4.9225	1.2452		0.0775	0.3928
181	Pre-Roman - Roman Period	Slag			Pielgrzymowice. slope survey	SIL	Pielgrzymowice_S_SIL	12.2459	3.1447	3.017	0.6641		2.4784	0.2618
182	Pre-Roman - Roman Period	Slag			Pielgrzymowice. slope survey	SIL	Pielgrzymowice_S_SIL	13.5079	0.9291	1.1115	0.332		0.6196	1.2656
183	Pre-Roman - Roman Period	Slag			Pielgrzymowice. slope survey	SIL	Pielgrzymowice_S_SIL	12.6198	1.0721	1.3762	0.4981		3.7951	2.2256
184	Pre-Roman - Roman Period	Slag			Pielgrzymowice. slope survey	SIL	Pielgrzymowice_S_SIL	19.0232	1.3579	1.2703	0.6641		2.5559	1.0474
185	Pre-Roman - Roman Period	Slag			Pielgrzymowice. slope survey	SIL	Pielgrzymowice_S_SIL	12.0122	3.2162	3.1229	0.6641		2.4784	0.3055
186	Pre-Roman - Roman Period	Slag			Pielgrzymowice. slope survey	SIL	Pielgrzymowice_S_SIL	12.3861	3.2162	3.2287	0.7471		2.4784	0.3055
187	Pre-Roman - Roman Period	Slag			Pielgrzymowice. slope survey	SIL	Pielgrzymowice_S_SIL	14.3024	3.5735	3.1229	0.7471		2.7882	0.2182
188	Pre-Roman - Roman Period	Slag			Pielgrzymowice. slope survey	SIL	Pielgrzymowice_S_SIL	14.1622	1.4294	1.1645	0.332		0.3098	2.0947
189	Pre-Roman - Roman Period	Slag			Pielgrzymowice. slope survey	SIL	Pielgrzymowice_S_SIL	10.3295	1.6438	1.1115	0.249		0.3873	2.793
190	Pre-Roman - Roman Period	Slag			Pielgrzymowice. slope survey	SIL	Pielgrzymowice_S_SIL	13.6013	3.7164	3.6522	0.8301		2.9431	0.2618
191	Pre-Roman - Roman Period	Slag			Pielgrzymowice. slope survey	SIL	Pielgrzymowice_S_SIL	12.8068	3.7164	3.2817	0.8301		2.9431	0.2182
192	present-day	Ore. bog			Pielgrzymowice. vicinity. clearance cairn	SIL	Pielgrzymowice_O_SIL	14.9568	0.7862	1.0586	0.4151		1.8588	1.0474
193	present-day	Ore. bog			Pielgrzymowice. vicinity. clearance cairn	SIL	Pielgrzymowice_O_SIL	11.0306	0.7147	1.2174	0.5811		1.9363	0.7855
194	present-day	Ore. bog			Pielgrzymowice. vicinity. clearance cairn	SIL	Pielgrzymowice_O_SIL	17.9482	0.6432	1.7467	0.5811		2.2461	0.8728
195	present-day	Ore. bog			Pielgrzymowice. vicinity. clearance cairn	SIL	Pielgrzymowice_O_SIL	20.0515	0.7147	1.482	0.4981		2.0137	0.9164
196	present-day	Ore. bog			Pielgrzymowice. vicinity. clearance cairn	SIL	Pielgrzymowice_O_SIL	15.4242	0.7147	1.1115	0.332		1.0843	0.8728
197	present-day	Ore. bog			Pielgrzymowice. vicinity. clearance cairn	SIL	Pielgrzymowice_O_SIL	15.6579	0.5718	1.0057	0.4151		1.2392	0.8292
198	Roman Period	Ore. bog			Pogorzela. Site 1	SIL	Pogorzela_O_SIL	5.3985	0.1001	0.7622		0.0422	0.1781
199	Roman Period	Slag			Prószków (Site 2?)	SIL	Prószków_S_SIL	10.9839	2.2156	9.8979		0.2111	3.7486	0.1004
200	Roman Period	Ore. bog roasted			Przylesie Dolne. Site 6	SIL	Przylesie Dolne_O_SIL	14.1529	2.5443	1.8684	0.6641	0.2834	3.2994	1.1172
201	Roman Period	Ore. bog roasted and not roasted			Przylesie Dolne. Site 6	SIL	Przylesie Dolne_O_SIL	14.5174	0.4145	1.7096	0.4067	0.1025	0.395	1.1303
202	Roman Period	Ore. bog roasted			Przylesie Dolne. Site 6	SIL	Przylesie Dolne_O_SIL	10.4511	1.7582	1.1909	0.44	0.1327	0.5112	1.4314
203	Roman Period	Ore. bog roasted			Przylesie Dolne. Site 6	SIL	Przylesie Dolne_O_SIL	9.9182	0.8005	0.9369	0.3486	0.0905	0.2943	1.0823
204	Roman Period	Ore. bog roasted			Przylesie Dolne. Site 6	SIL	Przylesie Dolne_O_SIL	19.7477	1.2865	3.1123	1.0293	0.2291	0.5344	0.8335
205	Roman Period	Ore. bog roasted and smelted			Przylesie Dolne. Site 6	SIL	Przylesie Dolne_O_SIL	12.7367	0.8005	1.1221	0.4566	0.0965	0.1859	0.9077
206	present-day	Ore. bog			Rychnów. alluvial fan drilling	SIL	Rychnów_O_SIL	9.06756	1.21499	0.89981	0.16602		1.16175	2.05108
207	present-day	Ore. bog			Rychnów. alluvial fan drilling	SIL	Rychnów_O_SIL	6.40338	1.57234	0.89981	0.08301		0.3098	2.05108
208	present-day	Ore. bog			Rychnów. alluvial fan drilling	SIL	Rychnów_O_SIL	4.95444	5.28878	1.0586			0.38725	3.01116
209	present-day	Ore. bog			Rychnów. alluvial fan drilling	SIL	Rychnów_O_SIL	4.86096	13.36489	1.79962			0.4647	1.57104
210	Pre-Roman - Roman Period	Slag			Rychnów. slope survey	SIL	Rychnów_S_SIL	10.42302	1.21499	1.95841	0.41505		4.4921	0.26184
211	Pre-Roman - Roman Period	Slag			Rychnów. slope survey	SIL	Rychnów_S_SIL	12.3861	2.71586	2.1172	0.8301		6.5058	0.26184
212	Pre-Roman - Roman Period	Slag			Rychnów. slope survey	SIL	Rychnów_S_SIL	12.47958	2.35851	2.43478	0.99612		6.3509	0.34912
213	Pre-Roman - Roman Period	Slag			Rychnów. slope survey	SIL	Rychnów_S_SIL	12.94698	1.50087	2.80529	0.8301		4.41465	0.26184
214	Pre-Roman - Roman Period	Slag			Rychnów. slope survey	SIL	Rychnów_S_SIL	12.43284	2.07263	2.43478	0.91311		5.80875	0.30548
215	Pre-Roman - Roman Period	Slag			Rychnów. slope survey	SIL	Rychnów_S_SIL	11.5448	0.9291	2.0643	0.6641		5.4215	0.2182
216	Pre-Roman - Roman Period	Slag			Rychnów. slope survey	SIL	Rychnów_S_SIL	11.498	0.9291	2.1701	0.6641		5.3441	0.2618
217	Pre-Roman - Roman Period	Slag			Rychnów. slope survey	SIL	Rychnów_S_SIL	12.2459	1.0006	1.9055	0.7471		4.4921	0.2618
218	Pre-Roman - Roman Period	Slag			Rychnów. slope survey	SIL	Rychnów_S_SIL	10.7502	0.8576	1.9584	0.4151		4.0274	0.2618
219	Pre-Roman - Roman Period	Slag			Rychnów. slope survey	SIL	Rychnów_S_SIL	9.4882	1.215	1.7996	0.332		3.6402	0.48
220	Pre-Roman - Roman Period	Slag			Rychnów. slope survey	SIL	Rychnów_S_SIL	12.0589	1.8582	2.3289	0.9131		5.4215	0.3928
221	Roman Period	Slag			Ryczyn Duży	SIL	Ryczyn Duży_S_SIL	5.1321	1.6795	13.7724		0.3256	0.4105	3.1595
222	Roman Period	Slag			Ryczyn Mały	SIL	Ryczyn Mały_S_SIL	8.5114	2.3514	11.0359		0.2111	1.0998	1.7849
223	Late Pre-Roman (Late La T?ne) Period	Slag			Sułków	SIL	Sułków_S_SIL	11.47	1.4794	1.7255		0.3136	0.364	0.5237
224	Late Pre-Roman (Late La T?ne) Period	Slag			Sułków	SIL	Sułków_S_SIL	6.9035	1.0792	1.1433		0.2894	0.1781	0.5804
225	Late Pre-Roman (Late La T?ne) Period	Slag			Sułków	SIL	Sułków_S_SIL	10.2688	1.1221	1.4079		0.41	0.5034	0.3142
226	Roman Period	Slag Block			Tarchalice. Site 1	SIL	Tarchalice_S_SIL	13.19	0.1644	1.0692		0.2352	0.2943	1.3616
227	Roman Period	Slag Block			Tarchalice. Site 1	SIL	Tarchalice_S_SIL	15.0035	1.7796	2.5565		0.2774	0.3485	1.3659
228	Roman Period	Slag Block			Tarchalice. Site 1	SIL	Tarchalice_S_SIL	11.8953	0.6575	2.276		0.1146	0.1626	0.7026
229	present-day (?)	Ore. limonite			Bargły	JUR	Bargły_O_JUR	9.3387	0.5932	3.3875		0.2171	0.73	0.3709
230	present-day (?)	Ore. hematite			Józefów (Wysoka Lelowska)	JUR	Józefów_O_JUR	8.3431	0.4646	3.7898		0.1749	0.66	0.4713
231	present-day (?)	Ore. hematite			Kamienica Polska	JUR	Kamienica Polska_O_JUR	7.9925	0.0715	1.7202			0.73	0.1484
232	present-day (?)	Ore. limonite			Kamienica Polska	JUR	Kamienica Polska_O_JUR	5.7958	2.9303	1.5032			0.2246	0.1091
233	Late Medieval	Bloomery Slag			Koziegłowy. castle	JUR	Koziegłowy_S_JUR	14.7979	1.7153	3.0646		0.3859	4.9955	0.3098
234	present-day (?)	Ore. limonite			Łaziec. Maria mine	JUR	Łaziec_O_JUR	9.0535	1.0077	3.8639		0.3015	0.66	0.3491
235	Late Medieval	Slag			Olsztyn. castle	JUR	Olsztyn_S_JUR	13.1386	0.9148	0.6669		0.0422	1.3786	0.3709
236	Late Medieval	Bloomery Slag			Olsztyn. castle	JUR	Olsztyn_S_JUR	14.8166	0.972	0.2805		0.0663	2.2073	0.7419
237	Late Medieval	Bloomery Slag			Olsztyn. castle	JUR	Olsztyn_S_JUR	14.0968	0.4788	0.7675		0.4402	0.2246	0.1658
238	Late Medieval	Bloomery Slag			Olsztyn. castle	JUR	Olsztyn_S_JUR	13.7042	2.0726	5.6529		0.7477	3.6866	0.3709
239	present-day (?)	Ore. limonite			Wąsosz. Maria mine	JUR	Wąsosz_O_JUR	7.5719	1.6867	0.2805		0.1085	0.8	0.3884
240	present-day (?)	Ore. limonite			Wąsosz. Maria mine	JUR	Wąsosz_O_JUR	9.2545	0.9363	4.2873		0.2171	0.66	0.3797
