# Supplementary material for: Old wine into new wineskins? “Legacy data” in research on Roman Period East Germanic iron smelting
Source: PLoS One. 2023 Oct 19;18(10):e0289771. doi: 10.1371/journal.pone.0289771 (PMC10586651; doi:10.1371/journal.pone.0289771)
Supplement: S1 File — (ZIP) [file pone.0289771.s005.zip › S4 R Materials/data/toy_example.csv]

A	B	C	D	Class	UniqueID
3.18	9.70	8.30	5.10	class-1	12
8.39	9.69	7.37	8.67	class-1	13
1.79	8.45	4.40	6.58	class-1	5
1.17	9.55	7.53	5.39	class-2	6
7.43	9.50	2.22	6.02	class-2	19
3.13	1.36	6.67	5.33	class-3	7
6.25	7.15	5.13	2.27	class-3	4
2.29	6.31	4.69	7.05	class-3	20
6.37	1.89	7.74	4.38	class-3	1
8.67	2.46	2.61	4.78	class-3	2
