# Supplementary material for: Old wine into new wineskins? “Legacy data” in research on Roman Period East Germanic iron smelting
Source: PLoS One. 2023 Oct 19;18(10):e0289771. doi: 10.1371/journal.pone.0289771 (PMC10586651; doi:10.1371/journal.pone.0289771)
Supplement: S1 File — (ZIP) [file pone.0289771.s005.zip › S4 R Materials/data/toy_example_artefacts.csv]

A	B	C	D	Class	UniqueID
2.18	8.71	3.30	4.20	artefact-1	100
1.39	9.22	3.37	4.88	artefact-2	200
