# Supplementary material for: Old wine into new wineskins? “Legacy data” in research on Roman Period East Germanic iron smelting
Source: PLoS One. 2023 Oct 19;18(10):e0289771. doi: 10.1371/journal.pone.0289771 (PMC10586651; doi:10.1371/journal.pone.0289771)
Supplement: S1 File — (ZIP) [file pone.0289771.s005.zip › S4 R Materials/figs_ANOVA.R]

# figs_ANOVA.R
# copyright (C) 2023 Artur Gramacki and Jarosław Gramacki
#
#  This program is free software; you can redistribute it and/or modify
#  it under the terms of the GNU General Public License as published by
#  the Free Software Foundation; either version 2 or 3 of the License
#  (at your option).
#
#  This program is distributed in the hope that it will be useful,
#  but WITHOUT ANY WARRANTY; without even the implied warranty of
#  MERCHANTABILITY or FITNESS FOR A PARTICULAR PURPOSE. See the
#  GNU General Public License for more details.
#
#  A copy of the GNU General Public License is available at
#  http://www.r-project.org/Licenses/

source("funs.R")
source("read_data_for_ANOVA.R")

p <- c(9, 10, 11, 14) # Si, Ca, Al, Mn


for (i in p) {
  fig_name <- paste("figs/", colnames(przeworsk_clr)[i], "_ANOVA.jpeg", sep = "")
  graphics.off()
  jpeg(fig_name, width = 1200, height = 800, pointsize = 18)
  #pdf(fig_name, width = 8, height = 10)
  anova_toolbox(
    data = przeworsk_clr, 
    resp = i, 
    pred = 7, 
    d = 4, 
    rm.outliers = FALSE, 
    transf = "", 
    density = TRUE, 
    post.hoc = FALSE, # if TRUE, the full post-hoc results will be displayed in the console
    layout = 'full'
  )
  dev.off()
}
