# Supplementary material for: Old wine into new wineskins? “Legacy data” in research on Roman Period East Germanic iron smelting
Source: PLoS One. 2023 Oct 19;18(10):e0289771. doi: 10.1371/journal.pone.0289771 (PMC10586651; doi:10.1371/journal.pone.0289771)
Supplement: S1 File — (ZIP) [file pone.0289771.s005.zip › S4 R Materials/figs_boxplots.R]

# figs_boxplots.R
# copyright (C) 2023 Artur Gramacki and Jarosław Gramacki
#
#  This program is free software; you can redistribute it and/or modify
#  it under the terms of the GNU General Public License as published by
#  the Free Software Foundation; either version 2 or 3 of the License
#  (at your option).
#
#  This program is distributed in the hope that it will be useful,
#  but WITHOUT ANY WARRANTY; without even the implied warranty of
#  MERCHANTABILITY or FITNESS FOR A PARTICULAR PURPOSE. See the
#  GNU General Public License for more details.
#
#  A copy of the GNU General Public License is available at
#  http://www.r-project.org/Licenses/

source("funs.R")
source("read_data_for_ANOVA.R")

n <- 9
fig_name <- paste("figs/", colnames(przeworsk_clr)[n], "_boxplots.jpeg", sep = "")
graphics.off()
jpeg(fig_name, width = 800, height = 600, pointsize = 18)
res.aov <- przeworsk_clr %>% anova_test(Si ~ Region)
pwc <- przeworsk_clr %>% tukey_hsd(Si ~ Region)
pwc <- pwc %>% add_xy_position(x = "Region", step.increase = 0.15)
ggboxplot_wrapper(przeworsk_clr, y = colnames(przeworsk_clr)[n], ylab = colnames(przeworsk_clr)[n], pwc = pwc, aov = res.aov)
dev.off()

n <- 10
fig_name <- paste("figs/", colnames(przeworsk_clr)[n], "_boxplots.jpeg", sep = "")
graphics.off()
jpeg(fig_name, width = 800, height = 600, pointsize = 18)
res.aov <- przeworsk_clr %>% anova_test(Ca ~ Region)
pwc <- przeworsk_clr %>% tukey_hsd(Ca ~ Region)
pwc <- pwc %>% add_xy_position(x = "Region", step.increase = 0.1)
ggboxplot_wrapper(przeworsk_clr, y = colnames(przeworsk_clr)[n], ylab = colnames(przeworsk_clr)[n], pwc = pwc, aov = res.aov)
dev.off()

n <- 11
fig_name <- paste("figs/", colnames(przeworsk_clr)[n], "_boxplots.jpeg", sep = "")
graphics.off()
jpeg(fig_name, width = 800, height = 600, pointsize = 18)
res.aov <- przeworsk_clr %>% anova_test(Al ~ Region)
pwc <- przeworsk_clr %>% tukey_hsd(Al ~ Region)
pwc <- pwc %>% add_xy_position(x = "Region", step.increase = 0.1)
ggboxplot_wrapper(przeworsk_clr, y = colnames(przeworsk_clr)[n], ylab = colnames(przeworsk_clr)[n], pwc = pwc, aov = res.aov)
dev.off()

n <- 14
fig_name <- paste("figs/", colnames(przeworsk_clr)[n], "_boxplots.jpeg", sep = "")
graphics.off()
jpeg(fig_name, width = 800, height = 600, pointsize = 18)
res.aov <- przeworsk_clr %>% anova_test(Mn ~ Region)
pwc <- przeworsk_clr %>% tukey_hsd(Mn ~ Region)
pwc <- pwc %>% add_xy_position(x = "Region", step.increase = 0.4)
ggboxplot_wrapper(przeworsk_clr, y = colnames(przeworsk_clr)[n], ylab = colnames(przeworsk_clr)[n], pwc = pwc, aov = res.aov)
dev.off()

# Here the welch_anova_test function was used.
# This is is an alternative to the standard one-way ANOVA in the situation 
# where the homogeneity of variance assumption is violated. 
n <- 15
fig_name <- paste("figs/", colnames(przeworsk_clr)[n], "_boxplots.jpeg", sep = "")
graphics.off()
jpeg(fig_name, width = 800, height = 600, pointsize = 18)
res.aov <- przeworsk_clr %>% welch_anova_test(P ~ Region)
pwc <- przeworsk_clr %>% tukey_hsd(P ~ Region)
pwc <- pwc %>% add_xy_position(x = "Region", step.increase = 0.05)
ggboxplot_wrapper(przeworsk_clr, y = colnames(przeworsk_clr)[n], ylab = colnames(przeworsk_clr)[n], pwc = pwc, aov = res.aov)
dev.off()
