# Supplementary material for: Old wine into new wineskins? “Legacy data” in research on Roman Period East Germanic iron smelting
Source: PLoS One. 2023 Oct 19;18(10):e0289771. doi: 10.1371/journal.pone.0289771 (PMC10586651; doi:10.1371/journal.pone.0289771)
Supplement: S1 File — (ZIP) [file pone.0289771.s005.zip › S4 R Materials/figs_density.R]

# figs_density.R
# copyright (C) 2023 Artur Gramacki and Jarosław Gramacki
#
#  This program is free software; you can redistribute it and/or modify
#  it under the terms of the GNU General Public License as published by
#  the Free Software Foundation; either version 2 or 3 of the License
#  (at your option).
#
#  This program is distributed in the hope that it will be useful,
#  but WITHOUT ANY WARRANTY; without even the implied warranty of
#  MERCHANTABILITY or FITNESS FOR A PARTICULAR PURPOSE. See the
#  GNU General Public License for more details.
#
#  A copy of the GNU General Public License is available at
#  http://www.r-project.org/Licenses/

source("funs.R")
source("read_data_for_ANOVA.R")

################################################################################
fig_name <- paste("figs/density_total.jpeg", sep = "")
graphics.off()
jpeg(fig_name, width = 800, height = 600, pointsize = 18)
par(mfrow = c(2, 2))
par(mai = c(0.5, 0.7, 0.3, 0.2))
for(i in c(9, 10, 11, 14)) {
  fhat <- kde(przeworsk_clr[,i])
  plot(
    fhat, 
    main = names(przeworsk_clr[i]),
    xlab = paste("Bandwidth = ", round(fhat$h, 3), sep = ""))
  rug(jitter(przeworsk_clr[,i]), col = "blue", ticksize = 0.05)
}
dev.off()

################################################################################
fig_name <- paste("figs/density_by_region.jpeg", sep = "")
graphics.off()
jpeg(fig_name, width = 800, height = 600, pointsize = 18)
par(mfrow = c(2, 2))
#mai: A numerical vector of the form c(bottom, left, top, right)
par(mai = c(0.5, 0.7, 0.3, 0.2))

# How many levels do we have
levs.n <- length(levels(przeworsk_clr[, 7]))
# Level names
levs.names <- levels(przeworsk_clr[, 7])

for(i in c(9, 10, 11, 14)) {
  for (j in 1:levs.n) {
    idx <- which(przeworsk_clr[,7] == levs.names[j])
    fhat <- kde(przeworsk_clr[idx, i])
    if (j == 1) {
      plot(fhat, ylim = c(0,3), lty = j, col = j, lwd = 2, main = names(przeworsk_clr[i]), xlab = "") 
    } else {
      plot(fhat, lty = j, col = j, lwd = 1, add = TRUE)
    }
  }
  legend("topright", levels(przeworsk_clr[,7]), col = 1:4, lty = 1:4, lwd = 1)
}
dev.off()
