# Supplementary material for: Old wine into new wineskins? “Legacy data” in research on Roman Period East Germanic iron smelting
Source: PLoS One. 2023 Oct 19;18(10):e0289771. doi: 10.1371/journal.pone.0289771 (PMC10586651; doi:10.1371/journal.pone.0289771)
Supplement: S1 File — (ZIP) [file pone.0289771.s005.zip › S4 R Materials/figs_sifter/artefact_obs_No_200_results_step_by_step.txt]

step_1	step_2	step_3	step_4
12:class-1	12:class-1	20:class-3	5:class-1
6:class-2	6:class-2	5:class-1	200:artefact-2
20:class-3	20:class-3	200:artefact-2
5:class-1	5:class-1
200:artefact-2	200:artefact-2
13:class-1
19:class-2
4:class-3
