# Supplementary material for: Old wine into new wineskins? “Legacy data” in research on Roman Period East Germanic iron smelting
Source: PLoS One. 2023 Oct 19;18(10):e0289771. doi: 10.1371/journal.pone.0289771 (PMC10586651; doi:10.1371/journal.pone.0289771)
Supplement: S1 File — (ZIP) [file pone.0289771.s005.zip › S4 R Materials/funs.R]

# file funs.R
# copyright (C) 2023 Artur Gramacki and Jarosław Gramacki
#
#  This program is free software; you can redistribute it and/or modify
#  it under the terms of the GNU General Public License as published by
#  the Free Software Foundation; either version 2 or 3 of the License
#  (at your option).
#
#  This program is distributed in the hope that it will be useful,
#  but WITHOUT ANY WARRANTY; without even the implied warranty of
#  MERCHANTABILITY or FITNESS FOR A PARTICULAR PURPOSE. See the
#  GNU General Public License for more details.
#
#  A copy of the GNU General Public License is available at
#  http://www.r-project.org/Licenses/

pkgs <- c("ks", "car", "MASS", "gplots", "dunn.test", "DescTools", 
          "dendextend", "RColorBrewer", "ggpubr", "dplyr", "rstatix",
          "mice", "grDevices", "ggplot2")

to_install = !pkgs %in% installed.packages()
if(any(to_install)) {
  install.packages(pkgs[to_install])
}

library(ks)           # kde   
library(car)          # Levene's test  
library(MASS)         # boxcox
library(ggplot2)
library(gplots)       # plotmeans
library(dunn.test)    #  post-hoc Dunn’s Test dla Kruskal-Wallis
library(DescTools)    # EtaSq 
library(dendextend)   # used in sifter()
library(RColorBrewer) # used in sifter()
library(ggpubr)       # ggboxplot, ggarrange
library(dplyr)        #  %>%
library(rstatix)      # tukey_hsd, anova_test
library(mice)         # imputations
library(grDevices)    # extendrange

options(warn = -1)

################################################################################-
# Function for removing outliers from a given dataset.
################################################################################-
rows_with_outliers <- function(data, resp, pred, factor.value = FALSE) 
{
  # factor.value - if != FALSE removes outliers only from the selected level
  #                if = FALSE, treats the entire dataset as a whole and removes outliers from it
  
  if (factor.value != FALSE) {
    rr <- which(data[, pred] == factor.value)
  } else {
    rr  <- which(data[, pred] != "jgergueriogherkghreghregherlkgnerkgh") # anything but correct data
  }  
  if (length(rr) == 0) stop(paste(factor.value, ": such level doesn't exist", sep =""))
  

  outliers <- boxplot(data[rr, resp], plot=FALSE)$out
  r <- which((data[rr, resp] %in% outliers) == TRUE)
  r2 <- rr[r]
  # When there are no outliers in a given group, the function returns that the outlier 
  # is in line 9999999. Of course, we do not operate with such large sets, and 
  # obviously there is no such row in any of our datasets. It's a trick to make the function 
  # universal and the returned result can be used for deletion autliers using minus indexing.
  if (length(r2) == 0) r2 <- 9999999 # anything much larger than the potential number of rows
  r2
}

################################################################################-
# A toolbox with which you can easily perform all ANOVA related analyses. 
# The results are presented in the form of a summary plot and are additionally 
# displayed in the R console.
################################################################################-
anova_toolbox <-  function(
  formula = NA,
  resp = NA,
  pred = NA,
  data,
  d = 4,
  rm.outliers = FALSE,
  transf = "",
  density = TRUE,
  post.hoc = TRUE,
  layout = 'full') # the second available option is 'reduced'
{ 
  #    
  # formula     - object of class `formula`
  # resp        - column number with a response variable, usually numeric (continuous)
  # pred        - predictor, column number with independent variable (predictor), 
  #               e.g. sick/healthy patient (categorical variable)
  # d           - digits in round()  
  # rm.outliers - whether to remove outliers from the data
  # density     - whether density graphs should additionally appear on histograms
  #               (only applicable if layout = 'full')  
  # transf      - type of data transformation ("log", "inv", "sqrt", "boxcox") 
  #  
  # You can use EITHER `formula` OR `resp` & `pred`. The latter option is more convenient 
  # when we want to run the function in a loop for many different variables, and then it 
  # is easier to provide column NUMBERS for `resp` and `pred` than constructing the right 
  # formula programmatically.
  
  if (inherits(formula, "formula") & (!is.na(resp) | (!is.na(pred)))) {
    stop("You can use either a FORMULA (variable `formula`) or enter COLUMN NUMBERS in variable `data` with the value of the predictor and the response (variables `pred` and` resp`).")      
  }
  
  # Check if any correct formula has been entered
  if (inherits(formula, "formula")) {
    (fvars <-all.vars(formula))
    c1 <- which( colnames(data) == fvars[1])
    c2 <- which( colnames(data) == fvars[2]) 
    resp = c1
    pred = c2
  } else {
    # cat("not-formula\n")
  }
  
  if (!is.factor(data[, pred])) {
    stop("The predictor variable (X) must be a factor")
  }
  
  if (is.factor(data[, resp])) {
    stop("The response variable (Y) cannot be a factor")
  }

  # How many levels do we have
  nlev <- length(levels(data[, pred]))
  # Level names
  levs <- levels(data[, pred])
  if (nlev > 6 | nlev < 2) {
    stop("Only 2 to 6 groups in ANOVA is supported")
  } 
  
  if (layout == 'full') {  
    if (nlev == 2) {
      layout(
        matrix(
          c(1, 1, 2, 2, 3, 3, 
            4, 4, 4, 5, 5, 5,
            6, 6, 6, 7, 7, 7,
            8, 8, 9, 9, 10, 10), nrow = 4, ncol = 6, byrow = TRUE),
        widths = c(1, 1, 1, 1, 1, 1),
        heights = c(8, 8, 8, 6)
      )}
    
    if (nlev == 3) {
      layout(
        matrix(
          c( 1,  1,  2,  2,  3,  3, 
             4,  4,  5,  5,  6,  6,
             7,  7,  8,  8,  9,  9,
             10, 10, 11, 11, 12, 12), nrow = 4, ncol = 6, byrow = TRUE),
        widths = c(1, 1, 1, 1, 1, 1),
        heights = c(8, 8, 8, 6)
      )}
    
    if (nlev == 4) {
      layout(
        matrix(
          c( 1, 1, 1, 1, 2, 2, 2, 2,3, 3, 3, 3,
             4, 4, 4, 5, 5, 5, 6, 6, 6, 7, 7, 7,
             8, 8, 8, 9, 9, 9, 10, 10, 10, 11, 11, 11, 
             12, 12, 12, 12, 13, 13, 13, 13, 14, 14, 14, 14), nrow = 4, ncol = 12, byrow = TRUE),
        widths = c(1, 1, 1, 1, 1, 1, 1, 1, 1, 1, 1, 1),
        heights = c(8, 8, 8, 6)
      )}
    
    if (nlev == 5) {
      layout(
        matrix(
          c( 1, 1, 1, 1, 1, 2, 2, 2, 2, 2, 3, 3, 3, 3, 3,
             4, 4, 4, 5, 5, 5, 6, 6, 6, 7, 7, 7, 8, 8, 8,
             9, 9, 9, 10, 10, 10, 11, 11, 11, 12, 12, 12, 13, 13, 13,
             14, 14, 14, 14, 14, 15, 15, 15, 15, 15, 16, 16, 16, 16, 16), nrow = 4, ncol = 15, byrow = TRUE),
        widths = c(1, 1, 1, 1, 1, 1, 1, 1, 1, 1, 1, 1, 1, 1, 1),
        heights = c(8, 8, 8, 6)
      )}
    
    if (nlev == 6) {
      layout(
        matrix(
          c( 1,  1,  2,  2,  3,  3, 
             4,  5,  6,  7,  8,  9,
             10, 11, 12, 13, 14, 15,
             16, 16, 17, 17, 18, 18), nrow = 4, ncol = 6, byrow = TRUE),
        widths = c(1, 1, 1, 1, 1, 1),
        heights = c(8, 8, 8, 6)
      )}
  }

  if (layout == 'reduced') {        
    if (nlev == 2) {
      layout(
        matrix(
          c(1, 1, 2, 2, 3, 3, 
            4, 4, 4, 5, 5, 5,
            6, 6, 7, 7, 8, 8), nrow = 3, ncol = 6, byrow = TRUE),
        widths = c(1, 1, 1, 1, 1, 1),
        heights = c(8, 8, 6)
      )}
    
    if (nlev == 3) {
      layout(
        matrix(
          c( 1, 1, 2, 2, 3, 3, 
             4, 4, 5, 5, 6, 6,
             7, 7, 8, 8, 9, 9), nrow = 3, ncol = 6, byrow = TRUE),
        widths = c(1, 1, 1, 1, 1, 1),
        heights = c(8, 8, 6)
      )}
    
    if (nlev == 4) {
      layout(
        matrix(
          c( 1, 1, 1, 1, 2, 2, 2, 2, 3, 3, 3, 3,
             4, 4, 4, 5, 5, 5, 6, 6, 6, 7, 7, 7, 
             8, 8, 8, 8, 9, 9, 9, 9, 10, 10,10, 10), nrow = 3, ncol = 12, byrow = TRUE),
        widths = c(1, 1, 1, 1, 1, 1, 1, 1, 1, 1, 1, 1),
        heights = c(8, 8, 6)
      )}
    
    if (nlev == 5) {
      layout(
        matrix(
          c( 1, 1, 1, 1, 1, 2, 2, 2, 2, 2, 3, 3, 3, 3, 3,
             4, 4, 4, 5, 5, 5, 6, 6, 6, 7, 7, 7, 8, 8, 8,
             9, 9, 9, 9, 9, 10, 10, 10, 10, 10, 11, 11, 11, 11, 11), nrow = 3, ncol = 15, byrow = TRUE),
        widths = c(1, 1, 1, 1, 1, 1, 1, 1, 1, 1, 1, 1, 1, 1, 1),
        heights = c(8, 8, 6)
      )}
    
    if (nlev == 6) {
      layout(
        matrix(
          c( 1,  1,  2,  2,  3,  3, 
             4,  5,  6,  7,  8,  9,
             10, 10, 11, 11, 12, 12), nrow = 3, ncol = 6, byrow = TRUE),
        widths = c(1, 1, 1, 1, 1, 1),
        heights = c(8, 8, 6)
      )}
  }

  par(mai = c(0.7, 0.4, 0.4, 0.2))

  # Removal of outliers (using boxplot functionality)
  rows <- c()
  for(j in c(1:nlevels(data[, pred]))) {
    (rows <- c(rows, rows_with_outliers(data, resp, pred, levels(data[, pred])[j])))
  }
  data2 <- data[-rows, ]

  data.orig = data
  if(rm.outliers) {
    data = data2
  }
  
  mean.outs = c()
  mean.no.outs = c()
  sd.outs = c()
  sd.no.outs = c()
  k <- 0
  for (l in levs) {
    k <- k + 1
    mean.outs[k] <- mean(data[which(data[, pred] == l), resp], na.rm = TRUE)
    mean.no.outs[k] <- mean(data2[which(data2[, pred] == l), resp], na.rm = TRUE)
    sd.outs[k] <- sd(data[which(data[, pred] == l), resp], na.rm = TRUE)
    sd.no.outs[k] <- sd(data2[which(data2[, pred] == l), resp], na.rm = TRUE)
  }
  
  ##############################################################################-
  # Boxplots & hists
  ##############################################################################-
  # To make the grid appear in the background, we do it like this (a bit primitive but it works):
  # x <- rnorm(100)
  # boxplot(x, border = NA, main = "a", xlab = "b", ylab = "c")
  # grid()
  # boxplot(x, add = T)
  if (rm.outliers == FALSE) {
    col1 <- "red"
    col2 <- "black"
  } else {
    col1 <- "black"
    col2 <- "red"
  }

  par(mai = c(0.8, 0.5, 0.4, 0.2))
  
  boxplot(
    data.orig[, resp] ~ data.orig[, pred],
    main = paste(colnames(data.orig)[resp], "(with outliers)"),
    ylab = "",
    xlab = colnames(data2)[pred],
    col.main = col1
  )
  grid()
  boxplot(data.orig[, resp] ~ data.orig[, pred], add = TRUE)
  boxplot(
    data.orig[, resp] ~ data.orig[, pred],
    outline = FALSE, 
    main = paste(colnames(data2)[resp], "(without outliers)"),
    ylab = "",
    xlab = colnames(data2)[pred],
    col.main = col2
  )
  grid()
  boxplot(data.orig[, resp] ~ data.orig[, pred], add = T, outline = FALSE)  
  
  ############################################################-
  # Nonlinear transfors
  ############################################################-
  if (transf == "") transf <- "none"
  if (transf == "log")  data[, resp] <- log(data[, resp])
  if (transf == "inv")  data[, resp] <- (data[, resp])^-1
  if (transf == "sqrt")  data[, resp] <- sqrt(data[, resp])
  if (transf == "boxcox")  {
    # Determine the optimal Lambda value
    Lbox <- boxcox(data[, resp] ~ data[, pred], plotit = FALSE)
    (lambda.best <- Lbox$x[which.max(Lbox$y)])
    data[, resp] <- bcPower(data[, resp], lambda = lambda.best)
  }  
  
  response <- data[, resp]
  predictor  <- data[, pred]
  
  # Plot Means with Error Bars
  gplots::plotmeans(response ~ predictor,
            mean.labels = TRUE,
            digits = 2,
            col = "black",
            xlab = colnames(data2)[pred],
            ylab = "value", 
            main = "Mean Plot\nwith 95% CI",
            pch = ".",
            las = 1
            ) 
  
  if (layout == 'full') {  
    r <- c()
    for(j in c(1:nlevels(data[, pred]))) {
      (r <- which(data[, pred] == levels(data[, pred])[j]))
      hist(data[r, resp], freq = FALSE, main = paste(names(data[resp]),  ", ", unique(data[r, pred]), sep=""), ylab = "", xlab = "")
      if (density) {
        # So that kde doesn't crash, there can't be any NaNs in the data, we remove them
        temp <- data[r, resp]
        data_no_NANs <- temp[complete.cases(temp)]
        out <- kde(data_no_NANs)
        lines(out$eval.points, out$estimate, type="l")
      }
      rug(data[r, resp], col = "blue", ticksize = 0.05, lwd = 0.5, side = 3)
    }  
  }
  
  ############################################################-
  # ANOVA
  ############################################################-
  aov <- aov(response ~ predictor, data = data)
  
  # http://www.sthda.com/english/wiki/one-way-anova-test-in-r
  # An alternative procedure (i.e.: Welch one-way test), that does not require that assumption 
  # have been implemented in the function oneway.test().
  #
  # tryCatch, because sometimes it can crash when the group sizes are too small
  out <- tryCatch( {
    oneway.test <- oneway.test(response ~ predictor, data = data)
  }, error = function(e) {
      message("\nBłąd w funkcji oneway.test")
      message("Here's the original error message:")
      message(e)
      cat("\n")
      return(NA)
    }
  )  

  anova <- anova(lm(response ~ predictor, data = data))
  
  # Eta-Squared from DescTools package
  # https://cran.r-project.org/web/packages/sjstats/vignettes/anova-statistics.html
  esq <- EtaSq(aov, type = 2, anova = FALSE)

  # post-hoc tests
  lsd <- PostHocTest(aov, method = "lsd")
  dunn <- PostHocTest(aov, method = "bonferroni") # Dunn's (Bonferroni)
  scheffe <- PostHocTest(aov, method = "scheffe")
  newmankeuls <- PostHocTest(aov, method = "newmankeuls")
  duncan <- PostHocTest(aov, method = "duncan")
  tukey <- PostHocTest(aov, method = "hsd")

  ############################################################-
  # 1. Check the homogeneity of variance assumption
  ############################################################-
  # tryCatch, because sometimes it can crash when the group sizes are too small
  LT <- leveneTest(response ~ predictor , data = data)
  out2 <- tryCatch( {
    Bar <- bartlett.test(response ~ predictor , data=data)
  }, error = function(e) {
      message("\nBłąd w funkcji bartlett.test")
      message("Here's the original error message:")
      message(e)
      cat("\n")
      return(NA)
    }
  )  

  ############################################################-
  # 2. Check the normality assumption
  ############################################################-
  r <- c()
  lev <- c()
  pval <- c()
  for(j in c(1:nlevels(data[, pred]))) {
    (r <- which(data[, pred] == levels(data[, pred])[j]))
    par(mai = c(0.6, 0.4, 0.4, 0.2))
    qqnorm(
      y = data[r, resp],
      main = paste(names(data[resp]),  ", ", unique(data[r, pred]), sep = ""),
      pch = 16,
      col = "red",
      xlab = "",
      ylab = "",
      panel.first=grid()
    )
    qqline(y = data[r, resp])
    
    # The test will crash when there are identical data
    v <- var(data[r, resp], na.rm = TRUE)
    if (v != 0) {
      st <- shapiro.test(data[r, resp])
      lev[j] <- levels(data[, pred])[j]
      pval[j] <- round(st$p.value, d)
    } else {
      lev[j] <- levels(data[, pred])[j]
      pval[j] <- NaN
    }      
  }  

  # A QQplot is generated for all residuals
  aov.residuals <- residuals(object = aov)
  swt.r <- shapiro.test(x = aov.residuals)

  ############################################################-
  # http://www.sthda.com/english/wiki/kruskal-wallis-test-in-r
  # Kruskal-Wallis Test
  ############################################################-
  kwt <- kruskal.test(response ~ predictor)

  s <- seq(from = 1, to = 0.01, by = -0.08)
  par(mai = c(0, 0, 0, 0))
  plot(c(0, 1),  c(0, 1), ann = FALSE, bty = 'o',  type = 'n',  xaxt = 'n', yaxt = 'n')
  
  txt <- paste("ANOVA: ", round(anova$`Pr(>F)`[1], d))
  text(x = 0, y = s[1], txt, cex = 1, col = "black", font = 2, adj = 0)
  
  txt <- paste("ANOVA (if homogeneity of variance violated): ", round(oneway.test$p.value, d))
  text(x = 0, y = s[2], txt, cex = 1, col = "black", font = 2, adj = 0)
  
  txt <- paste("Homogeneity of variance, Levene's test: ", round(LT$`Pr(>F)`[1], d))
  text(x = 0, y = s[3], txt, cex = 1, col = "black", font = 2, adj = 0)
  
  txt <- paste("Homogeneity of variance, Bartlett's test: ", round(Bar$p.value, d))
  text(x = 0, y = s[4], txt, cex = 1, col = "black", font = 2, adj = 0)
  
  for(j in c(1:nlevels(data[, pred]))) {
    txt <- paste("Normality assumption, Shapiro-Wilk: (level: ", lev[j], ") ", pval[j])
    text(x = 0, y = s[j + 4], txt, cex = 1, col = "black", font = 2, adj = 0)
  }  

  txt <- paste("Kruskal-Wallis rank sum test (nonparametric): ", round(kwt$p.value, d))
  text(x = 0, y = s[j + 5], txt, cex = 1, col = "black", font = 2, adj = 0)
  
  #txt <- paste("Normality assumption, Shapiro-Wilk (for residuals): ", round(swt.r$p.value, d))
  #text(x = 0, y = s[j + 6], txt, cex = 1, col = "black", font = 2, adj = 0)
  
  #txt <- paste("Eta-squared: ", round(esq[1], d))
  #text(x = 0, y = s[j + 7], txt, cex = 1, col = "black", font = 2, adj = 0)
  
  par(mai = c(0.9, 1.3, 0.0, 0.2))
  plot.PostHocTest(tukey, las = 2, col = "blue")
  xx <- tukey$predictor[nrow(tukey$predictor), 1]
  text(x = xx, y = 1.4, "Tukey post-hoc", cex = 1.0, col = "red", font = 2, adj = 0.5)

  par(mai = c(0.9, 0.8, 0.0, 0.2))
  plot(aov, which = 2, las = 1, pch = 16, col = "red")
  
  # Console text
  r <- which(rows == 9999999)
  if (length(r) == 0) r <- 9999999
  cat("---------------------------------------- \n")
  cat("Row numbers with outliers: ", rows[-r], "\n") 
  cat("Predictor variable X: ", colnames(data[pred]), sep = "", "\n") 
  cat("Levels:", levels(data[, pred]), sep = " ", "\n")  
  cat("Response variable Y: ", colnames(data[resp]), spe = "", "\n")  
  cat("Data transfomation method used: ", transf, "\n")
  cat("ANOVA: ", round(anova$`Pr(>F)`[1], d), "\n")
  cat("ANOVA (if homogeneity of variance violated): ", round(oneway.test$p.value, d), "\n")
  cat("Homogeneity of variance, Levene's test: ", round(LT$`Pr(>F)`[1], d), "\n")
  cat("Homogeneity of variance, Bartlett's test: ", round(Bar$p.value, d), "\n")
  for(j in c(1:nlevels(data[, pred]))) {
    cat("Normality assumption, Shapiro-Wilk:, level: '", lev[j], "', value: ", pval[j], " ", sep="", "\n")
  }  
  cat("Kruskal-Wallis rank sum test  (nonparametric): ", round(kwt$p.value, d), "\n")
  cat("Eta-squared: ", round(esq[1], d), "\n")

  if (rm.outliers == FALSE) {
    k <- 0
    for (l in levs) {
      k <- k + 1
      cat("Mean (", l, "): ", round(mean.outs[k], d), sep = "", "\n")
      cat("SD   (", l, "): ", round(sd.outs[k], d), sep = "", "\n")
    }  
  } else {
    k <- 0
    for (l in levs) {
      k <- k + 1
      cat("Mean (", l, "): ", round(mean.no.outs[k], d), sep = "", "\n")
      cat("SD   (", l, "): ", round(sd.no.outs[k], d), sep = "", "\n")
    }  
  }    
  
  
  if (post.hoc) {
    cat("---------------------------------------- \n")
    print(tukey)
    cat("---------------------------------------- \n")
    print(dunn)
    cat("---------------------------------------- \n")
    # It must be here, because the echo on the screen cannot be turned off 
    # and if it is displayed above somewhere, it will not be very elegant
    dunn.KW <- dunn.test(response, predictor, method = "bonferroni", altp = TRUE)
  }  
}

################################################################################-
# The main function for sifting algorithm (generating a series of PCA-AHC trees)
################################################################################-
sifter <- function(
    data_main, 
    data_art = NULL,
    class_col, 
    internal_number_col,
    num_of_classes = NULL,
    cutting_at_height = NULL,
    class_to_highlight = NULL,
    labels_cex = 0.7,
    mai_bottom = 1.5,
    dist_method = "euclidean",
    clust_method = "ward.D2",
    verbose = FALSE) 
{
  
  library("RColorBrewer")
  #colors <- brewer.pal(n = 12, name = 'Paired')
  colors <- c("red", "green", "blue", "brown", "brown2", "deeppink", "blueviolet", "orange2")
  
  nrows_main <- nrow(data_main)
  
  if (!is.null(num_of_classes) & !is.null(cutting_at_height)) {
    stop("Specify exactly one of 'num_of_classes' or 'cutting_at_height'.")
  }
  
  if (!is.null(class_to_highlight)) {
    l <- which(class_to_highlight == levels(data_main[, class_col]))
    if (length(l) == 0) stop("The given `class_to_highlight` value does not exist.")
  } 
  
  if (!is.null(class_to_highlight)) {
    l <- which(class_to_highlight == levels(data_main[, class_col]))
    if (length(l) == 0) stop("The given `class_to_highlight` value does not exist")
  }
  
  if (!is.null(data_art)) {
    if(nrow(data_art) != 1) {
      stop("Only one row in `data_art` is allowed (i.e. only one artifact can be analyzed at a time).")
    }
  }
  
  if (!is.null(data_art))  {
    nrows_art <- nrow(data_art)
    p1 <- rbind(data_main, data_art)
    data <- p1
    data[, class_col] <- droplevels(data[, class_col]) # drop unused levels 
    rownames(data) <- seq(1:(nrows_main + nrows_art))
    artefact_row <- nrow(data)
  } else {
    data <- data_main
  }
  
  dd <- stats::dist(data[, -c(class_col, internal_number_col)], method = dist_method) 
  hc <- stats::hclust(dd, method = clust_method)
  hc$labels
  hc$order
  
  dend <- stats::as.dendrogram(hc)
  
  tree_h <- max(hc$height)
  if (!is.null(cutting_at_height)) {
    if (tree_h < cutting_at_height) {
      stop("'cutting_at_height' must not be < than the actual tree height.")
    }
    kk <- length(unique(dendextend::cutree(dend, h = cutting_at_height)))
    num_of_classes <- kk
  }
  
  if (!is.null(data_art)) {
    (artefact_position_in_tree <- which(hc$order == artefact_row))
    
    if (!is.null(num_of_classes) || !is.null(cutting_at_height)) {
      ct <- dendextend::cutree(dend, k = num_of_classes, order_clusters_as_data = FALSE)
      unname(ct)
      ct
      (group_with_artefact <- unname(ct[artefact_position_in_tree]))
      
      (idx <- which(unname(ct) == group_with_artefact))
      (a <- ct[idx])
      (b <- names(a))
      (c <- as.numeric(b))
      (data_with_artefact <- data[c,])
      
      c <- as.character(data_with_artefact[, class_col])
      lc <- length(unique(c))
      if (lc == 2 | lc == 1) is_homogenous = TRUE else is_homogenous = FALSE
      is_homogenous
    } else {
      group_with_artefact <- NULL
      is_homogenous <- NULL
      data_with_artefact <- NULL
    }
  } else {
    data_with_artefact <- NULL
    is_homogenous <- NULL
    group_with_artefact <- NULL
    artefact_position_in_tree <- NULL
    artefact_row <- NULL
  }
  
  labs_cex <- rep(labels_cex, nrows_main)
  
  classes <- data[, class_col]
  colors_to_use <- as.numeric(classes)
  colors_to_use <- colors_to_use[order.dendrogram(dend)]
  final_colors <- colors[colors_to_use]

  if (!is.null(class_to_highlight)) {
    b <- which(data[hc$order, class_col] == class_to_highlight)
    final_colors[b] <- "black"
    labs_cex[b] <- labels_cex + 0.2
  }
  
  final_colors[artefact_position_in_tree] <- "black"
  labels_colors(dend) <- final_colors
  labels(dend) <- paste(data[order.dendrogram(dend),internal_number_col], 
                        ':', 
                        data[order.dendrogram(dend),class_col],
                        sep = "")
  
  if (!is.null(data_art)) labs_cex[artefact_position_in_tree] <- labels_cex + 0.2
  dend <- set(dend, "labels_cex", labs_cex)
  dend <- set(dend, "leaves_pch", 15)
  dend <- set(dend, "leaves_cex", 0.6)
  dend <- set(dend, "leaves_col", final_colors)
  dend <- set(dend, "branches_lwd", 2)
  dend <- set(dend, "branches_col", "black")
  
  if (verbose) {
    par(mai = c(mai_bottom, 0.5, 0.4, 0))
    if (!is.null(data_art)) {
      plot(
        dend, 
        main = paste(
          "Artefact: ", data[artefact_row, class_col], 
          ", Internal number: ", data[artefact_row, internal_number_col], 
          sep = ""))
    } else if (!is.null(class_to_highlight))  {
      plot(
        dend,
        main = paste ("Highlighted class (in black): ", class_to_highlight, sep = ""))
    } else {
      plot(dend)
    }  
    
    if (!is.null(data_art) & (!is.null(num_of_classes) || !is.null(cutting_at_height))) {
      border <- rep("gray", num_of_classes)
      border[group_with_artefact] <- "blue"
    } else {
      border <- "grey"
    }
    
    if (!is.null(num_of_classes)) {
      rect.dendrogram(
        dend,
        k = num_of_classes, 
        border = border,
        lty = 5,
        lwd = 1.5,
        lower_rect = -0.05
      )
    }
    if (!is.null(cutting_at_height)) {
      abline(h = cutting_at_height, col = "red", lwd = 2) 
    }
    
  }  
  
  list(
    dend = dend,
    hc = hc,
    class_col = class_col,
    internal_number_col = internal_number_col,
    artefact_row = artefact_row,
    num_of_classes = num_of_classes,
    cutting_at_height = cutting_at_height,
    group_with_artefact = group_with_artefact,
    is_homogenous = is_homogenous,
    data_with_artefact = data_with_artefact,
    artefact_position_in_tree = artefact_position_in_tree
  )
}

################################################################################-
# The function for automatic sifter() function calling in a loop
################################################################################-
sifter_toolbox <- function(
    data_main, 
    data_art,
    class_col,
    internal_number_col,
    num_of_classes)
{ 
  
  art_no <- data_art[, ncol(data_art)]
  
  graphics.off()
  fig_name <- paste("figs_sifter/artefact_obs_No_", art_no, "_fig_1", ".jpeg", sep = "") 
  jpeg(fig_name, width = 1800, height = 1000, pointsize = 18)
  out <- sifter(
    data_main = data_main, 
    data_art = data_art, 
    class_col = class_col, 
    internal_number_col = internal_number_col,
    num_of_classes = num_of_classes,
    verbose = TRUE) 
  dev.off()
  out$is_homogenous
  
  # First step
  results_step_by_step <- 
    matrix(
      data = "", 
      nrow = nrow(out$data_with_artefact), 
      ncol = nrow(out$data_with_artefact)
    )
  results_step_by_step[, 1] <- 
    paste(out$data_with_artefact[,out$internal_number_col], 
          ":",
          out$data_with_artefact[,class_col], 
          sep = "")
  
  # Next steps
  i <- 1
  while (!out$is_homogenous) {
    r <- which(rownames(out$data_with_artefact) == out$artefact_row)
    data_main_2 <- out$data_with_artefact[-r, ]
    data_art_2 <- out$data_with_artefact[r, ]
    
    i <- i + 1
    graphics.off()
    fig_name <- paste("figs_sifter/artefact_obs_No_", art_no, "_fig_", i, ".jpeg", sep = "")
    jpeg(fig_name, width = 1800, height = 1000, pointsize = 18)
    out <- sifter(
      data_main = data_main_2, 
      data_art = data_art_2, 
      class_col = class_col, 
      internal_number_col = internal_number_col,
      num_of_classes = num_of_classes,
      verbose = TRUE) 
    dev.off()
    out$is_homogenous
    size <- nrow(out$data_with_artefact)
    results_step_by_step[1:size, i] <-  paste(out$data_with_artefact[,internal_number_col], 
                                              ":",
                                              out$data_with_artefact[,out$class_col], 
                                              sep = "")
    # Handling the case when the number of records in `data_with_artefact`
    # is SMALLER than `num_of_classes`
    if (size < num_of_classes) {
      break
    }
  }

    if (i == 1) {
    results_step_by_step <- results_step_by_step[, 1]
  } else {
    results_step_by_step <- results_step_by_step[, 1:i]
    colnames(results_step_by_step) <- c(paste("step_", seq(1:i), sep = ""))
  }
  
  write.table(
    x = results_step_by_step, 
    file = paste("figs_sifter/artefact_obs_No_", art_no, "_results_step_by_step.txt", sep = ""), 
    quote = FALSE, 
    row.names = FALSE,
    sep = "\t")
}

################################################################################-
# Auxilary function used in figs_boxplots.R
################################################################################-
ggboxplot_wrapper <- function(data, y, ylab, pwc, aov) {
  p <- ggboxplot(
    data = data,
    x = "Region", 
    y = y, 
    ylab = ylab, 
    xlab = "Region",
    add = c("jitter"),
    legend.position = "none",
    show.legend = FALSE,
    palette = c("#00AFBB", "#E7B800", "#FC4E07", "#EE0099"),
    fill = "Region",
    order = c("HCM","JUR","MAS","SIL"),
    bxp.errorbar = TRUE) +
    stat_pvalue_manual(
      pwc, 
      hide.ns = TRUE, # only significance levels are displayed
      color = "blue", 
      label.size = 10) +
    font("xylab", size = 18) +
    font("xy.text", size = 18) +
    font("subtitle", size = 18, color = "black") +
    labs(
      subtitle = get_test_label(
        aov, 
        detailed = FALSE, # if TRUE 'F' and 'eta_g^2' will be displayed as well 
        description = "ANOVA"))
  ggpar(p, legend = "none") # remove legend  
  plot(p)
}


################################################################################-
# Implementations of the centered log-ratio and log-ration transformations
# being in fact gold-standards to compositional data analysis
################################################################################-

# log-ratio transform
lr_transform <- function(data) 
{
  lr <- data
  for (i in 1:nrow(data)) {
    for (j in 1:ncol(data)) {
      lr[i, j] <- log(data[i, j] / sum(data[i, ]))
    }
  }
  return(lr)
}

# centred log-ratio transform
clr_transform <- function(data) 
{
  # If your vector contains zeros or negative numbers, the formula 
  # below will return a 0 or a NaN.To ignore zeros and negative numbers 
  # when calculating the geometric mean, you can simply ignore zeros.
  GeoMean <- function(x)
    exp(mean(log(x[x>0])))
  
  clr  <- data / rowSums(data)
  for (i in 1:nrow(clr)) {
    clr[i, ] <- log10(clr[i, ] / GeoMean(as.numeric(clr[i, ])))
  }
  return(clr)
}

minmax <- function(x) 
{
  return ((x - min(x)) / (max(x) - min(x)))
}

zscore <- function(x)
{
  return ((x - mean(x)) / sd(x))
}

################################################################################-
# The function for demonstrating imputations
################################################################################-
do_imputations <- function (data, method) {
  
  # supported methods: 
  #  1. mean (from mice package)
  #  2. pmm (from mice package)
  #  3. lrv (lowest regional value, see the paper)
  #
  # adding more methods is easy, just add appropriate entry in the two 'if (method == ...)' below,
  
  if (
    method != 'mean' && 
    method != 'pmm' && 
    method != 'lrv') {
    stop("At this moment only 'mean', 'pmm' and 'lrv' imputation methods can be used.")
  }
  
  if( method == 'lrv') {
    data.imp <- data
  }
  
  ### supported method ###
  # if 'mild = TRUE' the row numbers are preserved 
  if (method == 'mean') {
    imp  <- mice(data, method = "mean", m = 5, maxit = 1, printFlag = FALSE)
    data.imp <- complete(imp, mild = TRUE)$`1`
  } else if (method == 'pmm') {
    imp  <- mice(data, m = 5, maxit = 50, method = 'pmm', seed = 1024, printFlag = FALSE)
    data.imp <- complete(imp, mild = TRUE)$`1`
  } 
  
  num.of.NAs <- NA
  # we assume that the data for imputation is in all columns except the last one 
  n.cols <- ncol(data) - 1
  region <- as.character(data[1, colnames(data)[n.cols + 1]])
  ggplots.list <-list()
  
  for (i in 1:n.cols) {
    (col <- which( colnames(data) == colnames(data)[i]))
    
    # Count number of NA's
    temp <- length(which(is.na(data[, i])))
    if (temp == 0) {
      num.of.NAs[i] = 0
    } else {
      num.of.NAs[i] <- temp
    }    
    
    if (method == 'lrv') {
      m <- min(data[, i], na.rm = TRUE)
      r <- which(is.na(data[, i]))
      data.imp[r, i] <- m
    } 

    # 'rbind' of the original and imputed data into one frame
    a <- as.data.frame(na.omit(data[, col]))
    a <- cbind(a, "original")
    colnames(a) <- c("X","variant")
    b <- as.data.frame(data.imp[, col])
    b <- cbind(b, "imputation")
    colnames(b) <- c("X","variant")
    ab <- rbind(a, b)
    ab$variant <- factor(ab$variant)

    f <- 0.6
    
    p <- ggplot(ab, aes(x = X, fill = variant)) +
      geom_density(alpha = 0.3) +
      ggtitle(paste(colnames(data)[i], ", ", region, " (number of NA's: ", num.of.NAs[i], ")", sep = "")) +
      scale_x_continuous(limits = extendrange(ab$X, f = f)) +
      xlab("")

    ggplots.list[[i]] <- p
  
  }
  
  list(
    ggplots.list = ggplots.list, 
    data.imp = data.imp,
    data = data,
    method = method
  )
}
