# Supplementary material for: Old wine into new wineskins? “Legacy data” in research on Roman Period East Germanic iron smelting
Source: PLoS One. 2023 Oct 19;18(10):e0289771. doi: 10.1371/journal.pone.0289771 (PMC10586651; doi:10.1371/journal.pone.0289771)
Supplement: S1 File — (ZIP) [file pone.0289771.s005.zip › S4 R Materials/read_data_for_ANOVA.R]

# data_for_ANOVA.R
# copyright (C) 2023 Artur Gramacki and Jarosław Gramacki
#
#  This program is free software; you can redistribute it and/or modify
#  it under the terms of the GNU General Public License as published by
#  the Free Software Foundation; either version 2 or 3 of the License
#  (at your option).
#
#  This program is distributed in the hope that it will be useful,
#  but WITHOUT ANY WARRANTY; without even the implied warranty of
#  MERCHANTABILITY or FITNESS FOR A PARTICULAR PURPOSE. See the
#  GNU General Public License for more details.
#
#  A copy of the GNU General Public License is available at
#  http://www.r-project.org/Licenses/

source("funs.R")

# Loading the original data (compositional)
przeworsk <- read.csv(file = "data/przeworsk.csv", dec = ".", sep = ";", header = TRUE)
przeworsk <- data.frame(przeworsk)

# Find Type. Extraction 'O' or 'S' from e.g. 'Kowalowice_S_SIL' (see przeworsk.csv)
for (i in 1:nrow(przeworsk)) {
  ft <- gregexpr('_', przeworsk[i,8])
  ft <- ft[[1]][1]
  przeworsk[i,5] <- substr(przeworsk[i,8], ft + 1, ft + 1)
}

przeworsk[,2] <- as.factor(przeworsk[,2])
przeworsk[,3] <- as.factor(przeworsk[,3])
przeworsk[,4] <- as.factor(przeworsk[,4])
przeworsk[,5] <- as.factor(przeworsk[,5])
przeworsk[,6] <- as.factor(przeworsk[,6])
przeworsk[,7] <- as.factor(przeworsk[,7])
przeworsk[,8] <- as.factor(przeworsk[,8])
przeworsk[,16] <- "?" # reserved 

col.names <-
  c(
    "ObsNo", 
    "Period", 
    "FindType", 
    "OreType", 
    "FindType2", 
    "Site",
    "Region", 
    "RegionSite", 
    "Si", 
    "Ca", 
    "Al", 
    "K",
    "Mg",
    "Mn",
    "P",
    "PFiltr"
  )

names(przeworsk) <- col.names
p <- c(9, 10, 11, 14)  # Si, Ca, Al, Mn
przeworsk_clr <- przeworsk
przeworsk_clr[,p] <- clr_transform(przeworsk_clr[,p])

# remove unnecessary variables
rm(col.names, ft, i, p)
