# Supplementary material for: Old wine into new wineskins? “Legacy data” in research on Roman Period East Germanic iron smelting
Source: PLoS One. 2023 Oct 19;18(10):e0289771. doi: 10.1371/journal.pone.0289771 (PMC10586651; doi:10.1371/journal.pone.0289771)
Supplement: S1 File — (ZIP) [file pone.0289771.s005.zip › S4 R Materials/read_data_PAGES.R]

# read_data_from_files.R
# copyright (C) 2023 Artur Gramacki and Jarosław Gramacki
#
#  This program is free software; you can redistribute it and/or modify
#  it under the terms of the GNU General Public License as published by
#  the Free Software Foundation; either version 2 or 3 of the License
#  (at your option).
#
#  This program is distributed in the hope that it will be useful,
#  but WITHOUT ANY WARRANTY; without even the implied warranty of
#  MERCHANTABILITY or FITNESS FOR A PARTICULAR PURPOSE. See the
#  GNU General Public License for more details.
#
#  A copy of the GNU General Public License is available at
#  http://www.r-project.org/Licenses/

source("funs.R")  

  # the meaning of individual prefixes in variable names:
  # m - major, t - trace, sl - smelting slag, si - slag inclusions
 
  # SLAG dataset (for training)
  psl <- read.csv(file = "data/pages_slag.csv", dec = ".", sep = ";", header  =  TRUE)
  # SLAG INCLUSION dataset (SI, for testing)
  psi <- read.csv(file = "data/pages_si.csv", dec = ".", sep = ";", header  =  TRUE)
  
  psl[,3] <- as.factor(psl[,3])
  psl[,4] <- as.factor(psl[,4])
  psi[,3] <- as.factor(psi[,3])
  psi[,4] <- as.factor(psi[,4])

  # add the two rightmost columns (based on the original Group and Obs.)
  psl[,ncol(psl) + 1] <- psl[,"Group"]
  psl[,ncol(psl) + 1] <- psl[,"Obs."]
  
  psi[,ncol(psi) + 1] <- psi[,"Group"]
  psi[,ncol(psi) + 1] <- psi[,"Obs."]
  

  # name the two new columns
  # ObsExcel - internal row IDs stored originally in Excel
  psl[,ncol(psl) - 1] <- as.factor(psl[,ncol(psl) - 1])
  colnames(psl)[ncol(psl)-1] <- "Region"
  colnames(psl)[ncol(psl)] <- "ObsExcel"
  
  psi[,ncol(psl) - 1] <- as.factor(psi[,ncol(psi) - 1])
  colnames(psi)[ncol(psi)-1] <- "Region"
  colnames(psi)[ncol(psi)] <- "ObsExcel"
  

  # Finally, select the columns to use and do the CLR transformation
  train_p <- psl[,c(6:19)]
  train_p[,1:12] <- clr_transform(train_p[,1:12])
  # str(train_p) # 128 observations
  
  test_p <- psi[,c(6:19)]
  test_p[,1:12] <- clr_transform(test_p[,1:12])
  # str(test_p) # 191 observations

  # Finally, we have: a) 12 variables, b) regions names, c) internal IDs
  head(train_p)
  head(test_p)
  
  # remove unnecessary variables
  rm(psi, psl)
  
  
