# Supplementary material for: Old wine into new wineskins? “Legacy data” in research on Roman Period East Germanic iron smelting
Source: PLoS One. 2023 Oct 19;18(10):e0289771. doi: 10.1371/journal.pone.0289771 (PMC10586651; doi:10.1371/journal.pone.0289771)
Supplement: S1 File — (ZIP) [file pone.0289771.s005.zip › S4 R Materials/sifter_demo.R]

# sifter_demo.R
# copyright (C) 2023 Artur Gramacki and Jarosław Gramacki
#
#  This program is free software; you can redistribute it and/or modify
#  it under the terms of the GNU General Public License as published by
#  the Free Software Foundation; either version 2 or 3 of the License
#  (at your option).
#
#  This program is distributed in the hope that it will be useful,
#  but WITHOUT ANY WARRANTY; without even the implied warranty of
#  MERCHANTABILITY or FITNESS FOR A PARTICULAR PURPOSE. See the
#  GNU General Public License for more details.
#
#  A copy of the GNU General Public License is available at
#  http://www.r-project.org/Licenses/

source("funs.R")
source("read_data_PAGES.R")

data_main <- train_p    # data for building a tree
data_art <- test_p[5,]  # one artefact for analysis


# Case 1: the main dataset (`data_main`) is specified and
#   - no `data_art` 
#   - no `num_of_classes`
out <- sifter(
  data_main = data_main, 
  class_col = 13, 
  internal_number_col = 14,
  verbose = TRUE) 

# Case 2: the main dataset (`data_main`) is specified and
#   - no `data_art`
#   - no `num_of_classes`
#   - indication of the class that will be displayed is specified (`class_to_highlight`)
#     (using BLACK color and bigger size)
out <- sifter(
  data_main = data_main, 
  class_col = 13, 
  internal_number_col = 14,
  class_to_highlight = "Canigou",
  verbose = TRUE) 

# Case 3: the main dataset (`data_main`) is specified and
#   - a desired number of clusters is specified (`num_of_classes`)
out <- sifter(
  data_main = data_main, 
  class_col = 13, 
  internal_number_col = 14,
  num_of_classes = 6,
  verbose = TRUE) 

# Case 4: the main dataset (`data_main`) is specified and
#   - EXACTLY ONE artefact is specified (`data_art`)
#     (the artefact item will be displayed using BLACK color and bigger size)
out <- sifter(
  data_main = data_main, 
  data_art = data_art, 
  class_col = 13, 
  internal_number_col = 14,
  verbose = TRUE) 

# Case 5: the main dataset (`data_main`) is specified and
#   - EXACTLY ONE artefact  is specified (`data_art`)
#   - a desired number of clusters is specified (`num_of_classes`)
out <- sifter(
  data_main = data_main, 
  data_art = data_art, 
  class_col = 13, 
  internal_number_col = 14,
  num_of_classes = 6,
  verbose = TRUE) 

# Case 6: the main dataset (`data_main`) is specified and
#    - a height where the tree should be cut is specified (`cutting_at_height`)
out <- sifter(
  data_main = data_main, 
  class_col = 13, 
  internal_number_col = 14,
  cutting_at_height = 4,
  verbose = TRUE) 
# The number of clusters at cutting_at_height = 4
out$num_of_classes

# This example shows how to save the tree as a pdf file.
# By changing the `width` and `height` parameters you can adjust the size 
# of the resulted tree according to your needs.
fig_name <- paste("figs_sifter/my_tree_1.pdf", sep = "")
graphics.off()
pdf(fig_name, width = 18, height = 8)

out <- sifter(
  data_main = data_main, 
  data_art = data_art, 
  class_col = 13, 
  internal_number_col = 14,
  num_of_classes = 6,
  verbose = TRUE) 

dev.off()

#  More than ONE artefact shown in the tree.
fig_name <- paste("figs_sifter/my_tree_2.pdf", sep = "")
graphics.off()
pdf(fig_name, width = 18, height = 8)

data_main <- rbind(train_p, test_p[4:12,])

out <- sifter(
  data_main = data_main, 
  class_col = 13, 
  internal_number_col = 14,
  num_of_classes = 6,
  class_to_highlight = "1L-SM10-2-L1ARR",
  verbose = TRUE) 

dev.off()

#  more than ONE artefact shown in the tree.
fig_name <- paste("figs_sifter/my_tree_3.pdf", sep = "")
graphics.off()
pdf(fig_name, width = 18, height = 8)

data_main <- rbind(train_p, test_p[13:19,])

out <- sifter(
  data_main = data_main, 
  class_col = 13, 
  internal_number_col = 14,
  num_of_classes = 6,
  class_to_highlight = "1L-SM10-2-L2ARR",
  verbose = TRUE) 

dev.off()

# sifter on IRIS dataset
data(iris)
iris <- cbind(iris, sample(nrow(iris), replace = FALSE))
colnames(iris)[6] <- "ObsExcel"
# dodanie nowego poziomu, to będzie nasz artefaktowy poziom
levels(iris$Species) <- c(levels(iris$Species), "artefact")
levels(iris$Species) 
new_row_1 <- c(5.9, 3.0, 5.1, 1.8, "artefact", 1000) #  dane wpadną ... do NIE jednorodnej grupy
new_row_2 <- c(5., 3.5, 1.4, 0.2, "artefact", 1000) # dane wpadną ... do jednorodnej grupy
iris1 <- rbind(iris, new_row_1)
iris2 <- rbind(iris, new_row_2)

# Tu są już dane w formacie, jaki mamy obsługiwać
# czyli przedostatnia kolumna to nazwa class_col ostatnia to internal_number_col
(data <- iris1)
(data <- iris2)
head(data)

data_main <- data    

out <- sifter(
  data_main = data_main, 
  class_col = 5, 
  internal_number_col = 6,
  num_of_classes = 3,
  class_to_highlight = "artefact",
  verbose = TRUE) 

out <- sifter(
  data_main = data_main, 
  class_col = 5, 
  internal_number_col = 6,
  cutting_at_height = 13,
  class_to_highlight = "artefact",
  verbose = TRUE) 

# PCA SCORES example
number.of.pca.scores <- 5
p <- 1:12 # PCA na on all PAGES dataset columns
train_p.pca <- princomp(train_p[,p], cor=F, scores=T)
plot(train_p.pca, type="lines")
screeplot(train_p.pca)
summary(train_p.pca)

# use a given number of PCA scores
x <- as.data.frame(train_p.pca$scores[, 1:number.of.pca.scores])
data_main <- cbind(x, train_p[, 13:14])
str(data_main)

# same as Case 3 but now on PCA scores data
out <- sifter(
  data_main = data_main, 
  class_col = 6, 
  internal_number_col = 7,
  num_of_classes = 6,
  verbose = TRUE) 

################################################################################
# Demonstration how the sifter() function can be used 
# ((generating a series of PCA-AHC trees).
################################################################################
# The data from the cluster that contains our artefact becomes the input for 
# the next sifter() call.

source("funs.R")
source("read_data_PAGES.R")

data_main <- train_p    # data for building a tree
data_art <- test_p[5,]  # one artefact for analysis

# Step 1
out <- sifter(
  data_main = data_main, 
  data_art = data_art, 
  class_col = 13, 
  internal_number_col = 14,
  num_of_classes = 6,
  verbose = TRUE) 

# Steps 2
r <- which(rownames(out$data_with_artefact) == out$artefact_row)
data_main_2 <- out$data_with_artefact[-r, ]
data_art_2 <- out$data_with_artefact[r, ]
out <- sifter(
  data_main = data_main_2, 
  data_art = data_art_2, 
  class_col = 13, 
  internal_number_col = 14,
  num_of_classes = 6,
  verbose = TRUE) 

# Check if the resulting cluster (the one in BLUE rectangle) is homogeneous
out$is_homogenous

# Step 3
# The answer is: NO. So run the sifter() function again
r <- which(rownames(out$data_with_artefact) == out$artefact_row)
data_main_2 <- out$data_with_artefact[-r, ]
data_art_2 <- out$data_with_artefact[r, ]
out <- sifter(
  data_main = data_main_2, 
  data_art = data_art_2, 
  class_col = 13, 
  internal_number_col = 14,
  num_of_classes = 6,
  verbose = TRUE) 

# Check if the resulting cluster (the one in BLUE rectangle) is homogeneous
out$is_homogenous

# Step 4
# Stop the procedure. The resulted cluster is homogeneous
