# Supplementary material for: Old wine into new wineskins? “Legacy data” in research on Roman Period East Germanic iron smelting
Source: PLoS One. 2023 Oct 19;18(10):e0289771. doi: 10.1371/journal.pone.0289771 (PMC10586651; doi:10.1371/journal.pone.0289771)
Supplement: S1 File — (ZIP) [file pone.0289771.s005.zip › S4 R Materials/sifter_demo_2.R]

# sifter_demo_2.R
# copyright (C) 2023 Artur Gramacki and Jarosław Gramacki
#
#  This program is free software; you can redistribute it and/or modify
#  it under the terms of the GNU General Public License as published by
#  the Free Software Foundation; either version 2 or 3 of the License
#  (at your option).
#
#  This program is distributed in the hope that it will be useful,
#  but WITHOUT ANY WARRANTY; without even the implied warranty of
#  MERCHANTABILITY or FITNESS FOR A PARTICULAR PURPOSE. See the
#  GNU General Public License for more details.
#
#  A copy of the GNU General Public License is available at
#  http://www.r-project.org/Licenses/

source("funs.R")
source("read_data_PAGES.R")

# The results can be found in the `figs_sifter` directory.

art_no <- 5 # artefact number
data_main <- train_p    # data for building a tree
data_art <- test_p[art_no,]  # one artefact for analysis  

sifter_toolbox(
  data_main = data_main, 
  data_art = data_art,
  class_col = 13,
  internal_number_col = 14,
  num_of_classes = 6
)

# call the sifter in a loop for e.g. a given set ot artefacts
for (i in c(4:12)) {
  art_no <- i # artefact number
  data_main <- train_p    # data for building a tree
  data_art <- test_p[art_no,]  # one artefact for analysis   
  
  sifter_toolbox(
    data_main = data_main, 
    data_art = data_art,
    class_col = 13,
    internal_number_col = 14,
    num_of_classes = 6
  )
}

for (i in c(13:19)) {
  art_no <- i # artefact number
  data_main <- train_p    # data for building a tree
  data_art <- test_p[art_no,]  # one artefact for analysis   
  
  sifter_toolbox(
    data_main = data_main, 
    data_art = data_art,
    class_col = 13,
    internal_number_col = 14,
    num_of_classes = 6
  )
}
