# Supplementary material for: Old wine into new wineskins? “Legacy data” in research on Roman Period East Germanic iron smelting
Source: PLoS One. 2023 Oct 19;18(10):e0289771. doi: 10.1371/journal.pone.0289771 (PMC10586651; doi:10.1371/journal.pone.0289771)
Supplement: S1 File — (ZIP) [file pone.0289771.s005.zip › S4 R Materials/toy_example.R]

# toy_example.R
# copyright (C) 2023 Artur Gramacki and Jarosław Gramacki
#
#  This program is free software; you can redistribute it and/or modify
#  it under the terms of the GNU General Public License as published by
#  the Free Software Foundation; either version 2 or 3 of the License
#  (at your option).
#
#  This program is distributed in the hope that it will be useful,
#  but WITHOUT ANY WARRANTY; without even the implied warranty of
#  MERCHANTABILITY or FITNESS FOR A PARTICULAR PURPOSE. See the
#  GNU General Public License for more details.
#
#  A copy of the GNU General Public License is available at
#  http://www.r-project.org/Licenses/

source("funs.R")

toy <- read.csv(file = "data/toy_example.csv", dec = ".", sep = "\t", header = TRUE)
toy_artefact <- read.csv(file = "data/toy_example_artefacts.csv", dec = ".", sep = "\t", header = TRUE)

print(toy, row.names = FALSE)
print(toy_artefact, row.names = FALSE)

# Check if the column names are identical.
colnames(toy) == colnames(toy_artefact)

# The factor column is obligatory, so set it. 
toy$Class <- as.factor(toy$Class) 
toy_artefact$Class <- as.factor(toy_artefact$Class)

str(toy$Class)
str(toy_artefact$Class)


out <- sifter(
  data_main = toy, 
  class_col = 5, 
  internal_number_col = 6,
  mai_bottom = 0.8,
  verbose = TRUE) 

out <- sifter(
  data_main = toy, 
  class_col = 5, 
  internal_number_col = 6,
  class_to_highlight = "class-2",
  mai_bottom = 0.8,
  verbose = TRUE) 

out <- sifter(
  data_main = toy, 
  class_col = 5, 
  internal_number_col = 6,
  num_of_classes = 3,
  mai_bottom = 0.8,
  verbose = TRUE) 

out <- sifter(
  data_main = toy, 
  data_art = toy_artefact[2,],
  class_col = 5, 
  num_of_classes = 3,
  internal_number_col = 6,
  mai_bottom = 0.8,
  verbose = TRUE) 

out <- sifter(
  data_main = toy, 
  class_col = 5, 
  internal_number_col = 6,
  cutting_at_height = 9,
  mai_bottom = 0.8,
  verbose = TRUE) 

#######################################################################
par(mfrow = c(2,2), pty = "m")
par(mai = c(0.1, 0, 0, 0))

# -------
# Step 1
#--------
# The first dendrogram is generated. The class where the artefact 
# observation is located is surrounded by a blue rectangle
out <- sifter(
  data_main = toy, 
  data_art = toy_artefact[2,],
  class_col = 5, 
  num_of_classes = 2,
  internal_number_col = 6,
  mai_bottom = 0.8,
  verbose = TRUE) 

out$is_homogenous

# -------
# Step 2
# -------
# Now, the data from the blue rectangle from Step 1 become inputs 
# to the sifter() function. And again, The class where the artefact 
# observation is located is surrounded by a blue rectangle.
# The artefact Observation is still in a heterogeneous class, so another 
# step is required,
r <- which(rownames(out$data_with_artefact) == out$artefact_row)
toy_2 <- out$data_with_artefact[-r, ]
toy_artefact_2 <- out$data_with_artefact[r, ]
out <- sifter(
  data_main = toy_2, 
  data_art = toy_artefact_2, 
  class_col = 5, 
  internal_number_col = 6,
  num_of_classes = 2,
  mai_bottom = 0.8,
  verbose = TRUE) 

out$is_homogenous

# -------
# Step 3
# -------
# After completing the next step, the artefact observation is still in a 
# heterogeneous class, so another step is required.
r <- which(rownames(out$data_with_artefact) == out$artefact_row)
toy_2 <- out$data_with_artefact[-r, ]
toy_artefact_2 <- out$data_with_artefact[r, ]
out <- sifter(
  data_main = toy_2, 
  data_art = toy_artefact_2, 
  class_col = 5, 
  internal_number_col = 6,
  num_of_classes = 2,
  mai_bottom = 0.8,
  verbose = TRUE) 

out$is_homogenous

# -------
# Step 4
# -------
# The fourth step ends up in a homogenous class which ends the analysis.
r <- which(rownames(out$data_with_artefact) == out$artefact_row)
toy_2 <- out$data_with_artefact[-r, ]
toy_artefact_2 <- out$data_with_artefact[r, ]
out <- sifter(
  data_main = toy_2, 
  data_art = toy_artefact_2, 
  class_col = 5, 
  internal_number_col = 6,
  num_of_classes = 2,
  mai_bottom = 0.8,
  verbose = TRUE) 

out$is_homogenous

# All the above steps can be enclosed inside an another function (`sifter_toolbox()`) 
# and the 4 above steps can now be run subsequently. As a result, 4 `jpeg` files are 
# created in the `figs_sifter` directory. In addition, a text file is created where 
# detailed results from every step are saved.
sifter_toolbox(
  data_main = toy, 
  data_art = toy_artefact[2,],
  class_col = 5,
  internal_number_col = 6,
  num_of_classes = 2
)

files <- list.files(path = "figs_sifter",  pattern = "artefact_obs_No_200")
for( i in 1:length(files)){
  cat(files[i], "\n")
}

read.delim("figs_sifter/artefact_obs_No_200_results_step_by_step.txt")
